# Supplementary material for: DIS3 licenses B cells for plasma cell differentiation in humans
Source: Cell Mol Immunol. 2025 Nov 25;23(1):31–47. doi: 10.1038/s41423-025-01369-5 (PMC12753682; doi:10.1038/s41423-025-01369-5)
Supplement: Supplementary file 8 — Supplementary table 1 [file 41423_2025_1369_MOESM8_ESM.xlsx]

## Sheet: D6_counts
ensembl_gene_id	hgnc_symbol	CTRL	DIS3	1-CTRL-D6	2-CTRL-D6	3-CTRL-D6	4-CTRL-D6	1-DIS3-D6	2-DIS3-D6	3-DIS3-D6	4-DIS3-D6
ENSG00000000003	TSPAN6	3.1815	5.05449	3.99835	5.73875	1.11545	1.87345	8.47174	1.99188	7.85924	1.89511
ENSG00000000005	TNMD	1.41989	1.03359	0	2.86938	0	2.81018	0.941304	0	2.2455	0.947553
ENSG00000000419	DPM1	4677.27	4113.46	4205.27	4961.15	4620.18	4922.49	3405.64	4355.25	4123.86	4569.1
ENSG00000000457	SCYL3	6192.43	5501.04	5862.59	6287.76	6348.01	6271.38	4635.92	6010.5	5752.97	5604.77
ENSG00000000460	C1orf112	7477.08	6567.35	7687.84	7833.39	6769.65	7617.45	5546.16	7233.51	6451.32	7038.42
ENSG00000000938	FGR	1860.9	2606.2	4154.29	1134.36	1102.06	1052.88	5667.59	1448.1	1598.79	1710.33
ENSG00000000971	CFH	14.8993	10.864	23.9901	13.3904	10.039	12.1774	10.3543	13.9432	13.473	5.68532
ENSG00000001036	FUCA2	1853.3	1895.29	1660.32	1749.36	2379.25	1624.28	1491.03	2066.58	2491.38	1532.19
ENSG00000001084	GCLC	3375.47	3534.39	3723.47	3093.19	3728.94	2956.31	3668.26	3386.2	4269.81	2813.28
ENSG00000001167	NFYA	897.979	951.398	934.615	837.858	878.972	940.473	949.776	912.281	1002.61	940.92
ENSG00000001460	STPG1	791.771	699.833	1039.57	748.907	542.107	836.496	801.991	703.134	472.677	821.528
ENSG00000001461	NIPAL3	5316.08	5736.49	5901.57	4682.82	6163.96	4515.96	6473.35	5248.6	6207.68	5016.34
ENSG00000001497	LAS1L	2466.95	2296.22	2276.06	2636.96	2317.9	2636.88	2449.27	2136.29	2075.96	2523.33
ENSG00000001561	ENPP4	1868.23	1622.86	2033.16	1691.02	1917.45	1831.3	1651.05	1519.8	1799.77	1520.82
ENSG00000001617	SEMA3F	39.8326	68.1569	28.9881	29.6502	61.3496	39.3425	76.2456	61.7483	97.6792	36.9546
ENSG00000001626	CFTR	22.2717	25.3988	16.993	30.6067	13.3854	28.1018	20.7087	41.8295	13.473	25.5839
ENSG00000001629	ANKIB1	18439.7	15383	18141.5	17442	19946.4	18228.7	13926.6	15400.2	16181.1	16024.1
ENSG00000001630	CYP51A1	10.5419	6.5046	13.9942	7.65167	11.1545	9.36726	8.47174	7.96752	6.73649	2.84266
ENSG00000001631	KRIT1	9637.03	9251.45	9663.02	8818.55	10564.4	9502.15	8117.81	8828.01	10695.3	9364.66
ENSG00000002016	RAD52	3628.94	3727.38	4172.28	3246.22	3505.85	3591.41	4021.25	3275.65	3940.85	3671.77
ENSG00000002330	BAD	97.6501	103.46	90.9626	77.4731	100.39	121.774	92.2478	108.557	102.17	110.864
ENSG00000002549	LAP3	6090.73	5703.8	5921.56	6323.15	6353.59	5764.61	4898.55	6462.66	6230.13	5223.86
ENSG00000002586	CD99	8772.94	8172.98	9066.27	8539.26	10251	7235.27	8131.92	7720.53	10217	6622.45
ENSG00000002587	HS3ST1	2527.83	3011.37	3004.76	2264.89	2529.83	2311.84	3108.19	3007.74	2992.13	2937.41
ENSG00000002726	AOC1	61.1346	37.1116	29.9877	54.5181	116.006	44.0261	27.2978	32.866	61.7512	26.5315
ENSG00000002745	WNT16	995.155	936.397	1164.52	1076.02	845.509	894.573	1119.21	1068.64	746.628	811.105
ENSG00000002746	HECW1	55.6011	44.3977	46.9807	59.3004	52.426	63.6974	25.4152	53.7808	41.5417	56.8532
ENSG00000002822	MAD1L1	19359	20309.4	21010.4	16981	21047.4	18397.3	23737.8	16260.7	21773.5	19465.6
ENSG00000002834	LASP1	15095.6	15429.6	15473.6	14828.9	14573.3	15506.6	18523	14430.2	13053.1	15712.3
ENSG00000002919	SNX11	1937.49	1973.33	1640.32	1948.31	1791.41	2369.92	1930.61	1817.59	1697.6	2447.53
ENSG00000002933	TMEM176A	7.12778	8.80947	5.99753	5.73875	11.1545	5.62036	17.8848	3.98376	6.73649	6.63287
ENSG00000003056	M6PR	5045.2	4988.87	5314.81	5479.55	3966.53	5419.9	5675.12	5140.05	4069.97	5070.36
ENSG00000003096	KLHL13	90.4207	112.779	81.9663	93.7329	79.1967	106.787	84.7174	100.59	124.625	141.185
ENSG00000003137	CYP26B1	3.77249	8.38	7.99671	0	3.34634	3.7469	11.2956	13.9432	4.491	3.79021
ENSG00000003147	ICA1	410.574	279.299	256.894	451.448	649.19	284.765	214.617	313.721	397.453	191.406
ENSG00000003249	DBNDD1	124.736	152.984	183.924	109.036	133.854	72.1279	255.093	146.403	97.6792	112.759
ENSG00000003393	ALS2	3642.12	3372.68	4014.35	3290.22	3780.25	3483.68	3214.55	3319.47	3587.18	3369.5
ENSG00000003400	CASP10	12564.3	13949	10002.9	12450.2	18480.7	9323.23	8146.99	16384.2	20801.2	10463.8
ENSG00000003402	CFLAR	38115.6	37913.1	35625.3	35818.4	43580.5	37438.1	32334.7	38114.6	45432	35771.1
ENSG00000003436	TFPI	45.6366	47.8454	87.9638	21.9985	37.9252	34.6589	104.485	39.8376	10.1047	36.9546
ENSG00000003509	NDUFAF7	2173.25	1953.17	2274.06	2056.39	2345.78	2016.77	1992.74	1868.38	1956.95	1994.6
ENSG00000003756	RBM5	9722.38	10274.3	10446.7	8482.83	10197.4	9762.56	10333.6	9301.08	11636.2	9826.12
ENSG00000003987	MTMR7	1263.39	1299.84	1115.54	1098.97	1717.79	1121.26	1042.96	1314.64	1572.97	1268.77
ENSG00000003989	SLC7A2	11.0448	8.97495	12.9947	15.3033	5.57723	10.304	5.64782	15.935	6.73649	7.58042
ENSG00000004139	SARM1	977.583	947.884	1063.56	1006.19	835.47	1005.11	1222.75	829.618	785.924	953.238
ENSG00000004142	POLDIP2	3281.61	2789.12	2969.78	3845.92	2806.46	3504.29	2571.64	3133.23	2546.39	2905.2
ENSG00000004399	PLXND1	154.659	179.675	244.899	149.208	109.314	115.217	384.052	114.533	141.466	78.6469
ENSG00000004455	AK2	8579.24	7760.33	7648.85	9426.85	6511.98	10729.3	7057.9	7970.51	5897.8	10115.1
ENSG00000004468	CD38	14954.4	9810.02	15845.5	13572.1	15285	15115	9069.46	10921.5	7108.12	12141
ENSG00000004478	FKBP4	2271.08	2167.44	1766.27	2602.52	2274.4	2441.11	2023.8	2294.65	2114.14	2237.17
ENSG00000004487	KDM1A	6836.52	6406.4	6398.37	6916.15	7321.79	6709.77	5339.08	6364.06	7530.28	6392.19
ENSG00000004534	RBM6	30425.5	29240.8	33245.3	23931.5	34165	30360.2	27610.3	24420.5	36303	28629.4
ENSG00000004660	CAMKK1	223.673	211.359	310.872	179.814	206.358	197.649	328.515	154.371	191.99	170.56
ENSG00000004700	RECQL	5793.41	5408.92	6438.35	5961.61	5205.79	5567.9	5591.35	5785.42	4716.67	5542.24
ENSG00000004766	VPS50	10107.8	9588.65	10713.6	8976.36	11210.2	9531.19	8468.91	9398.69	11270.2	9216.85
ENSG00000004776	HSPB6	33.1828	25.5056	32.9864	34.4325	33.4634	31.8487	24.4739	25.8944	21.3322	30.3217
ENSG00000004777	ARHGAP33	727.618	899.821	821.662	820.641	577.801	690.367	1177.57	715.085	796.029	910.598
ENSG00000004779	NDUFAB1	1510.46	1512.73	1298.47	1495.9	1741.21	1506.26	1390.31	1481.96	1709.95	1468.71
ENSG00000004799	PDK4	46.0862	36.29	60.9749	42.0842	51.3106	29.9752	85.6587	19.9188	16.8412	22.7413
ENSG00000004809	SLC22A16	5.11288	11.7345	7.99671	4.78229	1.11545	6.55708	8.47174	10.9553	12.3502	15.1608
ENSG00000004838	ZMYND10	167.438	207.866	227.906	146.338	137.2	158.307	281.45	198.192	141.466	210.357
ENSG00000004846	ABCB5	18.7321	20.396	19.9918	16.2598	13.3854	25.2916	33.8869	26.8904	17.964	2.84266
ENSG00000004848	ARX	17.1261	16.5777	7.99671	11.4775	31.2325	17.7978	5.64782	17.9269	37.0507	5.68532
ENSG00000004864	SLC25A13	10675.8	8239.91	11045.5	9865.87	8185.15	13606.9	9734.02	7271.36	5728.27	10226
ENSG00000004866	ST7	9156.61	8572.76	6467.34	9057.66	13252.6	7848.83	4614.27	9673.57	12323.3	7679.92
ENSG00000004897	CDC27	18640.8	16461.3	18938.2	18146.9	19701	17777.2	13922.8	16852.3	18739.8	16330.1
ENSG00000004939	SLC4A1	3.371	11.6831	3.99835	5.73875	0	3.7469	14.1196	8.96346	17.964	5.68532
ENSG00000004948	CALCR	15.6887	12.0103	9.99589	14.3469	23.4244	14.9876	13.1783	16.931	5.61375	12.3182
ENSG00000004961	HCCS	1076.17	929.391	1011.58	1105.67	994.979	1192.45	869.765	1020.84	826.343	1000.62
ENSG00000004975	DVL2	1146.48	1368.63	1246.49	1283.57	928.052	1127.82	1713.17	1239.95	1086.82	1434.59
ENSG00000005001	PRSS22	1.66979	0.796701	0.999589	2.86938	0	2.81018	0.941304	0	2.2455	0
ENSG00000005007	UPF1	7410.38	7302.28	6458.34	8302.06	7742.32	7138.79	7126.61	7361.99	7349.52	7371.01
ENSG00000005020	SKAP2	30773.2	29480.6	45683.2	26077.8	25696.5	25635.4	40846.9	25822.7	25002.5	26250.1
ENSG00000005022	SLC25A5	9051.9	8471.51	9225.2	10615.7	6783.03	9583.64	8787.07	9680.54	6684.85	8733.59
ENSG00000005059	MCUB	12586.7	10963.7	17575.8	11363.7	10566.6	10840.7	14110.1	9848.85	9290.75	10605
ENSG00000005075	POLR2J	600.729	646.243	542.777	703.953	498.605	657.582	775.634	591.588	553.515	664.235
ENSG00000005100	DHX33	1244.94	964.487	1166.52	1331.39	1102.06	1379.8	1039.2	1006.9	747.751	1064.1
ENSG00000005102	MEOX1	7.47196	7.26088	5.99753	7.65167	7.80813	8.43053	5.64782	1.99188	15.7185	5.68532
ENSG00000005108	THSD7A	182.997	218.997	98.9593	278.329	138.315	216.384	77.1869	452.157	71.8559	274.79
ENSG00000005156	LIG3	2181.26	2106.15	1839.24	2269.68	2384.83	2231.28	1581.39	2101.43	2479.03	2262.76
ENSG00000005175	RPAP3	7263.94	6755.18	7484.92	6792.77	6672.6	8105.49	6236.14	6438.75	7261.94	7083.9
ENSG00000005187	ACSM3	856.797	874.256	1357.44	723.083	699.385	647.278	1268.88	765.878	638.844	823.423
ENSG00000005194	CIAPIN1	1976.09	1756.61	1821.25	2127.16	1725.6	2230.34	1620.93	1778.75	1776.19	1850.57
ENSG00000005206	SPPL2B	1781.11	1728.48	1938.2	1688.15	2013.38	1484.71	2220.54	1294.72	1874.99	1523.66
ENSG00000005238	FAM214B	608.203	719.389	691.715	637.958	623.535	479.604	959.189	648.357	675.895	594.116
ENSG00000005243	COPZ2	172.921	249.836	109.955	159.729	277.746	144.256	120.487	200.184	517.587	161.084
ENSG00000005249	PRKAR2B	985.222	724.249	856.647	1093.23	1078.64	912.371	529.013	902.322	818.484	647.179
ENSG00000005302	MSL3	2584.31	2430.15	2824.84	2374.89	2528.72	2608.78	3028.17	2108.41	1965.93	2618.09
ENSG00000005339	CREBBP	21550.1	24445.5	22572.7	19549.1	22942.5	21136.3	24742.2	21905.7	25906.3	25227.6
ENSG00000005379	TSPOAP1	3056.04	3768.05	1962.19	3413.6	3010.59	3837.77	3921.47	3687.97	2761.96	4700.81
ENSG00000005381	MPO	5.74918	21.4877	6.99712	5.73875	5.57723	4.68363	17.8848	27.8863	14.5957	25.5839
ENSG00000005421	PON1	60.9858	62.6133	110.954	41.1277	64.6959	27.165	99.7782	33.862	68.4877	48.3252
ENSG00000005436	GCFC2	1575.82	1489.86	1412.42	1683.37	1602.9	1604.61	1119.21	1656.25	1677.39	1506.61
ENSG00000005448	WDR54	528.369	449.47	477.803	678.129	457.333	500.212	416.056	491.994	395.208	494.623
ENSG00000005469	CROT	2424.27	2234.44	3350.62	1970.3	1799.22	2576.93	2684.6	2012.79	1913.16	2327.19
ENSG00000005471	ABCB4	3453.2	3765.07	7191.04	1649.89	2266.59	2705.26	7759.17	1922.16	2433	2945.94
ENSG00000005483	KMT2E	33277	32692.9	37027.8	28347.5	34416	33316.5	30628.1	30338.3	36554.5	33250.6
ENSG00000005486	RHBDD2	971.345	981.61	894.632	1001.41	1003.9	985.436	995.9	1020.84	1010.47	899.228
ENSG00000005513	SOX8	26.2472	23.1955	20.9914	19.1292	42.387	22.4814	28.2391	34.8579	20.2095	9.47553
ENSG00000005700	IBTK	11982.6	10219.1	10473.7	11113.1	15569.4	10774.2	7457.95	11108.7	12671.3	9638.51
ENSG00000005801	ZNF195	4995.89	4787.56	5409.77	4441.79	4626.87	5505.14	4848.66	4515.59	4588.68	5197.33
ENSG00000005810	MYCBP2	41395.9	40116	54001.8	32534.9	43085.3	35961.8	52092.7	33283.3	39192.9	35895.2
ENSG00000005844	ITGAL	22478.7	21140.7	23153.5	21812	20950.3	23998.9	22153.6	19397.9	19662.7	23348.6
ENSG00000005882	PDK2	727.433	779.38	622.744	871.334	814.276	601.378	710.684	865.472	811.748	729.616
ENSG00000005884	ITGA3	1025.93	848.261	742.694	1203.22	1359.73	798.09	650.441	988.969	1018.33	735.301
ENSG00000005889	ZFX	15567.6	15087.3	16067.4	16101	13256	16846.1	13663	16609.3	13890.7	16186.1
ENSG00000005893	LAMP2	6044.77	5971.49	6412.36	5529.29	6974.89	5262.53	6091.18	5939.79	6899.29	4955.7
ENSG00000005961	ITGA2B	23.4525	48.9875	18.9922	30.6067	24.5398	19.6712	55.5369	50.7929	46.0327	43.5874
ENSG00000005981	ASB4	3.27178	5.8273	4.99794	2.86938	3.34634	1.87345	4.70652	2.98782	8.98199	6.63287
ENSG00000006007	GDE1	1675.5	1522.01	1391.43	1774.23	2006.69	1529.67	1108.86	1602.47	2050.14	1326.57
ENSG00000006016	CRLF1	178.565	149.377	171.929	173.119	199.665	169.547	161.904	111.545	163.921	160.136
ENSG00000006025	OSBPL7	1171.56	1217.1	1136.53	1125.75	1442.27	981.689	1432.66	964.07	1272.07	1199.6
ENSG00000006042	TMEM98	6.79099	8.19039	1.99918	6.69521	10.039	8.43053	4.70652	3.98376	14.5957	9.47553
ENSG00000006047	YBX2	33.6132	60.4409	75.9687	23.9115	11.1545	23.4181	125.193	46.8092	28.0687	41.6923
ENSG00000006062	MAP3K14	15057.1	16490.4	17382.8	14292.4	12008.9	16544.5	20675.7	14127.4	13565.1	17593.2
ENSG00000006071	ABCC8	42.8468	49.8858	10.9955	67.9086	56.8878	35.5956	16.9435	103.578	44.91	34.1119
ENSG00000006116	CACNG3	46.1891	44.8135	56.9765	35.389	44.6179	47.773	46.1239	41.8295	62.8739	28.4266
ENSG00000006118	TMEM132A	360.004	409.393	576.763	258.244	233.128	371.88	715.391	219.107	327.843	375.231
ENSG00000006125	AP2B1	12550.4	11336.7	13923.3	12192.9	11630.8	12454.7	11769.1	11182.4	10850.2	11545
ENSG00000006128	TAC1	49.6341	18.3765	19.9918	61.2133	65.8114	51.5199	17.8848	15.935	23.5777	16.1084
ENSG00000006194	ZNF263	2769.37	3364.96	3030.75	2760.34	2849.97	2436.42	3886.64	3193.98	3366	3013.22
ENSG00000006210	CX3CL1	43.027	50.3942	24.9897	49.7358	29.0016	68.381	45.1826	90.6305	14.5957	51.1679
ENSG00000006282	SPATA20	667.928	790.956	726.701	635.088	750.696	559.225	962.013	542.787	1007.11	651.916
ENSG00000006283	CACNA1G	14.9233	16.4626	18.9922	11.4775	24.5398	4.68363	22.5913	22.9066	8.98199	11.3706
ENSG00000006327	TNFRSF12A	40.5191	38.0498	51.9786	34.4325	51.3106	24.3549	83.7761	25.8944	23.5777	18.9511
ENSG00000006432	MAP3K9	4403.61	4158.31	3759.45	4470.49	5088.67	4295.82	4125.74	4006.67	4477.52	4023.31
ENSG00000006451	RALA	10742.3	9863.22	13185.6	9357.03	10460.7	9965.83	11435	9053.1	9415.37	9549.44
ENSG00000006453	BAIAP2L1	459.148	958.556	845.652	341.456	247.629	401.855	1290.53	998.928	663.545	881.224
ENSG00000006459	KDM7A	7687.59	8198.45	7334.98	6698.08	8491.9	8225.39	7213.21	6938.71	9282.89	9358.98
ENSG00000006468	ETV1	21.1812	23.3672	19.9918	23.9115	26.7707	14.0509	15.0609	24.8985	39.2962	14.2133
ENSG00000006530	AGK	8233.18	6871.95	8320.58	7842	8026.76	8743.4	6176.84	7336.09	6348.02	7626.85
ENSG00000006534	ALDH3B1	117.475	153.132	182.925	77.4731	114.891	94.6093	263.565	101.586	158.308	89.07
ENSG00000006555	TTC22	646.613	605.214	671.724	702.997	704.962	506.769	700.33	621.467	558.006	541.053
ENSG00000006576	PHTF2	30125.6	31411.6	33331.3	28128.5	27524.8	31518	29259.5	32005.5	31471.8	32909.5
ENSG00000006606	CCL26	1.9206	3.96702	2.99877	0	0	4.68363	2.82391	1.99188	10.1047	0.947553
ENSG00000006607	FARP2	10838.8	11095.1	12501.9	9287.21	12359.2	9207.08	11849.1	9901.64	13627.9	9001.75
ENSG00000006611	USH1C	6.48133	3.49592	6.99712	11.4775	5.57723	1.87345	4.70652	0.99594	4.491	3.79021
ENSG00000006625	GGCT	269.2	258.563	262.892	353.89	158.393	301.626	236.267	308.741	184.131	305.112
ENSG00000006634	DBF4	6513.74	5362.35	5886.58	6964.93	6456.21	6747.24	3947.83	6085.19	5673.25	5743.12
ENSG00000006638	TBXA2R	58.7838	35.804	99.9589	45.91	36.8097	52.4566	84.7174	20.9147	10.1047	27.479
ENSG00000006652	IFRD1	3895.04	4165.62	3472.57	4173.98	4422.75	3510.85	3638.14	4594.27	4631.34	3798.74
ENSG00000006659	LGALS14	2.46169	2.48526	6.99712	1.91292	0	0.936726	0	5.97564	1.12275	2.84266
ENSG00000006695	COX10	6930.71	6850.98	7912.74	6271.5	6677.06	6861.52	6895.05	6382.98	6915.01	7210.88
ENSG00000006704	GTF2IRD1	486.592	463.142	679.72	424.668	332.403	509.579	991.193	292.806	279.565	289.004
ENSG00000006712	PAF1	1922.24	1787.11	1510.38	2453.32	1706.63	2018.64	1569.15	1969.97	1700.96	1908.37
ENSG00000006715	VPS41	14094.5	15025.1	17935.6	11784.5	11765.7	14892.1	18863.7	13303.8	12666.9	15266
ENSG00000006740	ARHGAP44	2056.9	2342.54	1955.2	2244.81	2225.32	1802.26	1688.7	2707.96	2840.56	2132.94
ENSG00000006744	ELAC2	3987.87	3526.13	3509.56	4513.53	3811.48	4116.91	3161.84	3687.97	3487.26	3767.47
ENSG00000006747	SCIN	518.64	470.082	373.846	491.62	513.106	695.987	236.267	538.804	324.474	780.784
ENSG00000006756	ARSD	541.065	530.733	847.651	512.662	381.483	422.463	792.578	531.832	362.648	435.874
ENSG00000006757	PNPLA4	744.095	726.517	677.721	989.935	445.063	863.661	727.628	868.46	409.803	900.175
ENSG00000006788	MYH13	7.50925	8.84223	8.9963	5.73875	7.80813	7.49381	4.70652	9.9594	11.2275	9.47553
ENSG00000006831	ADIPOR2	10681.6	9658.9	11057.4	10717.1	10413.8	10538.2	9636.13	9525.17	9632.06	9842.23
ENSG00000006837	CDKL3	2490.92	2111.83	2174.11	2440.88	2326.82	3021.88	2180.06	1898.26	1930.01	2439
ENSG00000007001	UPP2	888.014	1038.78	760.687	1091.32	765.197	934.852	760.574	1403.28	944.232	1047.05
ENSG00000007038	PRSS21	166.362	149.21	99.9589	209.464	88.1203	267.904	117.663	172.298	84.2062	222.675
ENSG00000007047	MARK4	2025.44	2415.86	2225.08	1778.06	2171.78	1926.85	2903.92	2029.73	2541.9	2187.9
ENSG00000007062	PROM1	10.0261	17.6013	9.99589	17.2163	4.46179	8.43053	8.47174	25.8944	12.3502	23.6888
ENSG00000007080	CCDC124	1039.83	942.479	866.643	1259.66	925.821	1107.21	905.534	926.224	889.217	1048.94
ENSG00000007129	CEACAM21	8745.91	7840.47	7011.11	8215.02	12394.8	7362.67	6518.53	7495.45	10767.2	6580.75
ENSG00000007168	PAFAH1B1	22274.1	23075.7	23849.2	20040.7	22123.8	23082.8	21584.1	21155.8	26331.8	23231.2
ENSG00000007171	NOS2	12.3873	18.1022	15.9934	4.78229	10.039	18.7345	33.8869	9.9594	19.0867	9.47553
ENSG00000007174	DNAH9	239.617	186.715	227.906	228.594	233.128	268.84	204.263	124.493	189.745	228.36
ENSG00000007202	KIAA0100	12121.5	11281.2	11426.3	12442.6	11966.5	12650.5	10787.3	11645.5	10516.8	12175.1
ENSG00000007237	GAS7	13123.3	14989.5	18262.5	14235.9	11086.4	8908.26	25420.9	14507.9	9241.35	10787.9
ENSG00000007264	MATK	72.5276	93.5491	103.957	73.6473	35.6943	76.8115	199.556	69.7158	34.8052	70.1189
ENSG00000007306	CEACAM7	2.40376	4.5352	2.99877	2.86938	0	3.7469	8.47174	3.98376	0	5.68532
ENSG00000007312	CD79B	7063.66	8686.2	6792.2	7295.87	6410.47	7756.09	11435.9	7404.81	7076.69	8827.4
ENSG00000007314	SCN4A	261.287	256.782	124.949	285.981	210.819	423.4	211.793	203.172	249.25	362.913
ENSG00000007341	ST7L	2924.12	2611.75	2994.77	2578.61	3430	2693.09	2336.32	2405.2	3396.32	2309.19
ENSG00000007350	TKTL1	28.7299	16.754	26.9889	39.2148	23.4244	25.2916	20.7087	19.9188	11.2275	15.1608
ENSG00000007372	PAX6	34.8005	44.9006	21.9909	35.389	54.6569	27.165	31.063	57.7645	59.5057	31.2692
ENSG00000007376	RPUSD1	664.056	663.86	642.735	790.991	596.764	625.733	788.813	666.284	551.27	649.074
ENSG00000007384	RHBDF1	137.712	146.614	192.921	132.948	123.815	101.166	286.156	93.6184	110.029	96.6504
ENSG00000007392	LUC7L	5390.13	4612.06	4805.02	5079.75	6223.08	5452.68	4390.24	4230.75	5278.04	4549.2
ENSG00000007402	CACNA2D2	77.0535	91.0492	77.9679	87.0377	87.0049	56.2036	125.193	70.7117	88.6972	79.5944
ENSG00000007516	BAIAP3	132.597	173.151	115.952	142.512	182.933	88.989	205.204	125.488	212.2	149.713
ENSG00000007520	TSR3	328.86	373.548	266.89	428.493	297.824	322.234	527.13	367.502	271.705	327.853
ENSG00000007541	PIGQ	702.365	767.885	613.747	723.083	860.01	612.619	819.876	678.235	853.289	720.14
ENSG00000007545	CRAMP1	866.725	950.653	948.61	760.384	939.206	818.698	1168.16	699.15	1083.45	851.85
ENSG00000007866	TEAD3	127.144	230.904	86.9642	135.817	181.818	103.977	208.969	223.091	344.684	146.871
ENSG00000007923	DNAJC11	3708.02	3553.68	3479.57	3726.36	3626.32	3999.82	3407.52	3445.95	3635.46	3725.78
ENSG00000007933	FMO3	691.038	1060.12	375.845	434.232	912.436	1041.64	299.335	694.17	1376.49	1870.47
ENSG00000007944	MYLIP	2506.43	1997.09	1802.26	3239.52	3078.63	1905.3	1713.17	2531.68	2178.13	1565.36
ENSG00000007952	NOX1	51.2666	37.1233	41.9827	62.1698	56.8878	44.0261	40.4761	31.8701	32.5597	43.5874
ENSG00000007968	E2F2	9811.79	7853.5	8312.58	12148	10638	8148.58	5492.51	10365.7	8311.71	7244.04
ENSG00000008018	PSMB1	5572.97	5376.81	4467.16	5787.53	5999.99	6037.2	4258.46	5568.3	5902.29	5778.18
ENSG00000008056	SYN1	18.5608	28.7121	19.9918	15.3033	26.7707	12.1774	41.4174	24.8985	13.473	35.0595
ENSG00000008083	JARID2	43327.3	42744	42329.6	40416.1	48558.7	42004.7	43881.7	40076.6	45720.6	41297.2
ENSG00000008086	CDKL5	3357.48	2413.61	3281.65	2951.63	4780.81	2415.82	2592.35	2329.5	2681.12	2051.45
ENSG00000008118	CAMK1G	5.26017	6.33707	5.99753	4.78229	5.57723	4.68363	9.41304	2.98782	10.1047	2.84266
ENSG00000008128	CDK11A	788.436	812.024	540.777	948.807	1166.76	497.401	625.026	1039.76	1074.47	508.836
ENSG00000008130	NADK	4266.39	4234.28	4396.19	4169.2	4468.48	4031.67	4350.71	3844.33	4790.77	3951.3
ENSG00000008196	TFAP2B	2.82005	1.838	0.999589	0.956458	5.57723	3.7469	0	3.98376	3.36825	0
ENSG00000008197	TFAP2D	5.26355	3.76189	9.99589	1.91292	4.46179	4.68363	0	9.9594	2.2455	2.84266
ENSG00000008226	DLEC1	88.6942	71.4888	73.9696	98.5152	120.468	61.8239	71.5391	60.7523	61.7512	91.9126
ENSG00000008256	CYTH3	936.737	1015.08	1043.57	924.895	822.084	956.397	1399.72	835.594	874.622	950.395
ENSG00000008277	ADAM22	1519.06	1559.11	1577.35	1677.63	1232.57	1588.69	1307.47	2247.84	865.64	1815.51
ENSG00000008282	SYPL1	11164.6	10623.9	9005.29	10770.7	8759.6	16122.9	7810	10410.6	8354.38	15920.8
ENSG00000008283	CYB561	411.543	274.904	212.912	471.534	740.657	221.067	184.496	309.737	424.399	180.983
ENSG00000008294	SPAG9	13479.9	12222	14949.8	11990.2	13810.3	13169.4	13553.8	11178.4	12211	11944.9
ENSG00000008300	CELSR3	270.984	292.137	309.872	346.238	203.011	224.814	377.463	341.607	196.481	252.997
ENSG00000008311	AASS	1080.46	1050.83	1362.44	753.689	688.231	1517.5	1293.35	819.659	728.664	1361.63
ENSG00000008323	PLEKHG6	8.81821	13.2485	13.9942	8.60813	8.92357	3.7469	23.5326	11.9513	8.98199	8.52798
ENSG00000008382	MPND	856.079	929.784	889.634	871.334	810.93	852.421	1087.21	811.691	892.586	927.654
ENSG00000008394	MGST1	64.2486	60.8935	97.9597	71.7344	24.5398	62.7606	107.309	65.732	26.946	43.5874
ENSG00000008405	CRY1	2851.28	2641.11	2042.16	2705.82	3728.94	2928.21	1763.06	2736.84	3268.32	2796.23
ENSG00000008438	PGLYRP1	38.6706	41.9819	37.9844	34.4325	45.7333	36.5323	52.713	42.8254	44.91	27.479
ENSG00000008441	NFIX	412.73	384.115	517.787	389.279	351.366	392.488	626.908	294.798	284.056	330.696
ENSG00000008513	ST3GAL1	16174.7	14454.9	16639.2	16077.1	13592.8	18389.8	18452.4	11370.6	12545.6	15450.8
ENSG00000008516	MMP25	821.666	927.074	1011.58	842.64	702.732	729.709	1301.82	792.768	771.329	842.374
ENSG00000008517	IL32	162.152	156.641	138.943	219.029	112.66	177.978	167.552	186.241	84.2062	188.563
ENSG00000008710	PKD1	2716.92	3550.21	2634.92	2576.7	3233.68	2422.37	3665.44	3137.21	4169.89	3228.31
ENSG00000008735	MAPK8IP2	25.2273	16.3158	31.9868	32.5196	16.7317	19.6712	26.3565	14.9391	7.85924	16.1084
ENSG00000008838	MED24	3731.84	3844.75	3527.55	3844.01	3807.02	3748.78	4055.14	3646.14	3769.07	3908.66
ENSG00000008853	RHOBTB2	2671.86	3106.97	2674.9	2623.57	2858.89	2530.1	3516.71	2741.82	3150.43	3018.9
ENSG00000008869	HEATR5B	13404.9	11861.1	14457	12911.2	13222.5	13028.9	11779.5	11699.3	12285.1	11680.5
ENSG00000008952	SEC62	16639.6	14638.6	18226.5	16114.4	18536.5	13680.9	15677.4	14973	16605.5	11298.6
ENSG00000008988	RPS20	15034.9	16575.5	15969.4	16849.9	10908	16412.4	21318.7	17524.6	11407.1	16051.5
ENSG00000009307	CSDE1	27518.5	21508.3	25374.6	27505.8	28939.2	28254.5	18715	22912.6	22222.6	22183.2
ENSG00000009335	UBE3C	20171.6	18717.8	20186.7	18854.7	20836.5	20808.4	16872.9	18253.6	20673.2	19071.4
ENSG00000009413	REV3L	20671.5	20813	22890.6	18929.3	21423.3	19442.7	19083.1	21469.5	22539.2	20160.1
ENSG00000009694	TENM1	46.769	34.332	47.9803	41.1277	50.1951	47.773	37.6522	37.8457	25.8232	36.007
ENSG00000009709	PAX7	7.91722	12.7213	8.9963	4.78229	12.2699	5.62036	12.237	21.9107	10.1047	6.63287
ENSG00000009724	MASP2	42.889	56.9026	43.9819	38.2583	54.6569	34.6589	48.9478	71.7077	53.892	53.063
ENSG00000009765	IYD	6.05454	3.87786	2.99877	5.73875	8.92357	6.55708	3.76522	1.99188	7.85924	1.89511
ENSG00000009780	FAM76A	1185.99	1159.51	1329.45	1115.23	1020.63	1278.63	1240.64	1084.58	1128.36	1184.44
ENSG00000009790	TRAF3IP3	9980.45	9778.63	11860.1	10590.9	7979.91	9490.91	11872.7	9866.78	7552.73	9822.33
ENSG00000009830	POMT2	660.402	613.703	673.723	659.956	644.728	663.202	609.965	568.682	624.248	651.916
ENSG00000009844	VTA1	6826.56	6476.03	6313.4	6759.29	7150.01	7083.52	5543.34	6566.23	6607.38	7187.19
ENSG00000009950	MLXIPL	9.51829	13.3418	4.99794	9.56458	12.2699	11.2407	10.3543	9.9594	23.5777	9.47553
ENSG00000009954	BAZ1B	17164.3	16714.4	16714.1	17665.8	16530.9	17746.3	14920.6	17463.8	17040	17433.1
ENSG00000010017	RANBP9	13960.5	14095.9	15776.5	12233.1	14693.8	13138.5	14012.3	13462.1	15463.6	13445.8
ENSG00000010030	ETV7	517.246	946.737	593.756	394.061	872.279	208.89	712.567	784.801	1805.38	484.199
ENSG00000010072	SPRTN	1394.21	1230.34	1331.45	1377.3	1425.54	1442.56	1060.85	1430.17	1140.71	1289.62
ENSG00000010165	METTL13	2258.25	2423.35	2332.04	2368.19	2054.65	2278.12	2623.41	2533.67	2303.88	2232.43
ENSG00000010219	DYRK4	1256.31	1842.28	1430.41	1107.58	1153.37	1333.9	1708.47	1830.54	1804.26	2025.87
ENSG00000010244	ZNF207	23650.5	22865	23143.5	23231.4	23355.2	24871.9	19652.5	23025.1	24273.8	24508.5
ENSG00000010256	UQCRC1	2818.06	2837.46	2274.06	3358.13	2613.49	3026.56	2429.51	3282.62	2737.26	2900.46
ENSG00000010270	STARD3NL	3179.91	2888.51	3495.56	3127.62	3070.83	3025.62	2872.86	3031.64	2849.54	2800.02
ENSG00000010278	CD9	688.485	418.105	527.783	934.46	829.892	461.806	494.185	506.934	367.139	304.164
ENSG00000010292	NCAPD2	19538.9	22753.9	18547.4	21391.2	18466.2	19750.9	26170.1	22581.9	21634.3	20629.2
ENSG00000010295	IFFO1	2124.09	2200.91	2157.11	2168.29	2190.74	1980.24	2462.45	1886.31	2328.58	2126.31
ENSG00000010310	GIPR	559.092	542.136	528.782	445.71	906.858	355.019	498.891	390.409	947.6	331.643
ENSG00000010318	PHF7	859.136	833.4	868.642	861.769	826.546	879.586	782.224	905.31	893.708	752.357
ENSG00000010319	SEMA3G	39.5978	37.2797	50.979	44.9535	39.0406	23.4181	35.7696	39.8376	46.0327	27.479
ENSG00000010322	NISCH	4108	4410.31	4328.22	4021.91	4190.73	3891.16	4907.02	3919.02	4318.09	4497.09
ENSG00000010327	STAB1	31.4288	70.6462	62.9741	18.1727	26.7707	17.7978	187.319	38.8417	33.6825	22.7413
ENSG00000010361	FUZ	318.024	376.48	291.88	297.459	402.676	280.081	360.519	338.62	458.082	348.699
ENSG00000010379	SLC6A13	192.701	203.134	100.958	131.035	387.06	151.75	158.139	137.44	373.875	143.08
ENSG00000010404	IDS	3323.23	3634.28	3440.58	3084.58	3741.21	3026.56	3135.48	3876.2	4268.69	3256.74
ENSG00000010438	PRSS3	120.998	183.812	185.923	94.6894	82.5431	120.838	260.741	120.509	149.326	204.671
ENSG00000010539	ZNF200	1140	1188.45	1411.42	1019.58	846.624	1282.38	1355.48	1157.28	1020.58	1220.45
ENSG00000010610	CD4	21.1473	19.6956	27.9885	21.0421	29.0016	6.55708	32.9456	18.9229	14.5957	12.3182
ENSG00000010626	LRRC23	597.311	649.689	610.749	604.482	615.727	558.289	704.095	637.402	575.97	681.29
ENSG00000010671	BTK	11305.3	11103	15102.8	10238.9	9403.22	10476.3	15368.7	9849.85	8657.52	10535.8
ENSG00000010704	HFE	161.239	184.693	183.924	143.469	216.397	101.166	213.676	191.22	196.481	137.395
ENSG00000010803	SCMH1	14178.2	11895.4	14901.9	12629.1	14832.1	14349.7	10723.3	10858.7	13868.2	12131.5
ENSG00000010810	FYN	18133.6	17127.8	21893	15487	13891.8	21262.7	22260	15887.2	10139.5	20224.6
ENSG00000010818	HIVEP2	49344.3	44746.7	58735.8	42718.3	53023.9	42899.2	51580.6	40880.4	46387.5	40138.3
ENSG00000010932	FMO1	88.5739	139.617	63.9737	41.1277	93.6975	155.496	70.5978	70.7117	189.745	227.413
ENSG00000011007	ELOA	3484.67	3833.79	3544.54	3683.32	3450.08	3260.74	3879.11	3933.96	3846.54	3675.56
ENSG00000011009	LYPLA2	1339.92	1385.49	1290.47	1513.12	1021.75	1534.36	1581.39	1460.05	1031.81	1468.71
ENSG00000011021	CLCN6	4541.69	4024.56	4598.11	4120.42	4790.84	4657.4	4953.14	2962.92	4111.51	4070.69
ENSG00000011028	MRC2	560.912	575.619	350.856	629.35	583.379	680.063	511.128	512.909	505.237	773.203
ENSG00000011052	NME1-NME2	86.0012	73.2478	70.9708	115.731	81.4276	75.8748	64.95	61.7483	81.9607	84.3322
ENSG00000011083	SLC6A7	2.76212	4.2021	2.99877	0.956458	3.34634	3.7469	5.64782	7.96752	2.2455	0.947553
ENSG00000011105	TSPAN9	454.93	423.665	475.804	480.142	421.639	442.135	270.154	534.82	406.435	483.252
ENSG00000011114	BTBD7	11981.3	12071.6	11520.3	10775.5	13515.9	12113.7	11185.5	11383.6	13364.1	12353.2
ENSG00000011132	APBA3	857.879	948.365	742.694	929.678	900.166	858.978	822.7	996.936	990.265	983.56
ENSG00000011143	MKS1	775.973	988.358	426.824	828.293	793.083	1055.69	443.354	1114.46	1009.35	1386.27
ENSG00000011198	ABHD5	2010.52	1909.98	1696.3	2195.07	2438.37	1712.33	1359.24	2169.16	2283.67	1827.83
ENSG00000011201	ANOS1	11.8906	11.3963	17.9926	10.521	7.80813	11.2407	12.237	13.9432	8.98199	10.4231
ENSG00000011243	AKAP8L	4705.04	4938.18	4610.1	4415.97	5107.63	4686.44	5033.15	4234.74	5532.91	4951.91
ENSG00000011258	MBTD1	10280.3	10012.9	10931.5	9733.88	10759.6	9696.05	10072	9345.9	11343.1	9290.76
ENSG00000011260	UTP18	3133.84	3090.73	3347.62	3147.7	2660.34	3379.71	3143.01	3168.09	2749.61	3302.22
ENSG00000011275	RNF216	15303.9	15874.5	17190.9	13283.3	13714.4	17026.9	19593.2	12636.5	13924.3	17344
ENSG00000011295	TTC19	6921.29	7459.32	6920.15	6177.77	7633	6954.25	6310.5	7044.28	9022.41	7460.08
ENSG00000011304	PTBP1	11901.1	10069.8	10448.7	14176.6	11290.6	11688.5	8826.61	10741.2	9204.3	11507.1
ENSG00000011332	DPF1	180.635	320.386	185.923	137.73	238.706	160.18	448.061	175.285	428.89	229.308
ENSG00000011347	SYT7	13.0646	13.1384	10.9955	17.2163	15.6163	8.43053	20.7087	16.931	4.491	10.4231
ENSG00000011376	LARS2	7938.77	7546.27	7826.78	7129.44	8387.05	8411.8	7170.85	6984.53	8239.86	7789.83
ENSG00000011405	PIK3C2A	13656.2	12439.6	12275.9	12532.5	17031.8	12784.4	10448.5	12181.3	15387.3	11741.1
ENSG00000011422	PLAUR	127.886	161.94	220.909	106.167	81.4276	103.04	322.867	100.59	95.4337	128.867
ENSG00000011426	ANLN	8057.14	6718.8	8723.41	8244.67	7280.52	7979.97	5778.67	7231.52	6372.72	7492.3
ENSG00000011451	WIZ	1829.19	2075.05	1770.27	1825.88	1923.03	1797.58	2229.01	1847.47	2249.99	1973.75
ENSG00000011454	RABGAP1	16390.6	15839.7	18225.5	13653.4	17402.1	16281.2	16008.8	14065.7	17383.5	15900.9
ENSG00000011465	DCN	5.48604	3.69843	7.99671	5.73875	4.46179	3.7469	2.82391	2.98782	8.98199	0
ENSG00000011478	QPCTL	1804.47	1342.86	1409.42	1912.92	2412.71	1482.84	1331.95	1347.51	1560.62	1131.38
ENSG00000011485	PPP5C	4385.18	3796.68	4211.27	4582.39	4372.55	4374.51	3614.61	3739.76	4037.41	3794.95
ENSG00000011523	CEP68	1293.3	1422.89	965.603	1340.95	1469.04	1397.59	1209.58	1412.24	1558.38	1511.35
ENSG00000011566	MAP4K3	7986.47	7766.65	8638.44	6515.4	9993.29	6798.76	7613.27	6792.31	10403.4	6257.64
ENSG00000011590	ZBTB32	1992.32	1418.59	1865.23	2313.67	1767.98	2022.39	1363.01	1399.3	1288.92	1623.16
ENSG00000011600	TYROBP	31.7249	45.2526	51.9786	24.8679	20.078	29.9752	115.78	25.8944	21.3322	18.0035
ENSG00000011638	TMEM159	784.451	835.099	1235.49	673.347	438.371	790.597	1327.24	685.207	531.06	796.892
ENSG00000011677	GABRA3	25.7795	31.7795	24.9897	26.7808	22.3089	29.0385	16.9435	43.8214	42.6645	23.6888
ENSG00000012048	BRCA1	14939.2	12774.3	15428.6	15576.9	13093.1	15658.3	12261.4	12840.7	12630.9	13364.3
ENSG00000012061	ERCC1	2066.16	1629.9	1646.32	1867.01	3070.83	1680.49	1489.14	1504.87	1996.25	1529.35
ENSG00000012124	CD22	17920.9	23414.4	35331.5	10381.4	11278.3	14692.5	51967.5	10591.8	13666.1	17432.1
ENSG00000012171	SEMA3B	41.4654	51.0281	26.9889	49.7358	53.5414	35.5956	47.0652	50.7929	49.401	56.8532
ENSG00000012174	MBTPS2	2444.62	2255.92	2093.14	2513.57	2748.46	2423.31	1507.97	2486.86	2855.15	2173.69
ENSG00000012211	PRICKLE3	547.22	575.782	528.782	626.48	528.722	504.895	685.269	500.958	496.255	620.647
ENSG00000012223	LTF	12.3969	9.78576	10.9955	15.3033	16.7317	6.55708	1.88261	17.9269	14.5957	4.73776
ENSG00000012232	EXTL3	2296.57	2267.17	1646.32	2638.87	2625.76	2275.31	1578.57	2714.93	2431.87	2343.3
ENSG00000012504	NR1H4	6.90684	8.76618	1.99918	7.65167	1.11545	16.8611	11.2956	13.9432	2.2455	7.58042
ENSG00000012660	ELOVL5	27303.6	26273.5	34710.7	23134.8	23096.4	28272.3	30305.3	22078	22560.5	30150.2
ENSG00000012779	ALOX5	18830.7	24148.7	20554.5	18099.1	15393.2	21275.9	23874.3	24055.9	17775.4	30889.3
ENSG00000012817	KDM5D	5991.14	6199.64	3.99835	0.956458	23958.7	0.936726	1.88261	0	24794.8	1.89511
ENSG00000012822	CALCOCO1	2670.68	3080.94	2202.09	2167.33	4587.83	1725.45	2762.73	2405.2	4808.73	2347.09
ENSG00000012963	UBR7	2722.92	2124.24	2917.8	2893.29	2471.83	2608.78	2119.82	2207	1803.14	2366.99
ENSG00000012983	MAP4K5	10369	10563.2	10289.8	9927.08	11530.4	9728.83	8991.34	11317.9	12432.2	9511.53
ENSG00000013016	EHD3	4959.23	5026.39	5549.72	6098.38	4174	4014.81	5109.4	6228.61	3952.08	4815.46
ENSG00000013275	PSMC4	3073.08	2902.56	2415.01	3489.16	3044.05	3344.11	2506.69	3067.5	2636.21	3399.82
ENSG00000013288	MAN2B2	3587.6	3788.73	3895.4	3578.11	3124.37	3752.52	4395.89	3513.68	3002.23	4243.14
ENSG00000013297	CLDN11	86.6247	102.021	69.9712	72.6908	120.468	83.3686	97.8956	64.7361	145.957	99.493
ENSG00000013306	SLC25A39	2121.76	1936.72	2068.15	2218.03	2079.19	2121.68	2020.04	1916.19	1964.81	1845.83
ENSG00000013364	MVP	4333.19	4688.38	4491.15	4307.89	4800.88	3732.85	5784.31	4483.72	4597.66	3887.81
ENSG00000013374	NUB1	3538.44	3832.67	6320.4	2652.26	2461.79	2719.32	6703.03	2882.25	2674.39	3071.02
ENSG00000013375	PGM3	4993.84	3652.47	3269.65	5151.49	7428.88	4125.34	2228.07	4279.55	4807.61	3294.64
ENSG00000013392	RWDD2A	661.936	543.018	447.816	716.387	974.901	508.642	352.048	626.446	799.397	394.182
ENSG00000013441	CLK1	8766.78	9075.74	8666.43	8550.74	9054.08	8795.86	7931.43	9536.13	10098	8737.38
ENSG00000013503	POLR3B	4322.24	3505.9	3437.59	4310.76	5566.08	3974.53	2383.38	3580.4	4851.4	3208.41
ENSG00000013523	ANGEL1	1317.4	1330.6	1205.5	1236.7	1528.16	1299.24	1196.4	1265.84	1630.23	1229.92
ENSG00000013561	RNF14	2058.38	2359.42	2397.01	1810.58	2027.88	1998.04	2565.05	2208	2658.67	2005.97
ENSG00000013563	DNASE1L1	152.045	152.115	127.947	160.685	129.392	190.155	126.135	148.395	117.889	216.042
ENSG00000013573	DDX11	3098.5	2766.4	2963.78	3525.51	2885.66	3019.07	2742.96	3064.51	2557.62	2700.53
ENSG00000013583	HEBP1	458.852	487.474	506.791	454.318	417.177	457.122	544.074	514.901	383.98	506.941
ENSG00000013588	GPRC5A	11.1104	10.9933	8.9963	7.65167	15.6163	12.1774	15.0609	12.9472	11.2275	4.73776
ENSG00000013619	MAMLD1	610.57	567.947	1013.58	501.184	416.062	511.452	980.839	514.901	267.214	508.836
ENSG00000013725	CD6	913.963	1056.87	2016.17	386.409	420.523	832.749	2594.23	374.473	324.474	934.287
ENSG00000013810	TACC3	8688.6	7316.16	8459.52	10445.5	6928.04	8921.38	7808.12	7419.75	5342.04	8694.74
ENSG00000014123	UFL1	6477.11	5087.54	5201.86	6651.21	8166.19	5889.2	3347.28	5883.02	6171.75	4948.12
ENSG00000014138	POLA2	5135.24	4364.05	5004.94	5515.9	4460.67	5559.47	4097.5	4231.75	3959.94	5167.01
ENSG00000014164	ZC3H3	3855.74	4055.34	4320.22	3466.21	4246.51	3390.01	5015.27	3340.38	4336.06	3529.63
ENSG00000014216	CAPN1	6516.45	7503.59	7422.94	6210.28	5795.86	6636.7	9112.76	6701.68	6502.96	7696.97
ENSG00000014257	ACPP	498.322	780.822	481.802	228.594	926.936	355.956	494.185	423.275	1730.16	475.672
ENSG00000014824	SLC30A9	10842	10322.5	10613.6	10229.3	11064.1	11460.8	8990.39	10428.5	10715.5	11155.5
ENSG00000014914	MTMR11	75.962	63.724	65.9728	63.1263	102.621	72.1279	62.1261	53.7808	83.0834	55.9056
ENSG00000015133	CCDC88C	29155.3	28504.2	31253.1	23798.6	36437.2	25132.4	30959.5	21881.8	35394.7	25781
ENSG00000015153	YAF2	10947.9	10748.2	12088	9163.83	12196.3	10343.3	9685.08	9559.03	14075.9	9672.62
ENSG00000015171	ZMYND11	9567	11224.4	6522.32	9379.03	13583.9	8782.74	5532.98	12698.2	17064.7	9601.55
ENSG00000015285	WAS	2671.85	2987.32	2765.86	2854.07	2284.44	2783.01	3947.83	2880.26	2032.18	3089.02
ENSG00000015413	DPEP1	2.9772	9.98817	3.99835	2.86938	2.23089	2.81018	15.0609	13.9432	3.36825	7.58042
ENSG00000015475	BID	3939.17	3704.99	6805.2	2322.28	2426.1	4203.09	7870.24	1777.75	2047.89	3124.08
ENSG00000015479	MATR3	0.712411	1.26735	0	1.91292	0	0.936726	2.82391	0	2.2455	0
ENSG00000015520	NPC1L1	6.99867	247.125	6.99712	5.73875	13.3854	1.87345	195.791	193.212	380.612	218.885
ENSG00000015532	XYLT2	1751.78	1987.48	1766.27	1708.23	1860.57	1672.06	2158.41	1821.57	2032.18	1937.75
ENSG00000015568	RGPD5	57.3682	42.7191	47.9803	43.9971	74.7349	62.7606	17.8848	46.8092	55.0147	51.1679
ENSG00000015592	STMN4	16.6741	27.2075	14.9938	17.2163	22.3089	12.1774	27.2978	29.8782	21.3322	30.3217
ENSG00000015676	NUDCD3	11773.1	11087.8	12124	10886.4	12545.4	11536.7	10619.8	9897.65	12971.1	10862.7
ENSG00000016082	ISL1	4.11576	1.32637	0.999589	5.73875	2.23089	7.49381	0.941304	0.99594	3.36825	0
ENSG00000016391	CHDH	1349.53	1417.07	627.742	1494.94	1541.55	1733.88	609.965	1530.76	1723.42	1804.14
ENSG00000016402	IL20RA	5.33198	5.89247	1.99918	11.4775	2.23089	5.62036	1.88261	7.96752	8.98199	4.73776
ENSG00000016490	CLCA1	4.27383	7.72831	5.99753	3.82583	4.46179	2.81018	5.64782	12.9472	0	12.3182
ENSG00000016602	CLCA4	34.5342	52.532	48.9798	24.8679	44.6179	19.6712	44.2413	39.8376	42.6645	83.3846
ENSG00000016864	GLT8D1	1655.94	1471.38	1327.45	1743.62	2003.34	1549.34	1088.15	1517.81	1822.22	1457.34
ENSG00000017260	ATP2C1	16752.1	17444.1	16432.2	15744.3	18033.4	16798.3	14101.7	18680.8	19496.5	17497.5
ENSG00000017427	IGF1	7575.73	8441.68	3117.72	6635.91	13770.2	6779.08	2246.89	8636.79	14729.3	8153.69
ENSG00000017483	SLC38A5	3016.27	1713.02	1771.27	3545.59	4379.24	2368.98	968.602	2178.12	2122	1583.36
ENSG00000017797	RALBP1	4855.17	5072.38	4816.02	4811.94	4532.06	5260.65	4837.36	5071.33	5157.91	5222.91
ENSG00000018189	RUFY3	12369.3	10893.4	14142.2	10354.6	13234.8	11745.6	12418.6	9211.45	12279.5	9664.09
ENSG00000018236	CNTN1	30.4034	36.2302	30.9872	31.5631	17.8471	41.2159	19.7674	45.8132	34.8052	44.535
ENSG00000018280	SLC11A1	62.2778	115.136	144.94	54.5181	23.4244	26.2283	320.985	44.8173	60.6285	34.1119
ENSG00000018408	WWTR1	962.219	1013.17	1134.53	876.116	896.819	941.409	1085.32	982.993	906.059	1078.32
ENSG00000018510	AGPS	11669.7	10397.1	11658.2	11064.3	12824.3	11132	8655.29	11004.1	12052.7	9876.34
ENSG00000018610	CXorf56	1183.81	1247.47	1187.51	1129.58	1177.91	1240.23	1274.53	1198.12	1205.83	1311.41
ENSG00000018625	ATP1A2	5.06912	4.04696	8.9963	1.91292	0	9.36726	1.88261	6.97158	4.491	2.84266
ENSG00000018699	TTC27	6087.11	4986.96	5834.6	5953.95	5900.71	6659.18	4615.21	4794.46	5049	5489.17
ENSG00000018869	ZNF582	1295.89	1152.71	1357.44	1300.78	1151.14	1374.18	1185.1	1123.42	1043.03	1259.3
ENSG00000019102	VSIG2	67.4643	78.1982	148.939	33.476	54.6569	32.7854	186.378	37.8457	39.2962	49.2727
ENSG00000019144	PHLDB1	63.2878	74.4598	117.951	44.9535	31.2325	59.0137	150.609	53.7808	28.0687	65.3811
ENSG00000019169	MARCO	5.68632	6.95701	2.99877	5.73875	5.57723	8.43053	11.2956	2.98782	7.85924	5.68532
ENSG00000019186	CYP24A1	4.27228	8.19473	3.99835	0.956458	5.57723	6.55708	6.58913	13.9432	5.61375	6.63287
ENSG00000019485	PRDM11	1956.9	2187.26	2231.08	1371.56	2282.2	1942.77	2672.36	1522.79	2531.8	2022.08
ENSG00000019505	SYT13	10.5031	1.21761	8.9963	6.69521	12.2699	14.0509	1.88261	2.98782	0	0
ENSG00000019549	SNAI2	9.39842	12.9865	10.9955	4.78229	13.3854	8.43053	18.8261	4.9797	22.455	5.68532
ENSG00000019582	CD74	113669	133188	146224	109636	82112.5	116704	185615	116250	77236.2	153650
ENSG00000019991	HGF	78.685	133.969	47.9803	39.2148	204.127	23.4181	83.7761	106.566	307.633	37.9021
ENSG00000019995	ZRANB1	3728.96	3808.15	3519.55	3192.66	4558.83	3644.8	3216.44	3668.05	4907.54	3440.56
ENSG00000020129	NCDN	1029.27	893.617	1001.59	1090.36	1098.72	926.422	1068.38	823.642	805.011	877.434
ENSG00000020181	ADGRA2	100.295	176.666	74.9691	107.123	110.429	108.66	149.667	237.034	113.398	206.567
ENSG00000020256	ZFP64	4676.85	3901.55	4334.22	4897.07	4871.16	4604.94	3275.74	4132.16	4275.43	3922.87
ENSG00000020426	MNAT1	15386.3	14731.7	15696.5	14063.8	15340.7	16444.2	12149.4	14356.5	16149.6	16271.4
ENSG00000020577	SAMD4A	7788.51	8202.69	10641.6	5697.62	6188.5	8626.31	11681.6	6024.44	6496.23	8608.52
ENSG00000020633	RUNX3	16034.8	14368.2	19039.2	15497.5	12920.2	16682.2	22757	11258.1	9043.74	14414.2
ENSG00000020922	MRE11	9225.96	9251.8	8602.46	9370.42	8493.01	10437.9	7135.08	10255.2	9264.93	10352
ENSG00000021300	PLEKHB1	372.494	376.885	325.866	306.067	508.644	349.399	412.291	347.583	382.857	364.808
ENSG00000021355	SERPINB1	3710.21	3402.26	4555.13	3197.44	2292.24	4796.04	4435.42	2791.62	2181.5	4200.5
ENSG00000021461	CYP3A43	52.0372	86.5407	48.9798	27.7373	83.6585	47.773	63.0674	48.8011	129.116	105.178
ENSG00000021488	SLC7A9	79.5179	67.3485	100.958	53.5617	97.0439	66.5075	64.0087	57.7645	89.8199	57.8007
ENSG00000021574	SPAST	6420.84	6120.91	7167.05	5592.41	6652.53	6271.38	6013.05	5870.07	6588.29	6012.22
ENSG00000021645	NRXN3	347.092	514.324	491.798	422.755	215.281	258.536	571.372	838.582	328.965	318.378
ENSG00000021762	OSBPL5	173.667	240.037	193.92	117.644	268.823	114.281	314.396	143.415	316.615	185.72
ENSG00000021776	AQR	12006.1	10795.7	12399.9	11152.3	11841.6	12630.8	9849.8	10569.9	11192.7	11570.6
ENSG00000021826	CPS1	310.519	401.194	342.859	332.848	190.741	375.627	429.235	430.246	167.29	578.007
ENSG00000021852	C8B	3.36607	3.1732	3.99835	4.78229	0	4.68363	1.88261	7.96752	0	2.84266
ENSG00000022267	FHL1	507.513	559.141	652.731	596.83	410.484	370.007	686.211	695.166	422.154	433.032
ENSG00000022277	RTFDC1	2331.07	2300.95	2251.07	2382.54	2382.59	2308.09	2371.14	2353.41	2156.8	2322.45
ENSG00000022355	GABRA1	2.51039	3.14744	0	6.69521	3.34634	0	2.82391	5.97564	0	3.79021
ENSG00000022556	NLRP2	1927.28	2049.81	2192.1	2642.69	1300.61	1573.7	2457.74	2705.97	1400.07	1635.48
ENSG00000022567	SLC45A4	3453	3136.43	2993.77	3243.35	4224.2	3350.67	2922.75	2747.8	3574.83	3300.33
ENSG00000022840	RNF10	9912.9	9590.52	9269.18	10200.6	10681.5	9500.27	9477.99	9741.29	9620.84	9521.96
ENSG00000022976	ZNF839	1732.23	1947.1	1687.31	1622.15	1776.91	1842.54	1915.55	1776.76	2081.58	2014.5
ENSG00000023041	ZDHHC6	3285.48	3263.03	3601.52	3204.14	2848.85	3487.43	3090.3	3235.81	3159.42	3566.59
ENSG00000023171	GRAMD1B	7054.93	7547.54	8462.52	4964.02	6585.6	8207.59	8681.65	5057.38	6459.18	9991.94
ENSG00000023191	RNH1	2539	2379.83	2007.17	3315.09	2515.33	2318.4	2243.13	2624.3	2291.53	2360.35
ENSG00000023228	NDUFS1	7596.34	6921.87	6471.34	8173.89	8268.81	7471.33	5664.77	7617.95	8064.71	6340.08
ENSG00000023287	RB1CC1	12614.1	12646.3	11191.4	11619.1	15769.1	11876.7	9993.82	12595.7	16337.1	11658.7
ENSG00000023318	ERP44	19311.1	19061.4	17080	18637.5	21863.9	19662.8	15050.5	19356.1	20687.8	21151.3
ENSG00000023330	ALAS1	2427.38	2229.28	2435	2578.61	2239.82	2456.1	2165	2386.27	2073.72	2292.13
ENSG00000023445	BIRC3	17318.2	14044.7	24576.9	13819.9	12041.2	18834.7	19923.6	10903.6	11421.7	13930
ENSG00000023516	AKAP11	15941.9	14580.3	15780.5	13276.6	16903.5	17807.2	12305.7	13008	16484.2	16523.4
ENSG00000023572	GLRX2	507.78	456.013	421.826	618.829	464.026	526.44	395.348	521.873	473.8	433.032
ENSG00000023608	SNAPC1	1609.73	1531.27	1767.27	1385.91	1711.1	1574.64	1490.08	1410.25	1738.02	1486.71
ENSG00000023697	DERA	8459.19	9170.59	8815.37	7986.43	9445.6	7589.35	7778.94	9532.14	10429.2	8942.06
ENSG00000023734	STRAP	5976.39	4907.5	4952.96	6727.73	5569.43	6655.44	3977.95	5595.19	4630.22	5426.63
ENSG00000023839	ABCC2	484.608	1273.02	391.839	379.714	787.505	379.374	1246.29	965.066	1889.59	991.14
ENSG00000023892	DEF6	9046.33	9874.81	10017.9	8740.12	9556.03	7871.31	11670.3	9025.21	9694.94	9108.83
ENSG00000023902	PLEKHO1	3584.66	4343.56	5544.72	3038.67	2350.25	3405	7521.02	3233.82	2737.26	3882.12
ENSG00000023909	GCLM	2168.31	1945.27	2117.13	2480.1	2141.66	1934.34	1588.92	2258.79	2150.06	1783.29
ENSG00000024048	UBR2	17173.1	17465.1	17231.9	14758.2	20768.5	15933.7	15524	16154.1	22144	16038.3
ENSG00000024422	EHD2	6.73214	6.15718	2.99877	9.56458	7.80813	6.55708	12.237	2.98782	5.61375	3.79021
ENSG00000024526	DEPDC1	2383.81	2398.15	2117.13	2808.16	2334.63	2275.31	1387.48	3256.72	2655.3	2293.08
ENSG00000024862	CCDC28A	1470.77	1468.54	1555.36	1031.06	1773.56	1523.12	1395.01	1227.99	1804.26	1446.91
ENSG00000025039	RRAGD	4493.89	3631.45	2143.12	5523.55	3749.02	6559.89	1495.73	4218.8	3181.87	5629.41
ENSG00000025156	HSF2	2195.11	2288.82	1855.24	2315.59	2233.12	2376.47	1499.5	2823.49	2275.81	2556.5
ENSG00000025293	PHF20	11965.1	12619.4	13451.5	9844.83	12360.3	12203.7	13643.3	10402.6	13540.4	12891.5
ENSG00000025423	HSD17B6	286.188	259.535	287.882	351.02	239.821	266.03	292.746	262.928	195.358	287.108
ENSG00000025434	NR1H3	462.489	459.23	411.83	551.877	398.215	488.034	512.069	492.99	363.771	468.091
ENSG00000025708	TYMP	1357.69	1392.42	1803.26	754.646	1876.18	996.676	2290.19	706.122	1589.81	983.56
ENSG00000025770	NCAPH2	2147.46	2287.11	2076.15	2470.53	1907.41	2135.73	2420.09	2287.67	2134.35	2306.34
ENSG00000025772	TOMM34	180.448	186.117	182.925	243.897	133.854	161.117	228.737	217.115	152.694	145.923
ENSG00000025796	SEC63	20496.6	14944.6	15407.7	19591.1	29183.4	17804.3	10307.3	15061.6	20228.6	14181.1
ENSG00000025800	KPNA6	10808.6	11008.1	10628.6	10494.3	11055.2	11056.2	10672.5	10706.4	10743.6	11909.8
ENSG00000026025	VIM	30548.2	21362.8	30994.2	35779.2	26992.7	28426.8	20513.8	24173.5	16663.8	24100.1
ENSG00000026036	RTEL1-TNFRSF6B	18.6329	26.8721	15.9934	13.3904	24.5398	20.608	33.8869	29.8782	19.0867	24.6364
ENSG00000026103	FAS	2426.08	2715.03	2432	2779.47	2626.88	1865.96	2170.65	3466.87	2967.43	2255.18
ENSG00000026297	RNASET2	119.768	179.771	116.952	91.82	126.045	144.256	340.752	92.6224	124.625	161.084
ENSG00000026508	CD44	93066.8	103272	83872.5	73924.7	102627	111843	81691.1	98212.6	113998	119188
ENSG00000026559	KCNG1	901.769	844.938	718.704	544.225	716.117	1628.03	900.828	387.421	529.938	1561.57
ENSG00000026652	AGPAT4	3280.06	2739.37	3392.6	2802.42	3443.38	3481.81	3623.08	2025.74	2535.17	2773.49
ENSG00000026751	SLAMF7	10867.7	10509.6	8242.61	9702.31	17200.2	8325.62	8675.06	10720.3	14947.2	7696.02
ENSG00000026950	BTN3A1	4277.67	3870.61	4724.06	3598.2	5829.33	2959.12	4768.65	3251.74	4348.41	3113.66
ENSG00000027001	MIPEP	3556.43	2815.05	3363.62	3238.57	3791.4	3832.15	2238.42	2646.21	3281.8	3093.76
ENSG00000027075	PRKCH	3579.6	3076.61	6058.51	3108.49	2861.12	2290.29	6639.96	2084.5	1707.7	1874.26
ENSG00000027697	IFNGR1	5174.14	5463.95	7516.91	3843.05	3795.87	5540.73	8884.97	3681.99	4104.77	5184.06
ENSG00000027847	B4GALT7	1411.53	1476.16	1271.48	1334.26	1775.79	1264.58	1546.56	1310.66	1700.96	1346.47
ENSG00000027869	SH2D2A	394.715	291.968	549.774	355.803	343.558	329.727	553.487	183.253	163.921	267.21
ENSG00000028116	VRK2	32975.1	36237.6	40429.4	30197.3	24213	37060.6	40518.4	36848.8	25795.2	41788
ENSG00000028137	TNFRSF1B	11766	10081.9	10547.7	14220.6	8848.84	13446.7	10623.6	10565.9	6463.67	12674.5
ENSG00000028203	VEZT	8748.17	8313.74	9150.23	7798.96	10045.7	7997.77	7167.09	8192.6	10109.2	7786.04
ENSG00000028277	POU2F2	32533.4	35818.8	42679.4	26603.9	30101.4	30749	51030.9	25664.4	33804.9	32774.9
ENSG00000028310	BRD9	3584.36	3262.78	3700.48	3324.65	3725.59	3586.72	3431.05	2946.99	3415.4	3257.69
ENSG00000028528	SNX1	9658.73	10180.8	10297.8	8986.88	9215.82	10134.4	11257.1	9442.51	9879.07	10144.5
ENSG00000028839	TBPL1	4500.55	4301.11	4073.32	4465.7	4796.42	4666.77	3549.66	4523.56	4412.4	4718.81
ENSG00000029153	ARNTL2	4354.49	2839.1	5060.92	5098.88	2709.42	4548.74	3620.26	3269.67	1583.08	2883.4
ENSG00000029363	BCLAF1	16418.1	14163.4	15332.7	16543.9	16503	17292.9	11736.2	15009.8	14544.1	15363.6
ENSG00000029364	SLC39A9	10192.2	10410.1	9483.1	9440.25	11886.2	9959.27	8054.74	10647.6	12992.5	9945.51
ENSG00000029534	ANK1	2388.96	2687.37	565.767	2086.04	1598.44	5305.62	906.476	2381.29	1388.84	6072.87
ENSG00000029639	TFB1M	5015.41	4135.87	4692.07	4964.02	5305.07	5100.47	3412.23	3911.06	5013.07	4207.13
ENSG00000029725	RABEP1	7472.66	7126.23	8614.45	6347.06	6983.81	7945.31	8403.96	5795.38	7374.22	6931.35
ENSG00000029993	HMGB3	950.458	956.959	757.688	1171.66	1046.29	826.192	578.902	1117.44	1332.7	798.787
ENSG00000030066	NUP160	10725.7	9549.09	11545.2	10610	9769.08	10978.4	9673.78	9550.07	9094.27	9878.24
ENSG00000030110	BAK1	2459.2	2102.67	2182.1	2655.13	2609.03	2390.52	2088.75	2276.72	1925.51	2119.68
ENSG00000030304	MUSK	16.5635	16.9664	23.9901	9.56458	11.1545	21.5447	29.1804	16.931	17.964	3.79021
ENSG00000030419	IKZF2	13125.5	9905.22	17895.6	11080.6	8693.79	14832.1	14833.1	8665.67	5255.59	10866.5
ENSG00000030582	GRN	5657.33	6507.08	7449.93	5355.21	5090.9	4733.28	8558.34	6486.56	6038.14	4945.28
ENSG00000031003	FAM13B	17691	18218.4	23818.2	13921.3	15822.6	17202	22057.6	14504.9	18150.4	18160.8
ENSG00000031081	ARHGAP31	4953.68	4730.85	4835.01	4650.3	4923.58	5405.84	4884.43	4700.84	3685.99	5652.15
ENSG00000031691	CENPQ	2000.22	1884.03	1743.28	2449.49	1750.14	2057.99	1555.98	2283.69	1749.24	1947.22
ENSG00000031698	SARS	5356.16	5727.39	4569.12	5942.48	4894.58	6018.46	4440.13	6310.28	6291.89	5867.25
ENSG00000031823	RANBP3	8530.75	8906.04	8595.46	8169.11	8798.64	8559.8	9740.61	7632.88	9065.08	9185.58
ENSG00000032219	ARID4A	7544.83	7606.25	8173.64	6525.92	7947.56	7532.21	7942.72	7173.76	7917.63	7390.91
ENSG00000032389	EIPR1	15490.2	14088.8	15779.5	14094.4	17336.3	14750.6	14825.5	12560.8	14520.5	14448.3
ENSG00000032444	PNPLA6	2929.07	3041.54	3052.74	3127.62	2513.1	3022.81	3732.27	2831.46	2280.3	3322.12
ENSG00000032742	IFT88	2859.14	2710.82	3237.67	3272.04	2587.84	2339	2621.53	3147.17	2686.74	2387.83
ENSG00000033011	ALG1	1125.41	909.205	942.612	1215.66	1348.58	994.803	803.874	990.96	940.864	901.123
ENSG00000033030	ZCCHC8	4795.49	4116.96	4786.03	4580.48	5030.67	4784.8	3768.04	3862.26	5032.16	3805.37
ENSG00000033050	ABCF2	2319.19	2013.7	2041.16	2574.79	1933.07	2727.75	1895.79	2161.19	1627.99	2369.83
ENSG00000033100	CHPF2	3353.55	3422.93	2469.98	3508.29	4771.88	2664.05	2992.41	3722.82	4145.19	2831.29
ENSG00000033122	LRRC7	282.411	273.701	212.912	318.501	237.59	360.639	170.376	369.494	204.34	350.595
ENSG00000033170	FUT8	101633	118983	92735.8	76603.7	159745	77448.5	71580.5	106703	209155	88492.9
ENSG00000033178	UBA6	14142.4	12963.9	15143.8	13033.7	14172.9	14219.5	11763.5	13179.3	13732.3	13180.5
ENSG00000033327	GAB2	16293.1	16624.1	16099.4	14837.5	19317.3	14918.3	14108.3	15982.8	20501.4	15903.7
ENSG00000033627	ATP6V0A1	10924.3	10351.6	9616.04	10674.1	11454.5	11952.6	9503.4	9320.01	11385.8	11197.2
ENSG00000033800	PIAS1	21608	20892.9	23774.2	18108.6	24399.3	20149.9	19451.1	18910.9	24405.2	20804.5
ENSG00000033867	SLC4A7	13047.8	14307.7	15066.8	12731.4	11900.7	12492.2	14043.3	15048.7	15681.4	12457.5
ENSG00000034053	APBA2	90.6358	130.654	117.951	86.0813	94.813	63.6974	181.672	191.22	103.293	46.4301
ENSG00000034152	MAP2K3	5064.44	4409.32	4762.04	5292.08	5541.54	4662.08	5835.14	3789.55	4050.88	3961.72
ENSG00000034239	EFCAB1	18.2407	30.9097	2.99877	13.3904	49.0797	7.49381	9.41304	13.9432	71.8559	28.4266
ENSG00000034533	ASTE1	1086.63	1128.9	982.596	1078.89	1089.79	1195.26	901.769	1202.1	1173.27	1238.45
ENSG00000034677	RNF19A	36099.1	36083.6	22020.9	35127.9	38745	48502.7	17410.4	36407.6	40851.2	49665
ENSG00000034693	PEX3	3130	2654.95	3299.64	2825.38	3109.87	3285.1	2589.53	2498.81	2718.18	2813.28
ENSG00000034713	GABARAPL2	2227.99	2348.88	2368.03	2172.12	2263.24	2108.57	2373.03	2348.43	2500.36	2173.69
ENSG00000034971	MYOC	16.2307	75.9072	9.99589	13.3904	31.2325	10.304	49.8891	106.566	50.5237	96.6504
ENSG00000035115	SH3YL1	2274.56	2181.6	2836.83	1876.57	1911.88	2472.96	2745.78	1932.12	1740.26	2308.24
ENSG00000035141	FAM136A	1837.55	1561.21	1290.47	2128.12	2035.69	1895.93	1045.79	1753.85	1912.04	1533.14
ENSG00000035403	VCL	10720.9	10342.7	5983.54	12930.4	8586.71	15382.9	5107.52	12137.5	7950.19	16175.7
ENSG00000035499	DEPDC1B	7769	6081.91	8192.63	8585.17	6635.79	7662.42	4989.85	7248.45	5316.22	6773.11
ENSG00000035664	DAPK2	1803.38	2429.89	2614.92	1163.05	1453.43	1982.11	2987.7	1803.65	1991.76	2936.47
ENSG00000035681	NSMAF	8726.1	8986.66	9247.19	7920.43	8593.4	9143.38	8982.86	8736.39	9134.69	9092.72
ENSG00000035687	ADSS	5445.78	4947.45	6225.44	5006.1	4252.08	6299.48	5130.11	4778.52	3977.9	5903.25
ENSG00000035720	STAP1	7004.69	7551.86	10245.8	5012.8	6045.72	6714.45	9795.21	5991.58	6581.56	7839.1
ENSG00000035862	TIMP2	2088.99	2085.58	1444.41	1693.89	3695.48	1522.18	1317.83	1869.38	3549.01	1606.1
ENSG00000035928	RFC1	12652.2	11149.8	12753.8	12229.3	13924.1	11701.6	10800.5	11057.9	11685.6	11055.1
ENSG00000036054	TBC1D23	6927.74	6656.99	6257.42	6295.41	8986.04	6172.09	5220.47	7136.91	8394.79	5875.77
ENSG00000036257	CUL3	28469.9	28460.6	29115	25794.7	29851.6	29118.1	25900.9	27296.7	29806.7	30838.1
ENSG00000036448	MYOM2	290.632	296.417	274.887	316.588	190.741	380.311	334.163	277.867	208.831	364.808
ENSG00000036530	CYP46A1	54.7423	75.8384	64.9733	49.7358	60.2341	44.0261	62.1261	74.6955	107.784	58.7483
ENSG00000036549	ZZZ3	17232.3	15932.7	16320.3	15655.3	18737.3	18216.5	12877	16025.7	18470.3	16357.6
ENSG00000036565	SLC18A1	5.67216	2.42906	9.99589	7.65167	2.23089	2.81018	4.70652	1.99188	1.12275	1.89511
ENSG00000036672	USP2	24.5223	17.5793	21.9909	34.4325	14.5008	27.165	20.7087	27.8863	5.61375	16.1084
ENSG00000036828	CASR	21.5497	32.9507	23.9901	16.2598	17.8471	28.1018	42.3587	51.7889	4.491	33.1643
ENSG00000037042	TUBG2	399.221	462.54	281.884	422.755	470.719	421.527	309.689	446.181	679.263	415.028
ENSG00000037241	RPL26L1	493.479	509.923	369.848	626.48	506.413	471.173	466.887	613.499	445.731	513.574
ENSG00000037280	FLT4	22.5394	33.7607	33.986	13.3904	15.6163	27.165	52.713	31.8701	25.8232	24.6364
ENSG00000037474	NSUN2	7378.14	6213.05	7497.91	7506.29	6327.93	8180.43	6336.86	6112.08	5694.58	6708.67
ENSG00000037637	FBXO42	8905.16	8782.78	8819.37	8180.59	9830.43	8790.24	8613.87	7795.22	9966.64	8755.39
ENSG00000037749	MFAP3	4564.65	4360.12	3602.52	4760.29	5812.59	4083.19	3355.75	4803.42	5349.9	3931.4
ENSG00000037757	MRI1	1321.38	1299.85	1154.52	1482.51	1335.19	1313.29	1268.88	1367.43	1384.35	1178.76
ENSG00000037897	METTL1	317.38	178.826	235.903	330.935	345.789	356.893	144.961	220.103	161.676	188.563
ENSG00000038002	AGA	1279.1	1126.02	1093.55	1186.01	1762.41	1074.42	778.458	1176.21	1612.27	937.13
ENSG00000038210	PI4K2B	1582.5	1382.84	1455.4	1856.49	1455.66	1562.46	840.584	1918.18	1409.05	1363.53
ENSG00000038219	BOD1L1	12202	14072.7	13345.5	10721.9	12592.3	12148.4	15308.4	12300.9	13493.2	15188.3
ENSG00000038274	MAT2B	6190.32	6572.56	5890.58	6077.34	6305.62	6487.76	4956.91	7050.26	6999.22	7283.84
ENSG00000038295	TLL1	22.4843	24.3133	27.9885	29.6502	14.5008	17.7978	16.9435	35.8538	35.928	8.52798
ENSG00000038358	EDC4	3438.88	3262.84	3492.56	3741.67	2957.05	3564.24	3656.97	3056.54	2821.47	3516.37
ENSG00000038382	TRIO	80270.5	84925	99002.3	65383.5	82684.7	74011.6	88616.2	75903.6	96324	78856.3
ENSG00000038427	VCAN	99.3969	162.212	200.917	62.1698	50.1951	84.3053	421.704	143.415	32.5597	51.1679
ENSG00000038532	CLEC16A	25760.5	28083.8	26866.9	23794.8	26312.3	26068.1	27069.1	26313.7	29216.2	29736.1
ENSG00000038945	MSR1	353.58	369.256	438.819	155.903	198.55	621.049	390.641	269.9	247.005	569.479
ENSG00000039068	CDH1	1861.92	1860.14	1040.57	1903.35	2665.92	1837.86	1128.62	2182.1	2376.86	1752.97
ENSG00000039123	SKIV2L2	15263.3	13966	14322.1	14133.6	17050.7	15546.8	11865.1	14799.7	15243.6	13955.6
ENSG00000039139	DNAH5	39.4761	29.2892	42.9823	23.9115	53.5414	37.469	20.7087	32.866	37.0507	26.5315
ENSG00000039319	ZFYVE16	5573.38	5750.13	6165.46	4685.69	6970.43	4471.93	5819.14	5339.23	6999.22	4842.94
ENSG00000039523	RIPOR1	9344.94	10876.1	6699.24	8844.37	9214.71	12621.4	8922.62	8647.75	11029.9	14904.1
ENSG00000039537	C6	14.7612	17.4866	7.99671	11.4775	18.9626	20.608	11.2956	8.96346	26.946	22.7413
ENSG00000039560	RAI14	114.184	131.508	167.931	73.6473	85.8894	129.268	259.8	64.7361	70.7332	130.762
ENSG00000039600	SOX30	656.732	772.335	777.68	572.919	564.416	711.912	895.18	664.292	598.425	931.444
ENSG00000039650	PNKP	1536.27	1534.33	1388.43	1684.32	1735.64	1336.71	1686.82	1430.17	1776.19	1244.14
ENSG00000039987	BEST2	12.9232	14.4792	8.9963	15.3033	18.9626	8.43053	15.0609	13.9432	21.3322	7.58042
ENSG00000040199	PHLPP2	3013.01	2824.7	3871.41	2804.34	2247.63	3128.66	3567.54	2668.12	2334.2	2728.95
ENSG00000040275	SPDL1	3146.61	2721.95	2785.85	3481.51	2846.62	3472.44	1974.86	3162.11	2739.51	3011.32
ENSG00000040341	STAU2	13307.8	14533	14472	10693.2	13726.7	14339.4	12932.6	13527.9	16241.7	15429.9
ENSG00000040487	PQLC2	730.64	852.235	727.7	664.739	838.816	691.304	928.126	793.764	919.532	767.518
ENSG00000040531	CTNS	1367.24	1310.38	1259.48	1669.02	1274.96	1265.52	1443.02	1326.59	1103.66	1368.27
ENSG00000040608	RTN4R	108.522	118.617	216.911	85.1248	75.8504	56.2036	264.506	79.6752	81.9607	48.3252
ENSG00000040633	PHF23	1223.23	1257.42	1355.44	1288.35	1011.71	1237.41	1503.26	1277.79	990.265	1258.35
ENSG00000040731	CDH10	16.2751	11.5949	18.9922	22.955	10.039	13.1142	1.88261	28.8823	8.98199	6.63287
ENSG00000040933	INPP4A	33622.5	26964.4	22611.7	34100.6	51707.7	26070	14086.6	31016.6	38710.1	24044.2
ENSG00000041353	RAB27B	61.9271	86.7261	66.9724	64.0827	32.348	84.3053	91.3065	111.545	42.6645	101.388
ENSG00000041357	PSMA4	4722.97	4314.24	4461.16	5060.62	3677.63	5692.48	4065.49	4394.09	3693.84	5103.52
ENSG00000041515	MYO16	229.441	565.816	196.919	219.029	325.71	176.104	219.324	642.381	1045.28	356.28
ENSG00000041802	LSG1	3855.05	3616.38	3419.59	4171.12	3638.59	4190.91	3063.94	4020.61	3397.44	3983.51
ENSG00000041880	PARP3	677.07	827.159	1001.59	653.261	389.291	664.139	1243.46	690.186	498.501	876.486
ENSG00000041982	TNC	138.602	433.134	129.947	137.73	181.818	104.913	247.563	527.848	601.794	355.332
ENSG00000041988	THAP3	513.639	545.932	406.833	625.524	527.606	494.591	577.019	505.938	587.198	513.574
ENSG00000042062	RIPOR3	4385.36	5357.65	4524.14	3260.57	5114.32	4642.41	5687.36	3917.03	6690.46	5135.74
ENSG00000042088	TDP1	9188.13	7878.1	9545.07	9559.8	7838.25	9809.39	7517.25	8526.24	6783.65	8685.27
ENSG00000042286	AIFM2	1256.55	1352.88	1174.52	1259.66	1462.35	1129.69	1358.3	1356.47	1590.94	1105.79
ENSG00000042304	C2orf83	45.045	114.919	33.986	54.5181	40.1561	51.5199	39.5348	184.249	48.2782	187.615
ENSG00000042317	SPATA7	1083.18	779.748	811.666	1072.19	1369.77	1079.11	531.837	806.711	1026.19	754.252
ENSG00000042429	MED17	179.336	158.11	172.929	175.032	177.356	192.029	117.663	164.33	175.149	175.297
ENSG00000042445	RETSAT	1414.96	1521.67	1275.48	1444.25	1611.82	1328.28	1439.25	1618.4	1540.41	1488.61
ENSG00000042493	CAPG	1861.07	2139.93	2897.81	1678.58	1090.91	1776.97	3448	1888.3	1098.05	2125.36
ENSG00000042753	AP2S1	1313.82	1343.45	1225.5	1585.81	1035.13	1408.84	1539.03	1425.19	983.528	1426.07
ENSG00000042781	USH2A	130.03	106.44	124.949	143.469	132.738	118.964	65.8913	137.44	138.098	84.3322
ENSG00000042813	ZPBP	239.121	133.389	198.918	299.372	176.241	281.954	89.4239	207.156	67.3649	169.612
ENSG00000042832	TG	5789.69	10130.9	3205.68	5364.78	9387.6	5200.7	3962.89	10075.9	19121.5	7363.43
ENSG00000042980	ADAM28	21091.6	28741.2	35928.2	12293.4	18791.9	17352.8	36352.2	21805.1	31988.2	24819.3
ENSG00000043039	BARX2	16.4196	16.0717	11.9951	33.476	3.34634	16.8611	2.82391	37.8457	5.61375	18.0035
ENSG00000043093	DCUN1D1	8589.5	9604.78	9383.14	7790.35	8443.93	8740.59	9025.22	9198.5	10937.8	9257.59
ENSG00000043143	JADE2	6241.1	9007.78	7447.93	5732.06	5398.76	6385.66	10280	8005.37	9497.33	8248.45
ENSG00000043355	ZIC2	1.29663	2.50174	1.99918	0.956458	2.23089	0	1.88261	3.98376	2.2455	1.89511
ENSG00000043462	LCP2	1762.55	1795.43	906.627	2902.85	1307.3	1933.4	953.541	2816.52	1150.82	2260.86
ENSG00000043514	TRIT1	2946.67	2752.71	2763.86	2556.61	2958.17	3508.04	2565.99	2419.14	2897.82	3127.87
ENSG00000043591	ADRB1	52.9587	52.1407	66.9724	16.2598	13.3854	115.217	68.7152	12.9472	5.61375	121.287
ENSG00000044012	GUCA2B	0.757091	1.64884	0	1.91292	1.11545	0	5.64782	0	0	0.947553
ENSG00000044090	CUL7	344.887	364.958	270.889	397.887	413.831	296.942	355.813	342.603	404.19	357.227
ENSG00000044115	CTNNA1	13864	13702.3	14973.8	13078.6	15438.9	11964.8	14667.4	13596.6	15525.4	11020
ENSG00000044446	PHKA2	3197.17	3467.65	3654.5	2941.11	2978.24	3214.84	3917.71	2975.87	3462.56	3514.47
ENSG00000044459	CNTLN	1691.31	1607.28	3119.72	1467.21	1008.36	1169.97	3155.25	1346.51	783.679	1143.7
ENSG00000044524	EPHA3	73.542	62.4016	73.9696	80.3425	60.2341	79.6217	42.3587	83.659	57.2602	66.3287
ENSG00000044574	HSPA5	40493.9	38020.6	26608	46868.4	54207.4	34291.7	18422.3	44482.7	59810	29367.5
ENSG00000046604	DSG2	43.5805	47.8467	81.9663	43.9971	21.1935	27.165	61.1848	45.8132	55.0147	29.3741
ENSG00000046647	GEMIN8	1733.17	1536.92	1581.35	2003.78	1518.12	1829.43	1368.66	1711.03	1365.26	1702.75
ENSG00000046651	OFD1	4708.58	4726.02	6932.15	4229.46	2619.07	5053.64	6607.01	4152.07	2956.2	5188.8
ENSG00000046653	GPM6B	1050.6	1016.18	1577.35	908.636	610.149	1106.27	1394.07	967.058	588.321	1115.27
ENSG00000046889	PREX2	281.394	182.759	55.977	146.338	360.289	562.972	34.8282	132.46	181.885	381.864
ENSG00000047056	WDR37	10131.1	9519.17	11604.2	9640.14	9577.23	9702.61	11002	8548.15	8932.59	9593.97
ENSG00000047188	YTHDC2	9429.64	9626.27	10467.7	8641.6	9244.82	9364.45	8756.95	9420.6	10861.5	9466.05
ENSG00000047230	CTPS2	2657.15	2733.05	2788.85	2373.93	2976.01	2489.82	2678.01	2514.75	3231.27	2508.17
ENSG00000047249	ATP6V1H	9534.89	9874.72	10396.7	8467.53	9554.92	9720.4	10264.9	9455.46	9881.31	9897.19
ENSG00000047315	POLR2B	10835.9	10349.4	10551.7	10796.5	10484.1	11511.4	9541.06	10672.5	10320.3	10863.7
ENSG00000047346	FAM214A	55312.8	65712.3	54799.4	45553.2	80785.1	40113.4	47124.5	65710.1	105016	44998.3
ENSG00000047365	ARAP2	16984.5	16199.2	24259	15277.5	11440	16961.3	21242.4	16396.2	11279.1	15879.1
ENSG00000047410	TPR	14853.3	15102.2	15079.8	15199.1	14611.2	14523	14826.5	16023.7	14978.6	14580
ENSG00000047457	CP	612.915	713.683	770.683	500.228	616.842	563.909	753.984	656.325	700.595	743.829
ENSG00000047578	KIAA0556	5708.07	5345.63	5780.62	5137.14	6333.51	5581.01	5852.09	4706.81	5505.96	5317.67
ENSG00000047579	DTNBP1	16056.8	16059.7	18405.4	12025.6	18651.4	15145	16986.8	13156.4	18987.9	15107.8
ENSG00000047617	ANO2	57.7016	51.4312	69.9712	43.9971	56.8878	59.9505	48.9478	51.7889	59.5057	45.4825
ENSG00000047621	C12orf4	8698.71	9223.89	7660.85	7973.04	10899	8261.92	5981.05	9861.8	11446.4	9606.29
ENSG00000047634	SCML1	1187.66	1017.48	1633.33	934.46	1007.25	1175.59	1373.36	796.752	789.293	1110.53
ENSG00000047644	WWC3	15932.5	15994.1	20414.6	13470.8	13940.9	15903.7	21546.4	12738.1	13823.3	15868.7
ENSG00000047648	ARHGAP6	2800.23	3478.47	2491.97	1457.64	5484.65	1766.66	2375.85	2639.24	5861.87	3036.91
ENSG00000047662	FAM184B	1111.39	1172.87	994.591	1078.89	1247.07	1125.01	1002.49	1147.32	1149.7	1391.96
ENSG00000047849	MAP4	21590.7	20659.7	24012.1	20315.2	20332.4	21703	22925.5	18756.5	19746.9	21210
ENSG00000047932	GOPC	3591.37	3557.52	3601.52	3290.22	4025.65	3448.09	3190.08	3568.45	3856.64	3614.91
ENSG00000048028	USP28	9467.87	8882.61	10119.8	9234.61	8523.13	9993.93	8191.23	9064.05	8450.93	9824.23
ENSG00000048052	HDAC9	75498.1	86671.5	105698	59909.7	69985.4	66398.9	113659	77044.9	81535.2	74447.3
ENSG00000048140	TSPAN17	916.559	1144.59	1015.58	932.547	901.281	816.825	1297.12	1151.31	1098.05	1031.88
ENSG00000048342	CC2D2A	2872.96	1547.03	2843.83	1864.14	2263.24	4520.64	1659.52	1011.88	1071.1	2445.63
ENSG00000048392	RRM2B	3537.85	4325.11	5075.91	3393.51	2232.01	3449.96	5759.84	4680.92	2783.3	4076.37
ENSG00000048405	ZNF800	15122.6	14761.5	15068.8	14586	15706.6	15129.1	13255.4	14803.7	16673.9	14312.8
ENSG00000048471	SNX29	78192	85768.5	81712.4	64475.8	86778.4	79801.5	91557.8	67342.5	88910.5	95263.2
ENSG00000048544	MRPS10	2518.98	2292.22	2254.07	2805.29	2446.17	2570.38	1571.04	2650.2	2504.85	2442.79
ENSG00000048545	GUCA1A	52.8717	51.42	15.9934	76.5167	46.8488	72.1279	16.0022	76.6874	56.1375	56.8532
ENSG00000048649	RSF1	26690.6	29108.7	25080.7	24023.4	29870.6	27788	22255.2	28887.2	34706.4	30586.1
ENSG00000048707	VPS13D	19006.3	17672.5	19595.9	17669.6	20215.2	18544.4	18130.5	16373.3	18534.3	17652
ENSG00000048740	CELF2	51147	41369.2	67399.3	48502	40025.6	48661	59099.8	38799.8	26455.3	41121.9
ENSG00000048828	FAM120A	22707.6	19837.2	21764	22583.9	24556.6	21925.9	17825.5	19461.7	21621.9	20439.7
ENSG00000048991	R3HDM1	24427.8	22171.8	24518.9	23139.6	27446.7	22606	18668.9	22697.5	26457.6	20863.2
ENSG00000049089	COL9A2	311.537	436.288	439.819	330.935	108.198	367.197	663.619	454.149	140.344	487.042
ENSG00000049130	KITLG	19.7499	45.8751	39.9835	14.3469	7.80813	16.8611	83.7761	51.7889	15.7185	32.2168
ENSG00000049167	ERCC8	4085.09	3784.2	3921.39	3882.26	4053.53	4483.17	3215.49	3902.09	3650.06	4369.17
ENSG00000049192	ADAMTS6	4824.83	4897.05	5579.7	3734.97	5174.56	4810.09	4496.61	4746.65	5577.82	4767.14
ENSG00000049239	H6PD	4219.75	4011.5	2988.77	4449.44	4206.35	5234.42	2978.29	4205.85	3615.25	5246.6
ENSG00000049245	VAMP3	1676.87	2321.99	1682.31	1603.02	1732.29	1689.85	2157.47	2231.9	2694.6	2204.01
ENSG00000049246	PER3	1092.58	1262.28	1049.57	786.209	1728.94	805.584	1047.67	1080.59	1952.46	968.399
ENSG00000049247	UTS2	8.85147	10.9958	5.99753	4.78229	13.3854	11.2407	2.82391	12.9472	16.8412	11.3706
ENSG00000049249	TNFRSF9	661.439	222.854	577.762	548.051	652.536	867.408	321.926	194.208	85.3289	289.951
ENSG00000049283	EPN3	25.0877	29.9275	16.993	24.8679	43.5024	14.9876	34.8282	38.8417	15.7185	30.3217
ENSG00000049323	LTBP1	314.086	442.286	184.924	284.068	371.444	415.906	208.028	441.201	661.299	458.616
ENSG00000049449	RCN1	1423.4	1397.28	1185.51	1372.52	1627.44	1508.13	1087.21	1499.89	1725.67	1276.35
ENSG00000049540	ELN	9.77312	7.57403	10.9955	10.521	4.46179	13.1142	13.1783	9.9594	3.36825	3.79021
ENSG00000049541	RFC2	2272.28	1977.37	2247.08	2446.62	1633.01	2762.4	2144.29	1880.33	1523.57	2361.3
ENSG00000049618	ARID1B	72009.3	82105	90670.7	53988.3	76611.1	66767	88995.6	65791.8	97002.2	76630.5
ENSG00000049656	CLPTM1L	10713.7	9552.22	7814.78	12234.1	14741.7	8064.27	5841.73	11433.4	13465.1	7468.61
ENSG00000049759	NEDD4L	14844.8	15476.7	14844.9	11765.4	21634.1	11134.9	13662.1	13969.1	23230.8	11044.7
ENSG00000049768	FOXP3	206.916	205.587	203.916	169.293	199.665	254.789	317.219	146.403	179.64	179.087
ENSG00000049769	PPP1R3F	742.961	718.532	878.638	702.041	638.036	753.128	820.817	652.341	586.075	814.895
ENSG00000049860	HEXB	4217.31	4260.97	3567.53	4438.92	5299.49	3563.31	3013.11	5022.53	5482.38	3525.84
ENSG00000049883	PTCD2	2005.24	2133.52	1944.2	2072.65	1915.22	2088.9	1822.36	2286.68	2203.96	2221.06
ENSG00000050030	NEXMIF	570.659	703.592	539.778	496.402	793.083	453.375	331.339	656.325	1292.28	534.42
ENSG00000050130	JKAMP	2620.41	2675.67	2649.91	2506.88	2791.96	2532.91	2278.9	2874.28	2997.74	2551.76
ENSG00000050165	DKK3	47.682	76.4707	100.958	21.9985	54.6569	13.1142	150.609	41.8295	65.1194	48.3252
ENSG00000050327	ARHGEF5	844.739	1207.48	978.597	682.911	938.091	779.356	1425.13	1049.72	1350.67	1004.41
ENSG00000050344	NFE2L3	4533.83	5989.18	4370.2	3841.14	5678.74	4245.24	4388.36	6223.63	6839.79	6504.95
ENSG00000050393	MCUR1	3151.95	2440.94	2544.95	3481.51	3501.39	3079.95	1914.61	2882.25	2421.77	2545.13
ENSG00000050405	LIMA1	2362.95	1947.74	1172.52	2323.24	2428.33	3527.71	1079.68	1974.95	1642.58	3093.76
ENSG00000050426	LETMD1	3013.11	2724.22	3184.69	2962.15	2651.42	3254.19	2843.68	2385.28	2687.86	2980.05
ENSG00000050438	SLC4A8	5435.02	5654.31	11126.4	3026.23	3542.66	4044.78	12355.6	2691.03	3368.25	4202.4
ENSG00000050555	LAMC3	27.346	52.1293	25.9893	24.8679	14.5008	44.0261	32.9456	29.8782	77.4697	68.2238
ENSG00000050628	PTGER3	52.1673	65.5065	32.9864	49.7358	90.3512	35.5956	46.1239	67.7239	105.538	42.6399
ENSG00000050730	TNIP3	237.118	178.708	173.928	242.94	131.623	399.982	167.552	296.79	62.8739	187.615
ENSG00000050748	MAPK9	5321.96	5185.18	5641.68	4901.85	5127.71	5616.61	4703.7	5013.56	5438.6	5584.88
ENSG00000050767	COL23A1	447.547	519.735	508.791	500.228	443.948	337.221	683.387	490.003	544.533	361.018
ENSG00000050820	BCAR1	189.672	265.314	126.948	141.556	375.906	114.281	143.078	190.225	620.88	107.073
ENSG00000051009	FAM160A2	1391.8	1456.9	1420.42	1280.7	1611.82	1254.28	1565.39	1362.45	1556.13	1343.63
ENSG00000051108	HERPUD1	27664.8	27270.4	21647.1	27634	42152.7	19225.4	18029.7	26292.8	47435	17324.1
ENSG00000051128	HOMER3	23.8046	15.6521	34.9856	13.3904	23.4244	23.4181	24.4739	14.9391	8.98199	14.2133
ENSG00000051180	RAD51	2733.82	2244.94	2852.83	3122.84	2055.77	2903.85	2193.24	2351.41	1843.55	2591.56
ENSG00000051341	POLQ	17572.9	15063.8	17390.8	18524.7	16814.2	17561.7	10955.8	16901.1	16324.8	16073.3
ENSG00000051382	PIK3CB	7700.33	7929.99	7468.93	6866.42	9326.25	7139.72	6461.11	7542.25	10670.6	7046
ENSG00000051523	CYBA	8032.65	8801.75	7809.79	7618.19	9978.79	6723.82	10225.4	7812.15	9556.84	7612.64
ENSG00000051596	THOC3	4255.47	3833.91	5002.94	3691.93	4206.35	4120.66	4628.39	3365.28	3736.51	3605.44
ENSG00000051620	HEBP2	2371.23	2382.43	2272.06	2639.83	2139.43	2433.61	2078.4	2759.75	2315.11	2376.46
ENSG00000051825	MPHOSPH9	10183.2	9250.42	9989.89	10386.2	10468.5	9888.08	7322.4	9718.38	10515.7	9445.21
ENSG00000052126	PLEKHA5	616.126	489.716	454.813	701.084	508.644	799.964	432.059	622.463	312.124	592.22
ENSG00000052344	PRSS8	23.1339	28.7942	17.9926	32.5196	16.7317	25.2916	36.7109	28.8823	20.2095	29.3741
ENSG00000052723	SIKE1	3359.68	2733.47	3021.76	3499.68	3353.03	3564.24	2266.66	3013.71	2613.76	3039.75
ENSG00000052749	RRP12	2652.45	2131.86	2012.17	2789.03	2624.65	3183.93	1959.79	2189.08	1669.53	2709.05
ENSG00000052795	FNIP2	1363.98	1294.77	1577.35	1647.02	715.001	1516.56	1873.19	1575.58	619.757	1110.53
ENSG00000052802	MSMO1	6003.45	4132.05	5723.64	6927.63	4402.67	6959.87	4621.8	4335.33	2739.51	4831.57
ENSG00000052841	TTC17	22462.5	21233.4	22894.6	19712.6	26099.2	21143.8	19345.7	19938.7	24931.8	20717.3
ENSG00000052850	ALX4	90.9192	129.6	72.97	76.5167	138.315	75.8748	132.724	99.594	169.535	116.549
ENSG00000053108	FSTL4	314.329	219.391	557.77	336.673	171.779	191.092	383.111	211.139	163.921	119.392
ENSG00000053254	FOXN3	71784.4	74547.7	80545.8	60378.4	77427.6	68785.7	84293.8	61407.7	80798.6	71690.9
ENSG00000053328	METTL24	300.346	169.534	223.908	255.374	402.676	319.424	210.852	173.294	129.116	164.874
ENSG00000053371	AKR7A2	1092.07	1097.49	979.597	1186.01	1008.36	1194.33	1077.79	1180.19	922.9	1209.08
ENSG00000053372	MRTO4	757.597	1264.12	695.714	856.987	593.418	884.269	1175.69	1417.22	867.885	1595.68
ENSG00000053501	USE1	290.776	325.137	296.878	288.85	317.902	259.473	401.937	274.879	293.038	330.696
ENSG00000053524	MCF2L2	1242.55	1184.66	1402.42	1349.56	742.888	1475.34	1307.47	1293.73	478.291	1659.16
ENSG00000053747	LAMA3	47.6244	39.9303	80.9667	43.9971	29.0016	36.5323	60.2435	38.8417	30.3142	30.3217
ENSG00000053770	AP5M1	5845.86	5923.3	5193.86	5823.88	6424.97	5940.72	4423.19	6453.69	7036.27	5780.07
ENSG00000053900	ANAPC4	5480.05	4881.26	5675.66	5228	5271.6	5744.94	4622.74	4741.67	4724.53	5436.11
ENSG00000053918	KCNQ1	14380.3	15261.6	15691.5	12196.8	19184.6	10448.2	15843.1	13505.9	19831.1	11866.2
ENSG00000054116	TRAPPC3	1976.7	1965.76	1893.22	2045.86	1875.07	2092.65	1926.85	2008.81	1935.62	1991.76
ENSG00000054118	THRAP3	21420	22011.1	22122.9	21040.2	20519.8	21997.1	21869.3	21875.8	20847.2	23451.9
ENSG00000054148	PHPT1	965.398	1089.46	715.705	1340.95	817.623	987.309	836.819	1452.08	798.275	1270.67
ENSG00000054179	ENTPD2	1.47782	2.91181	3.99835	1.91292	0	0	6.58913	2.98782	1.12275	0.947553
ENSG00000054219	LY75	2.81511	0.95965	0.999589	0	5.57723	4.68363	0	0.99594	0	2.84266
ENSG00000054267	ARID4B	23928.8	23829.9	28262.4	19940.2	21689.9	25822.7	26521.2	20933.7	21296.3	26568.4
ENSG00000054277	OPN3	2141.72	1951.38	2237.08	2196.99	1625.21	2507.62	1977.68	2020.76	1292.28	2514.81
ENSG00000054282	SDCCAG8	19965.1	20530	20282.7	16784.9	23142.2	19650.6	19685.5	18129.1	23760.7	20544.8
ENSG00000054356	PTPRN	15.384	14.2588	8.9963	21.0421	21.1935	10.304	14.1196	20.9147	13.473	8.52798
ENSG00000054392	HHAT	3949.03	3477.02	4284.24	3630.72	5218.06	2663.11	3616.49	3454.92	4245.11	2591.56
ENSG00000054523	KIF1B	9775.72	9474.64	7892.75	9891.69	9081.97	12236.4	6286.97	10446.4	8645.17	12520
ENSG00000054598	FOXC1	48.0722	56.4738	32.9864	73.6473	43.5024	42.1527	54.5956	35.8538	78.5924	56.8532
ENSG00000054611	TBC1D22A	62779.9	60457.1	86603.4	41101.9	65284.9	58129.5	87715.4	35912.6	60704.8	57495.6
ENSG00000054654	SYNE2	24918.5	30699.3	28649.2	20389.8	32503	18132.2	26343.3	31079.3	41482.2	23892.5
ENSG00000054690	PLEKHH1	88.6797	93.2052	78.9675	91.82	78.0813	105.85	105.426	104.574	71.8559	90.9651
ENSG00000054793	ATP9A	211.402	297.122	84.965	627.437	47.9642	85.2421	121.428	888.379	76.3469	102.336
ENSG00000054796	SPO11	13.9178	7.35291	9.99589	17.2163	2.23089	26.2283	4.70652	7.96752	10.1047	6.63287
ENSG00000054803	CBLN4	2.70236	0.721199	2.99877	6.69521	1.11545	0	0.941304	0.99594	0	0.947553
ENSG00000054938	CHRDL2	30.844	36.5723	29.9877	42.0842	27.8862	23.4181	28.2391	44.8173	38.1735	35.0595
ENSG00000054965	FAM168A	14815.1	16126.4	17823.7	11240.3	16353.6	13842.9	17088.4	12307.8	20072.5	15036.7
ENSG00000054967	RELT	5951.2	6513.54	7991.71	4961.15	5431.11	5420.83	9928.87	4558.42	5775.42	5791.44
ENSG00000054983	GALC	2287.46	2125.17	2876.82	1641.28	2540.99	2090.77	2354.2	1692.1	2367.88	2086.51
ENSG00000055044	NOP58	10649.3	8582.24	9257.19	11058.6	10532	11749.4	7013.66	9300.09	8831.54	9183.68
ENSG00000055070	SZRD1	2487.72	2574.97	2596.93	2157.77	2474.06	2722.13	2595.18	2310.58	2372.37	3021.75
ENSG00000055118	KCNH2	249.468	279.374	164.932	315.631	381.483	135.825	193.909	372.482	355.911	195.196
ENSG00000055130	CUL1	14313	14573	13865.3	13910.7	14651.4	14824.6	12308.5	14859.4	15599.5	15524.7
ENSG00000055147	FAM114A2	3823.03	3460.02	3181.69	3536.03	4990.51	3583.91	2499.16	3490.77	4649.3	3200.83
ENSG00000055163	CYFIP2	48519.1	45427.7	57392.4	48506.8	42231.9	45945.5	59001.9	42297.6	34600.9	45810.4
ENSG00000055208	TAB2	22850.3	22806	24571.9	21989.9	20854.4	23984.9	22768.3	23099.8	21620.8	23735.2
ENSG00000055211	GINM1	2698.39	2081.86	2929.79	2634.09	2770.77	2458.91	2312.78	1929.14	1959.2	2126.31
ENSG00000055332	EIF2AK2	7848.55	8107.62	7848.77	7589.5	6914.66	9041.28	6933.65	8532.22	7922.12	9042.5
ENSG00000055483	USP36	5189.86	4547.16	4556.12	4989.84	5705.51	5507.95	4467.43	4166.02	4512.33	5042.88
ENSG00000055609	KMT2C	51102.8	53279.7	52657.3	42848.4	63454.4	45450.9	49640.6	47151.8	66433.1	49893.4
ENSG00000055813	CCDC85A	402.116	910.953	41.9827	151.12	1046.29	369.07	85.6587	424.27	2382.47	751.409
ENSG00000055917	PUM2	36311.6	35002.3	36320.1	33405.3	39132.1	36389	28805.8	35224.4	40468.4	35510.5
ENSG00000055950	MRPL43	695.086	671.015	579.761	786.209	689.346	725.026	532.778	802.728	669.158	679.395
ENSG00000055955	ITIH4	6.68253	7.23956	3.99835	7.65167	12.2699	2.81018	5.64782	5.97564	7.85924	9.47553
ENSG00000055957	ITIH1	2.58833	9.10559	3.99835	0.956458	4.46179	0.936726	14.1196	11.9513	5.61375	4.73776
ENSG00000056050	HPF1	1566.46	1474.2	1455.4	1735.97	1316.23	1758.23	1320.65	1625.37	1360.77	1589.99
ENSG00000056097	ZFR	18451.4	18546.5	18754.3	16865.2	19518.1	18668	16036.1	18073.3	21508.5	18568.2
ENSG00000056277	ZNF280C	2584.99	2461.81	2661.9	2300.28	2783.04	2594.73	2039.81	2582.47	2855.15	2369.83
ENSG00000056291	NPFFR2	14.8882	15.9364	11.9951	23.9115	18.9626	4.68363	19.7674	26.8904	12.3502	4.73776
ENSG00000056487	PHF21B	67.875	84.9548	88.9634	60.2569	55.7723	66.5075	106.367	67.7239	96.5564	69.1714
ENSG00000056558	TRAF1	4592.09	4804.69	5170.87	4517.35	2317.9	6362.24	7306.4	4112.24	1839.06	5961.05
ENSG00000056586	RC3H2	12049.7	12283.2	13933.3	10597.6	12555.5	11112.4	12919.4	11485.2	13626.8	11101.5
ENSG00000056736	IL17RB	2374.12	2302.07	1481.39	2613.04	2379.25	3022.81	1446.78	2397.23	2514.96	2849.29
ENSG00000056972	TRAF3IP2	3006.48	3113.74	3806.43	2916.24	2148.35	3154.89	3785.92	2918.1	2254.48	3496.47
ENSG00000056998	GYG2	9.22124	10.4816	11.9951	8.60813	2.23089	14.0509	15.0609	11.9513	4.491	10.4231
ENSG00000057019	DCBLD2	710.712	775.274	663.727	874.203	549.915	755.001	533.719	966.062	776.942	824.371
ENSG00000057252	SOAT1	7949.38	7794.04	7671.84	7666.01	7743.43	8716.23	6780.21	8335.02	7960.29	8100.63
ENSG00000057294	PKP2	35.6509	73.0637	25.9893	41.1277	50.1951	25.2916	27.2978	101.586	117.889	45.4825
ENSG00000057468	MSH4	571.48	898.986	775.681	471.534	379.252	659.455	867.882	826.63	678.14	1223.29
ENSG00000057593	F7	4.57919	3.56033	7.99671	2.86938	5.57723	1.87345	10.3543	1.99188	0	1.89511
ENSG00000057608	GDI2	43217.7	39381.5	49810.5	42475.4	32167.3	48417.5	48021.6	37048	29755.1	42701.5
ENSG00000057663	ATG5	19620.8	18634.5	18993.2	18324.8	23461.2	17704.1	14001	19484.6	23728.2	17324.1
ENSG00000057704	TMCC3	2136.85	1971.65	3485.57	1530.33	1157.83	2373.66	3452.7	1388.34	1178.89	1866.68
ENSG00000057757	PITHD1	1475.62	1788.74	1513.38	1577.2	1180.14	1631.78	1699.99	1970.97	1498.87	1985.12
ENSG00000057935	MTA3	6802.95	7798.31	7312.99	5360.95	6798.65	7739.23	7402.41	6565.24	8367.85	8857.72
ENSG00000058056	USP13	5109.49	5366.95	5428.77	5088.36	4752.92	5167.92	4900.43	5498.59	5765.32	5303.45
ENSG00000058063	ATP11B	27149.4	26897.8	25124.7	25398.8	32196.3	25878	21040	28809.6	31653.7	26088
ENSG00000058085	LAMC2	8.16126	10.0854	13.9942	6.69521	4.46179	7.49381	7.53043	7.96752	13.473	11.3706
ENSG00000058091	CDK14	92271.6	112531	105787	67186.4	125115	70997.3	104436	96140.1	167337	82210.6
ENSG00000058262	SEC61A1	7073.16	4774.29	4654.08	7925.21	10159.5	5553.85	2934.99	6042.37	5592.41	4527.41
ENSG00000058272	PPP1R12A	27142.5	28217.2	30168.6	24725.4	27119.9	26556.2	27305.3	27914.2	29949.3	27699.8
ENSG00000058335	RASGRF1	1160.36	1312.86	1462.4	877.072	1084.21	1217.74	1845.9	991.956	1057.63	1355.95
ENSG00000058404	CAMK2B	137.301	128.069	130.946	125.296	127.161	165.8	168.493	122.501	94.3109	126.972
ENSG00000058453	CROCC	2626.44	3626.79	2818.84	1606.85	3541.54	2538.53	4673.57	2226.92	4005.97	3600.7
ENSG00000058600	POLR3E	3329.69	3145.79	2692.89	3372.47	3954.26	3299.15	2482.22	3153.15	3882.47	3065.33
ENSG00000058668	ATP2B4	6194.29	7403.24	4108.31	5825.79	10433.9	4409.17	3773.69	8022.3	12625.3	5191.64
ENSG00000058673	ZC3H11A	1.26273	1.18132	2.99877	0	1.11545	0.936726	1.88261	0	0	2.84266
ENSG00000058729	RIOK2	2263.31	1971.22	2184.1	2160.64	2476.29	2232.22	1844.01	2030.72	1998.49	2011.65
ENSG00000058799	YIPF1	2535.93	2644.21	2417.01	2391.15	3034.02	2301.54	2245.01	2672.11	3212.19	2447.53
ENSG00000058804	NDC1	6473.64	4736.31	5983.54	6804.25	6045.72	7061.04	3788.75	5140.05	4529.17	5487.28
ENSG00000058866	DGKG	5535.63	4609.11	16095.4	2223.77	1155.6	2667.8	13220.6	2117.37	746.628	2351.83
ENSG00000059122	FLYWCH1	1969.31	2285.93	2384.02	2017.17	1688.79	1787.27	3133.6	1988.89	1978.28	2042.92
ENSG00000059145	UNKL	2932.25	3515.83	2562.95	2604.44	4161.73	2399.89	3327.51	2838.43	5194.96	2702.42
ENSG00000059377	TBXAS1	3410.57	5489.79	2687.89	3819.14	3824.87	3310.39	3208.91	6718.61	6227.89	5803.76
ENSG00000059378	PARP12	4591.76	4810.81	6653.26	3451.86	3659.78	4602.13	6427.22	3340.38	4318.09	5157.53
ENSG00000059573	ALDH18A1	6803.5	5792.26	5100.9	7207.87	8401.55	6503.69	4236.81	6652.88	7013.81	5265.55
ENSG00000059588	TARBP1	3334.3	3053.58	3859.41	2938.24	2609.03	3930.5	3385.87	2529.69	2808	3490.78
ENSG00000059691	GATB	2758.92	2766.4	2485.98	2808.16	3007.24	2734.3	2705.31	2636.25	2998.86	2725.16
ENSG00000059728	MXD1	3746.59	3793.94	3674.49	3707.23	4468.48	3136.16	3566.6	4055.47	4310.23	3243.47
ENSG00000059758	CDK17	37438	36838.8	30568.4	32469.9	55359.6	31354.1	22947.1	35525.2	58037.1	30845.7
ENSG00000059804	SLC2A3	6921.51	6883.92	7958.72	6045.77	7136.63	6544.9	8675.06	5722.67	6783.65	6354.29
ENSG00000059915	PSD	132.714	132.757	168.93	112.862	110.429	138.635	209.911	99.594	120.134	101.388
ENSG00000060069	CTDP1	5146.88	4666.23	5453.76	4573.78	5438.92	5121.08	5279.77	3803.5	4785.16	4796.51
ENSG00000060138	YBX3	2052.27	1778.04	1539.37	2130.03	2381.48	2158.22	1583.27	1660.23	1978.28	1890.37
ENSG00000060140	STYK1	102.664	124.873	27.9885	223.811	50.1951	108.66	19.7674	216.119	104.416	159.189
ENSG00000060237	WNK1	34881	34084.7	39081.9	33070.5	32828.7	34542.7	35813.8	33090.1	33261.4	34173.5
ENSG00000060339	CCAR1	12656.6	12501.1	12678.8	11938.5	12896.8	13112.3	11863.3	12020	13887.3	12233.9
ENSG00000060491	OGFR	1612.02	1983.25	1814.25	1667.11	1514.78	1451.93	2861.56	1795.68	1585.32	1690.43
ENSG00000060558	GNA15	64.0809	93.4399	83.9654	38.2583	53.5414	80.5584	140.254	78.6793	44.91	109.916
ENSG00000060566	CREB3L3	10.3814	9.83001	11.9951	8.60813	7.80813	13.1142	10.3543	8.96346	6.73649	13.2657
ENSG00000060642	PIGV	816.04	913.545	767.684	895.245	703.847	897.383	883.884	916.265	769.083	1084.95
ENSG00000060656	PTPRU	71.7039	67.6281	46.9807	58.344	127.161	54.3301	46.1239	77.6833	102.17	44.535
ENSG00000060688	SNRNP40	4812.88	4081.71	4476.16	4932.46	4511.98	5330.91	3521.42	4092.32	4283.29	4429.81
ENSG00000060709	RIMBP2	32.9088	31.6203	41.9827	12.434	20.078	57.1403	49.8891	11.9513	13.473	51.1679
ENSG00000060718	COL11A1	20.0272	20.7164	26.9889	12.434	20.078	20.608	23.5326	17.9269	22.455	18.9511
ENSG00000060749	QSER1	10874.5	10123.2	10155.8	10030.4	12584.5	10727.4	8081.09	10026.1	11979.7	10406
ENSG00000060762	MPC1	3678.98	2692.1	2868.82	3782.79	4864.46	3199.86	1757.41	2856.36	3663.53	2491.12
ENSG00000060971	ACAA1	1194.15	1462.97	1301.46	1167.84	1117.68	1189.64	1822.36	1296.71	1391.09	1341.73
ENSG00000060982	BCAT1	23950.5	25737.6	17002	24185	27531.5	27083.6	13795.8	32711.7	31450.4	24992.7
ENSG00000061273	HDAC7	12820.1	12212.5	11313.3	13964.3	14886.8	11116.1	11659.9	12412.4	14319.5	10458.1
ENSG00000061337	LZTS1	16.2572	22.1234	16.993	12.434	23.4244	12.1774	33.8869	23.9026	14.5957	16.1084
ENSG00000061455	PRDM6	31.3872	25.9176	42.9823	27.7373	32.348	22.4814	27.2978	29.8782	24.7005	21.7937
ENSG00000061492	WNT8A	2.40869	0.472214	2.99877	3.82583	0	2.81018	0.941304	0	0	0.947553
ENSG00000061656	SPAG4	366.71	419.608	348.856	316.588	517.567	283.828	446.178	345.591	569.234	317.43
ENSG00000061676	NCKAP1	148.638	145.935	125.948	197.987	133.854	136.762	104.485	221.099	130.239	127.92
ENSG00000061794	MRPS35	3839.03	3468.83	3818.43	3966.43	3698.82	3872.42	3015	3698.92	3642.2	3519.21
ENSG00000061918	GUCY1B3	205.679	157.283	301.876	190.335	69.1577	261.347	201.439	147.399	29.1915	251.101
ENSG00000061936	SFSWAP	11224.7	11280.2	11192.4	10533.5	12120.4	11052.4	11029.3	10569.9	12276.1	11245.6
ENSG00000061938	TNK2	11541.1	10552	10915.5	9780.74	15424.4	10043.6	10594.4	8352.95	13567.3	9693.47
ENSG00000061987	MON2	31169.8	27619.9	27367.7	28295.9	41342.9	27672.8	20031.9	28096.5	36503.9	25847.3
ENSG00000062038	CDH3	41.9972	45.596	42.9823	30.6067	51.3106	43.0894	66.8326	33.862	43.7872	37.9021
ENSG00000062096	ARSF	3.80702	3.65262	1.99918	7.65167	5.57723	0	7.53043	1.99188	2.2455	2.84266
ENSG00000062194	GPBP1	21343.6	21880.8	21836	19790.1	22218.6	21529.7	19757	21943.5	23324	22498.7
ENSG00000062282	DGAT2	508.811	542.063	657.729	608.308	246.514	522.693	680.563	638.398	275.074	574.217
ENSG00000062370	ZNF112	23.523	21.9909	24.9897	23.9115	18.9626	26.2283	24.4739	18.9229	12.3502	32.2168
ENSG00000062485	CS	6640.87	6171.2	6596.28	7507.24	5306.18	7153.78	6073.29	6805.26	4910.9	6895.34
ENSG00000062524	LTK	127.067	107.661	115.952	70.7779	235.359	86.1788	71.5391	57.7645	206.586	94.7553
ENSG00000062598	ELMO2	4464.98	4396.74	4085.32	4375.8	5464.57	3934.25	3735.09	4456.83	5495.86	3899.18
ENSG00000062650	WAPL	15178	14799.1	16750.1	13871.5	15175.7	14914.5	15392.2	14217	15026.9	14560.1
ENSG00000062716	VMP1	23761.8	22285.2	24166.1	22790.5	21601.7	26488.7	22545.2	21653.7	18740.9	26200.8
ENSG00000062725	APPBP2	6799.24	6438.46	6508.32	6645.47	7540.42	6502.75	5596.05	6471.62	7618.98	6067.18
ENSG00000062822	POLD1	2645.76	2698.7	2798.85	3016.67	1897.38	2870.13	2987.7	2505.79	2190.48	3110.82
ENSG00000063046	EIF4B	33339.1	32640.4	32278.7	34955.7	31392	34730	30337.3	35618.8	32392.4	32213
ENSG00000063127	SLC6A16	1791.32	1843.38	2030.16	1040.63	2537.64	1556.84	1972.97	1055.7	2607.02	1737.81
ENSG00000063169	BICRA	6706.31	7519.16	7056.1	5830.57	8056.87	5881.7	7552.08	6219.65	9706.17	6598.76
ENSG00000063176	SPHK2	1058.8	1025.18	937.614	1209.92	1009.48	1078.17	922.478	954.111	1112.64	1111.48
ENSG00000063177	RPL18	14986.5	16585.2	15548.6	17505.1	12213	14679.4	23113.7	17515.6	11978.6	13732.9
ENSG00000063180	CA11	251.299	269.756	251.896	279.286	286.67	187.345	320.043	250.977	243.637	264.367
ENSG00000063241	ISOC2	1191.9	900.314	895.631	1457.64	1282.76	1131.56	579.843	1090.55	897.077	1033.78
ENSG00000063244	U2AF2	7491.25	7490.08	7206.03	8367.1	6805.34	7586.54	8015.2	7331.11	6502.96	8111.05
ENSG00000063245	EPN1	4170.32	4095.95	4252.25	4383.45	3946.45	4099.11	4298.94	3829.39	4235.01	4020.47
ENSG00000063322	MED29	2509.98	2429.74	2308.05	2778.51	2525.37	2427.99	2504.81	2454	2347.67	2412.47
ENSG00000063438	AHRR	6391.67	7765.99	2729.88	7398.21	7263.79	8174.81	5035.03	7946.61	7537.01	10545.3
ENSG00000063587	ZNF275	6349.45	6759.86	5065.91	6744.95	8586.71	5000.24	4666.99	7205.63	9845.39	5321.46
ENSG00000063601	MTMR1	11348.7	10922.9	11646.2	10585.1	12939.2	10224.4	10234.8	10919.5	12562.4	9974.89
ENSG00000063660	GPC1	249.65	225.553	227.906	253.461	269.938	247.296	291.804	202.176	235.777	172.455
ENSG00000063761	ADCK1	1835.51	1482.74	1515.38	1684.32	2210.82	1931.53	1555.98	1282.77	1562.87	1529.35
ENSG00000063854	HAGH	1319.11	1491.4	1338.45	1139.14	1636.36	1162.48	1479.73	1316.63	1868.25	1300.99
ENSG00000063978	RNF4	12590.5	11886.5	12726.8	13044.2	12296.7	12294.5	12420.5	11421.4	11215.1	12488.7
ENSG00000064012	CASP8	15070.7	14313.3	13438.5	14551.6	19422.2	12870.6	11543.2	14450.1	17891	13369
ENSG00000064042	LIMCH1	34.3022	33.9517	34.9856	40.1713	18.9626	43.0894	22.5913	42.8254	38.1735	32.2168
ENSG00000064102	INTS13	3820.39	3625.03	3636.5	3756.97	4325.7	3562.37	2899.22	3930.98	4350.65	3319.28
ENSG00000064115	TM7SF3	4973.17	5862.35	4763.04	5272.96	4592.29	5264.4	5158.35	6871.99	4895.19	6523.9
ENSG00000064195	DLX3	5.81881	4.14182	0.999589	2.86938	10.039	9.36726	3.76522	9.9594	0	2.84266
ENSG00000064199	SPA17	40.2212	44.7665	78.9675	35.389	15.6163	30.912	91.3065	17.9269	22.455	47.3776
ENSG00000064201	TSPAN32	545.346	756.246	1284.47	204.682	461.795	230.435	1972.03	189.229	525.447	338.276
ENSG00000064205	WISP2	86.6901	86.4821	122.949	95.6458	45.7333	82.4319	159.08	45.8132	41.5417	99.493
ENSG00000064218	DMRT3	1.18077	1.55116	0	1.91292	0	2.81018	0.941304	0	3.36825	1.89511
ENSG00000064225	ST3GAL6	309.065	306.407	212.912	476.316	438.371	108.66	286.156	433.234	426.645	79.5944
ENSG00000064270	ATP2C2	186.788	185.205	172.929	135.817	239.821	198.586	160.963	156.363	242.514	180.983
ENSG00000064300	NGFR	27.6428	35.5571	27.9885	30.6067	37.9252	14.0509	42.3587	28.8823	35.928	35.0595
ENSG00000064309	CDON	267.398	195.645	268.889	301.284	199.665	299.752	168.493	203.172	174.026	236.888
ENSG00000064313	TAF2	11039.5	10497.1	10912.5	10786.9	11022.8	11435.5	9109	10892.6	11051.2	10935.7
ENSG00000064393	HIPK2	59709.2	59256.8	42475.5	64971.3	80991.5	50398.7	30743	72055.3	78101.8	56127.3
ENSG00000064419	TNPO3	16570.8	16005	18324.5	15355	16014.5	16589.4	16489.8	15457	15543.3	16530.1
ENSG00000064489	BORCS8-MEF2B	432.593	446.127	512.789	399.8	409.369	408.412	609.965	352.563	440.118	381.864
ENSG00000064490	RFXANK	881.798	942.75	830.658	928.721	796.429	971.385	972.367	950.127	830.834	1017.67
ENSG00000064545	TMEM161A	745.272	693.807	590.757	825.424	822.084	742.824	617.495	662.3	772.451	722.983
ENSG00000064547	LPAR2	512.259	497.423	517.787	604.482	464.026	462.743	609.965	431.242	491.764	456.72
ENSG00000064601	CTSA	3528.02	2969.23	3291.65	3599.15	4426.09	2795.19	2947.22	3131.24	3135.84	2662.62
ENSG00000064607	SUGP2	9454.59	11364.2	9432.12	9248.95	9283.86	9853.42	10981.3	10587.8	12781.4	11106.3
ENSG00000064651	SLC12A2	9801.93	9233.45	9469.1	8627.26	11122.1	9989.24	7939.9	9024.21	10997.3	8972.38
ENSG00000064652	SNX24	2862.99	2806.88	3616.51	2160.64	2918.01	2756.78	3162.78	2293.65	2711.44	3059.65
ENSG00000064655	EYA2	2553.89	1658.16	3200.68	1549.46	3587.28	1878.14	1685.88	1050.72	2238.76	1657.27
ENSG00000064666	CNN2	13018.5	13215.3	15002.8	13790.2	9510.3	13770.8	18407.2	11588.8	7400.04	15465
ENSG00000064687	ABCA7	3515.02	4024.02	3378.61	3221.35	4963.74	2496.37	4675.46	3398.15	5043.39	2979.11
ENSG00000064692	SNCAIP	36.962	42.2315	36.9848	30.6067	39.0406	41.2159	20.7087	38.8417	57.2602	52.1154
ENSG00000064703	DDX20	1635	1418.06	1502.38	1923.44	1266.03	1848.16	1261.35	1649.28	1241.76	1519.87
ENSG00000064726	BTBD1	10130.4	9409.09	10609.6	9665.97	10176.2	10069.8	8364.43	9388.73	10455	9428.15
ENSG00000064763	FAR2	3133.14	2707.25	3078.73	3325.61	3853.87	2274.37	2298.66	3131.24	3005.6	2393.52
ENSG00000064787	BCAS1	475.065	581.648	540.777	538.486	429.447	391.551	622.202	654.333	596.18	453.878
ENSG00000064835	POU1F1	92.9304	148.428	53.9778	101.385	75.8504	140.509	102.602	217.115	92.0654	181.93
ENSG00000064886	CHI3L2	1200.4	1475.94	2462.99	1304.61	209.704	824.319	3367.04	1204.09	269.46	1063.15
ENSG00000064932	SBNO2	8145.48	8653.54	8151.64	7669.84	10082.5	6677.92	9820.62	7638.86	9990.22	7164.45
ENSG00000064933	PMS1	7876.95	6584.21	7182.04	8179.63	8025.64	8120.48	5113.16	7102.05	7294.5	6827.12
ENSG00000064961	HMG20B	954.476	1104.83	824.661	1131.49	955.938	905.814	1107.91	1140.35	1039.67	1131.38
ENSG00000064989	CALCRL	389.487	361.979	454.813	438.058	339.096	325.981	368.991	482.035	272.828	324.063
ENSG00000064995	TAF11	880.631	910.375	980.596	772.818	798.66	970.448	815.169	810.695	936.373	1079.26
ENSG00000064999	ANKS1A	7816.81	6538.59	7159.05	7052.92	9607.34	7447.91	6024.35	6049.34	7876.08	6204.58
ENSG00000065000	AP3D1	10556.3	9252.63	8221.62	11755.8	13192.4	9055.33	8291.01	9400.68	10676.2	8642.63
ENSG00000065029	ZNF76	2774.79	2581.33	2998.77	2571.92	2747.35	2781.14	3005.58	2166.17	2525.06	2628.51
ENSG00000065054	SLC9A3R2	30.5821	54.55	44.9815	27.7373	29.0016	20.608	78.1282	38.8417	71.8559	29.3741
ENSG00000065057	NTHL1	185.977	174.241	162.933	204.682	156.163	220.131	202.38	163.334	179.64	151.608
ENSG00000065060	UHRF1BP1	7539.36	8076.69	7043.1	7481.42	8710.52	6922.4	6531.71	8503.34	10054.2	7217.51
ENSG00000065135	GNAI3	8640.38	8195.4	9495.09	8423.53	7934.17	8708.74	8375.72	8439.6	7742.48	8223.81
ENSG00000065150	IPO5	11587.8	10100.8	10353.7	12734.3	10959.3	12303.9	7274.4	11937.3	10653.8	10537.7
ENSG00000065154	OAT	1947.99	2522.66	1536.37	2095.6	2543.22	1616.79	1667.05	3336.4	3107.77	1979.44
ENSG00000065183	WDR3	1485.15	1336.72	1431.41	1610.68	1247.07	1651.45	1298.06	1523.79	1158.68	1366.37
ENSG00000065243	PKN2	20390	19718.4	21258.3	18132.5	22780.8	19388.4	17625.9	19656.9	22466.2	19124.5
ENSG00000065268	WDR18	646.814	644.974	709.708	745.081	537.645	594.821	726.687	602.544	558.006	692.661
ENSG00000065308	TRAM2	11750.6	10944	8645.44	11401.9	19047.4	7907.84	5099.98	12711.2	18410.8	7553.89
ENSG00000065320	NTN1	584.284	719.06	527.783	603.525	475.18	730.646	777.517	775.837	437.872	885.014
ENSG00000065325	GLP2R	10.1047	17.695	8.9963	18.1727	6.69268	6.55708	10.3543	33.862	12.3502	14.2133
ENSG00000065328	MCM10	3537.66	2720.34	3290.65	4500.14	2878.97	3480.87	2130.17	3367.27	2428.51	2955.42
ENSG00000065357	DGKA	2999.23	3873.01	3819.43	2504.96	2822.08	2850.46	4838.3	3297.56	3912.78	3443.41
ENSG00000065361	ERBB3	56.8278	85.8997	44.9815	43.0406	109.314	29.9752	93.1891	89.6346	113.398	47.3776
ENSG00000065371	ROPN1	3.15592	4.97803	2.99877	3.82583	1.11545	4.68363	0	8.96346	3.36825	7.58042
ENSG00000065413	ANKRD44	126511	133610	137084	112991	131755	124215	126617	124194	148095	135534
ENSG00000065427	KARS	5616.58	4831.21	5341.8	6516.35	4757.38	5850.79	4528.61	5416.92	4022.81	5356.52
ENSG00000065457	ADAT1	2359.42	2399.12	2077.15	2421.75	2276.63	2662.17	1990.86	2503.79	2406.05	2695.79
ENSG00000065485	PDIA5	8205.25	4959.6	5384.78	8689.43	12564.4	6182.39	3340.69	5762.51	6554.61	4180.6
ENSG00000065491	TBC1D22B	4284.95	4257.83	4408.19	4281.11	3305.07	5145.44	4477.78	4411.02	2928.13	5214.38
ENSG00000065518	NDUFB4	2155.19	2041.48	1842.24	2420.8	2221.97	2135.73	1746.12	2474.91	1987.27	1957.64
ENSG00000065526	SPEN	23623.5	23905.3	22119.9	22150.6	27952	22271.6	22484	22580	27226.7	23330.6
ENSG00000065534	MYLK	960.265	1096.37	1016.58	886.637	1097.6	840.243	1087.21	967.058	1379.86	951.343
ENSG00000065548	ZC3H15	5408.88	4577.99	4745.05	5653.63	5635.24	5601.62	3454.59	5206.77	4729.02	4921.59
ENSG00000065559	MAP2K4	10870.2	11568.7	10761.6	9482.33	12385.9	10851	9660.6	11458.3	13738	11418
ENSG00000065600	TMEM206	3306.13	3530.75	3958.37	2815.81	2730.61	3719.74	4340.35	3125.26	2834.94	3822.43
ENSG00000065609	SNAP91	17.0284	9.68687	13.9942	13.3904	14.5008	26.2283	9.41304	12.9472	7.85924	8.52798
ENSG00000065613	SLK	4689.42	5098.25	5111.9	4485.79	4710.53	4449.45	4963.5	5153.99	5466.67	4808.83
ENSG00000065615	CYB5R4	9007.51	8584.35	10915.5	8030.43	8320.12	8764.01	9568.35	8332.03	7656.03	8780.97
ENSG00000065618	COL17A1	136.611	201.959	128.947	105.21	171.779	140.509	180.73	175.285	235.777	216.042
ENSG00000065621	GSTO2	442.715	587.487	368.848	419.885	476.296	505.832	533.719	581.629	673.649	560.951
ENSG00000065665	SEC61A2	2377.59	2557.53	2301.05	2147.25	2496.37	2565.69	2090.64	2464.95	2821.47	2853.08
ENSG00000065675	PRKCQ	790.519	1492.46	766.684	426.58	1138.87	829.939	1540.91	807.707	2390.33	1230.87
ENSG00000065717	TLE2	81.6585	118.407	88.9634	62.1698	78.0813	97.4195	107.309	97.6021	149.326	119.392
ENSG00000065802	ASB1	2410.27	2396.64	2467.98	2379.67	2298.94	2494.5	2559.41	2221.94	2363.39	2441.84
ENSG00000065809	FAM107B	50753.3	65824.3	78365.7	31725.7	48035.6	44886	89711	42416.1	82416.5	48753.5
ENSG00000065833	ME1	95.3441	168.87	95.9605	87.9942	150.585	46.8363	160.022	211.139	225.673	78.6469
ENSG00000065882	TBC1D1	30854.9	28136	31117.2	30210.7	33422.1	28669.4	29306.6	27083.6	27767.8	28385.8
ENSG00000065883	CDK13	21819.8	23921.9	24455.9	19002	20774.1	23047.2	24882.4	21753.3	24130.1	24921.6
ENSG00000065911	MTHFD2	6194.98	6073.39	6118.48	6609.13	5737.86	6314.47	4714.99	6696.7	7219.28	5662.58
ENSG00000065923	SLC9A7	14694	12518	15969.4	14282.8	11094.2	17429.7	15540.9	11054.9	8699.06	14777.1
ENSG00000065970	FOXJ2	1982.54	2054.49	1838.24	2074.56	2068.04	1949.33	2113.23	2108.41	1891.83	2104.51
ENSG00000065978	YBX1	13950.2	12005.8	11972.1	17262.2	11325.1	15241.5	11860.4	13213.1	9186.33	13763.2
ENSG00000065989	PDE4A	1034.1	1034.69	1109.54	1204.18	969.323	853.357	1271.7	1093.54	1005.98	767.518
ENSG00000066027	PPP2R5A	8372.11	8393.6	10212.8	6994.58	7458.99	8822.08	9401.74	7299.24	8163.51	8709.91
ENSG00000066032	CTNNA2	117.409	111.295	109.955	140.599	87.0049	132.078	83.7761	157.359	123.502	80.542
ENSG00000066044	ELAVL1	7817.78	7223.09	7270.01	8511.52	7669.81	7819.79	6305.8	7617.95	7050.86	7917.75
ENSG00000066056	TIE1	55.6588	34.1603	49.9794	67.9086	45.7333	59.0137	27.2978	25.8944	24.7005	58.7483
ENSG00000066084	DIP2B	23836.8	25483.5	29367.9	18831.7	23908.5	23239.2	27664	20710.6	27751	25808.5
ENSG00000066117	SMARCD1	3539.4	3849.22	3416.59	3495.86	3446.73	3798.42	3880.05	3777.6	3598.41	4140.81
ENSG00000066135	KDM4A	7918.58	8930.17	8699.42	7314.99	8469.59	7190.31	9527.88	8665.67	9881.31	7645.8
ENSG00000066136	NFYC	11360.2	12321.4	13562.4	9984.47	11335.2	10558.8	13423.9	10826.9	13319.2	11715.5
ENSG00000066185	ZMYND12	117.522	126.143	106.956	106.167	130.507	126.458	103.543	136.444	116.766	147.818
ENSG00000066230	SLC9A3	779.776	776.354	293.879	1193.66	875.626	755.938	418.88	966.062	854.412	866.063
ENSG00000066248	NGEF	143.692	160.055	55.977	202.769	124.93	191.092	80.0108	163.334	175.149	221.727
ENSG00000066279	ASPM	23292.7	20205.7	24179	25010.4	22580	21401.4	16388.1	24092.8	20530.6	19811.4
ENSG00000066294	CD84	8597.18	10871.9	6249.43	9124.61	7717.78	11296.9	7884.36	11771	8928.1	14904.1
ENSG00000066322	ELOVL1	1883.34	1828.34	1892.22	2057.34	1466.81	2117	1894.84	1867.39	1285.55	2265.6
ENSG00000066336	SPI1	4559.03	4801.18	6663.26	3838.27	3262.68	4471.93	7868.36	3354.33	3266.08	4715.97
ENSG00000066379	ZNRD1	551.21	548.64	509.79	594.917	552.146	547.985	632.556	567.686	494.01	500.308
ENSG00000066382	MPPED2	381.248	409.072	332.863	485.881	175.125	531.124	397.23	531.832	135.853	571.374
ENSG00000066405	CLDN18	4.91598	4.92204	4.99794	3.82583	3.34634	7.49381	2.82391	11.9513	1.12275	3.79021
ENSG00000066422	ZBTB11	5308.43	5368.17	5461.75	5046.27	5356.38	5369.31	5004.91	5403.97	5709.18	5354.62
ENSG00000066427	ATXN3	3859.21	3912.9	4294.23	3496.81	3725.59	3920.2	4291.4	3719.84	3815.1	3825.27
ENSG00000066455	GOLGA5	5665.04	4680.38	4456.17	5740.66	7390.95	5072.37	3420.7	5115.15	5644.06	4541.62
ENSG00000066468	FGFR2	7.07295	16.0958	4.99794	13.3904	3.34634	6.55708	8.47174	34.8579	13.473	7.58042
ENSG00000066557	LRRC40	4400.39	3999.48	4450.17	4335.63	4257.66	4558.11	3407.52	4316.4	4208.06	4065.95
ENSG00000066583	ISOC1	1584.01	1339.96	1307.46	1713.97	1879.53	1435.06	869.765	1503.87	1703.21	1282.99
ENSG00000066629	EML1	32.9369	51.5949	18.9922	40.1713	37.9252	34.6589	23.5326	64.7361	70.7332	47.3776
ENSG00000066651	TRMT11	3605.31	3160.14	3545.54	3395.43	3809.25	3671.03	2725.07	3405.12	3307.62	3202.73
ENSG00000066697	MSANTD3	315.837	326.585	357.853	302.241	339.096	264.157	317.219	345.591	286.301	357.227
ENSG00000066735	KIF26A	8.73871	21.8979	12.9947	11.4775	1.11545	9.36726	23.5326	24.8985	20.2095	18.9511
ENSG00000066739	ATG2B	10865.4	9074.3	9840.95	9504.33	13858.3	10258.1	7293.22	8664.68	11871.9	8467.33
ENSG00000066777	ARFGEF1	16970.4	17862.6	18978.2	13921.3	17901.8	17080.3	18502.3	16031.6	19095.7	17820.6
ENSG00000066813	ACSM2B	2.57508	3.44491	0	1.91292	5.57723	2.81018	0	6.97158	1.12275	5.68532
ENSG00000066827	ZFAT	18167.8	18258.1	16458.2	17106.3	24195.2	14911.7	14112	19568.2	24801.5	14550.6
ENSG00000066855	MTFR1	5659.42	4463.68	5149.88	5667.02	6198.54	5622.23	4261.28	4429.94	4406.79	4756.72
ENSG00000066923	STAG3	193.045	239.366	220.909	156.859	187.395	207.016	296.511	186.241	194.236	280.476
ENSG00000066926	FECH	1791.84	1818.38	1572.35	1713.02	2152.81	1729.2	1437.37	1963	2310.62	1562.51
ENSG00000066933	MYO9A	10901	10999.8	13723.4	9275.73	9387.6	11217.3	12254.8	9522.18	11806.8	10415.5
ENSG00000067048	DDX3Y	1116	994.756	0	0	4464.02	0	0	0	3979.02	0
ENSG00000067057	PFKP	10213.2	8987.14	7417.95	12948.5	7979.91	12506.2	8146.04	9588.91	6902.66	11310.9
ENSG00000067064	IDI1	5506.15	5176.8	5245.84	6164.37	4100.38	6513.99	5222.35	5582.24	3842.05	6060.55
ENSG00000067066	SP100	39278.1	41150.9	60879.9	29701.9	33229.2	33301.5	58826.8	32776.4	36665.6	36334.9
ENSG00000067082	KLF6	5257.18	5358.4	5983.54	5295.91	4383.71	5365.57	6435.7	5488.63	4412.4	5096.89
ENSG00000067113	PLPP1	5338.12	4813.17	5237.84	4408.32	6875.61	4830.7	4346	4170	5993.23	4743.45
ENSG00000067141	NEO1	2708.44	3074.67	1513.38	2000.91	4857.77	2461.72	1105.09	2666.13	6075.2	2452.27
ENSG00000067167	TRAM1	37847	26812.4	22844.6	40701.1	60268.7	27573.5	12579.6	32872	39875.6	21922.6
ENSG00000067177	PHKA1	662.392	738.907	434.821	694.389	865.587	654.771	383.111	898.338	1171.03	503.151
ENSG00000067182	TNFRSF1A	34.0492	63.9648	66.9724	27.7373	13.3854	28.1018	163.787	38.8417	31.437	21.7937
ENSG00000067191	CACNB1	570.973	513.631	847.651	523.183	395.984	517.073	828.347	412.319	363.771	450.088
ENSG00000067208	EVI5	21074.1	22387.9	18432.4	17600.7	30607.9	17655.4	16645.1	21481.4	33134.6	18290.6
ENSG00000067221	STOML1	335.339	351.786	350.856	393.104	296.709	300.689	411.35	377.461	270.583	347.752
ENSG00000067225	PKM	56840.8	54453.7	50421.2	69653.1	36919.1	70369.7	45628.8	65206.2	34055.2	72924.6
ENSG00000067248	DHX29	4502.64	4378.72	4093.32	4550.83	4981.59	4384.81	3576.96	4733.7	4855.89	4348.32
ENSG00000067334	DNTTIP2	2658.16	2535.41	2424	2670.43	2340.21	3197.98	2316.55	2622.31	2202.83	2999.95
ENSG00000067365	METTL22	2113.31	2264.15	2145.12	2051.6	2274.4	1982.11	2156.53	2126.33	2440.86	2332.87
ENSG00000067369	TP53BP1	4322.76	4399.45	4555.13	3507.33	4922.47	4306.13	4626.51	3866.24	4845.79	4259.25
ENSG00000067445	TRO	172.736	195.329	229.905	173.119	124.93	162.99	273.919	168.314	144.835	194.248
ENSG00000067533	RRP15	2318.77	2317.74	2239.08	2241.94	2145	2649.06	2081.22	2371.33	2162.41	2655.99
ENSG00000067560	RHOA	25197	22108.1	25527.5	26500.6	21686.5	27073.3	20104.4	23433.5	19544.8	25349.9
ENSG00000067596	DHX8	4599.17	4545.92	4701.07	4635.95	4505.29	4554.36	4652.87	4587.3	4551.62	4391.91
ENSG00000067606	PRKCZ	3834.53	4728.17	4510.14	2783.29	4619.07	3425.61	5145.17	3519.65	6236.87	4010.99
ENSG00000067646	ZFY	820.287	853.214	0	1.91292	3278.3	0.936726	0	0.99594	3410.91	0.947553
ENSG00000067704	IARS2	4403.59	4583.73	4478.16	4495.35	3960.95	4679.88	4472.14	4772.54	4520.19	4570.05
ENSG00000067715	SYT1	3159.75	3574.85	6203.45	3391.6	2377.02	666.949	6485.58	4449.86	2575.59	788.364
ENSG00000067798	NAV3	436.41	783.397	758.688	458.144	348.019	180.788	722.921	897.342	1093.56	419.766
ENSG00000067829	IDH3G	1898.81	1664.85	1703.3	2158.73	2036.81	1696.41	1668.93	1764.81	1531.43	1694.22
ENSG00000067836	ROGDI	315.093	337.216	408.832	328.065	262.13	261.347	524.306	270.896	244.759	308.902
ENSG00000067840	PDZD4	42.5941	29.7906	41.9827	47.8229	46.8488	33.7221	67.7739	8.96346	16.8412	25.5839
ENSG00000067842	ATP2B3	13.4766	17.6425	8.9963	21.0421	14.5008	9.36726	26.3565	20.9147	15.7185	7.58042
ENSG00000067900	ROCK1	24543.8	24348.2	28317.3	21426.6	24008.9	24422.3	25161.1	23238.3	24837.5	24156
ENSG00000067955	CBFB	15592.4	14819.1	17242.9	14803.1	15171.2	15152.5	13900.2	14915.2	15556.8	14904.1
ENSG00000067992	PDK3	3937.53	3882.45	4511.14	3612.54	3756.83	3869.61	4151.15	3719.84	3781.42	3877.39
ENSG00000068001	HYAL2	111.131	102.161	97.9597	127.209	100.39	118.964	99.7782	106.566	81.9607	120.339
ENSG00000068024	HDAC4	12197.5	11692	14944.8	9960.56	12739.5	11145.2	13735.5	9197.51	12644.4	11190.6
ENSG00000068028	RASSF1	3360.59	3259.38	3771.45	3512.12	3003.9	3154.89	3770.86	3048.57	2849.54	3368.55
ENSG00000068078	FGFR3	21.1125	66.9191	15.9934	24.8679	32.348	11.2407	162.846	42.8254	26.946	35.0595
ENSG00000068079	IFI35	997.233	1193.1	960.605	1036.8	1011.71	979.815	1188.87	1277.79	1162.05	1143.7
ENSG00000068097	HEATR6	1540.94	1502.1	2033.16	1445.21	1138.87	1546.53	1962.62	1409.26	1035.17	1601.36
ENSG00000068120	COASY	2058.11	1873.06	1707.3	2407.41	2027.88	2089.84	1797.89	1980.92	1651.56	2061.87
ENSG00000068137	PLEKHH3	196.748	171.733	172.929	194.161	258.784	161.117	226.854	147.399	194.236	118.444
ENSG00000068305	MEF2A	55786.3	60629.1	53977.8	53479.4	58074.6	57613.3	50126.3	61826	68641.5	61922.6
ENSG00000068308	OTUD5	7200.52	7440.45	6036.52	7433.6	8650.29	6681.67	6625.84	7618.94	8658.64	6858.39
ENSG00000068323	TFE3	1975.86	2249.96	1839.24	2055.43	2043.5	1965.25	2245.95	2322.53	2450.96	1980.39
ENSG00000068354	TBC1D25	1543.44	1367.52	1419.42	1427.04	1906.3	1421.01	1385.6	1293.73	1470.8	1319.94
ENSG00000068366	ACSL4	19158.2	16707.5	21178.3	18282.7	18432.8	18739.2	16637.5	16772.6	17444.2	15975.7
ENSG00000068383	INPP5A	10725.6	11938	11259.4	8069.64	12340.2	11233.2	12869.5	8838.97	12946.4	13097.1
ENSG00000068394	GPKOW	698.803	727.909	644.735	733.604	704.962	711.912	686.211	740.979	787.047	697.399
ENSG00000068400	GRIPAP1	2873.71	3114.37	3360.62	2470.53	2971.55	2692.15	4016.54	2497.82	3382.84	2560.29
ENSG00000068438	FTSJ1	2149.6	1475.38	1577.35	2356.71	2639.15	2025.2	1309.35	1636.33	1484.27	1471.55
ENSG00000068489	PRR11	4204.92	3686.48	4379.2	4582.39	3600.66	4257.42	3263.5	4055.47	3400.81	4026.15
ENSG00000068615	REEP1	119.658	159.391	114.953	148.251	99.2748	116.154	112.015	192.216	120.134	213.199
ENSG00000068650	ATP11A	14321.8	12811.1	14169.2	13769.2	17335.2	12013.5	13185.8	11224.2	15058.3	11776.2
ENSG00000068654	POLR1A	7441.05	6555.82	7567.89	7493.85	6785.26	7917.21	6709.61	6627.98	5980.88	6904.82
ENSG00000068697	LAPTM4A	3497.62	3550.94	3461.58	3330.39	4126.04	3072.46	3480.94	3540.57	4133.96	3048.28
ENSG00000068724	TTC7A	15926.5	15714.6	21140.3	13851.4	16134.9	12579.3	22219.5	13571.7	14922.5	12144.8
ENSG00000068745	IP6K2	4830.78	5444.77	5020.93	4496.31	5081.98	4723.91	5293.89	5104.19	6084.18	5296.82
ENSG00000068781	STON1-GTF2A1L	21.2854	15.7187	29.9877	26.7808	13.3854	14.9876	19.7674	8.96346	12.3502	21.7937
ENSG00000068784	SRBD1	19472.6	16173.2	18602.3	17612.2	24000	17676	14615.6	16151.2	17669.8	16256.2
ENSG00000068796	KIF2A	17494.2	14890.1	16936	19265	14575.5	19200.1	12777.3	16901.1	13123.8	16758.4
ENSG00000068831	RASGRP2	3214.04	3430.09	5943.55	2241.94	2210.82	2459.84	7165.21	1756.84	2118.63	2679.68
ENSG00000068878	PSME4	19119.8	16973.9	20027.8	17693.5	20556.6	18201.5	16001.2	17518.6	18056.1	16319.7
ENSG00000068903	SIRT2	1968.91	1793.21	1794.26	2052.56	2186.28	1842.54	2078.4	1674.18	1800.89	1619.37
ENSG00000068971	PPP2R5B	768.395	841.586	661.728	771.862	1021.75	618.239	804.815	831.61	975.669	754.252
ENSG00000068976	PYGM	237.846	440.349	289.881	223.811	235.359	202.333	518.658	418.295	425.522	398.92
ENSG00000069011	PITX1	22.823	51.0377	23.9901	22.955	31.2325	13.1142	34.8282	71.7077	72.9787	24.6364
ENSG00000069018	TRPC7	79.2827	63.8152	94.9609	32.5196	113.776	75.8748	72.4804	33.862	92.0654	56.8532
ENSG00000069020	MAST4	51285.5	65864.7	29065	51065.3	63146.6	61865.1	22737.2	79587.6	78090.6	83043.5
ENSG00000069122	ADGRF5	6.15778	9.0881	0.999589	12.434	5.57723	5.62036	6.58913	10.9553	11.2275	7.58042
ENSG00000069188	SDK2	1192.63	1542.64	1859.23	867.508	1185.72	858.041	2288.31	1193.14	1414.66	1274.46
ENSG00000069206	ADAM7	8.36895	9.12932	12.9947	6.69521	10.039	3.7469	1.88261	7.96752	19.0867	7.58042
ENSG00000069248	NUP133	6336.45	5546.34	6572.29	6046.73	5977.68	6749.11	5188.47	5552.37	5665.39	5779.12
ENSG00000069275	NUCKS1	16698.6	16881.2	18191.5	16808.8	12387	19407.1	15780	16900.1	15152.6	19692
ENSG00000069329	VPS35	6793.78	7561.61	6853.18	6838.68	6706.07	6777.21	6767.98	7883.86	8342.03	7252.57
ENSG00000069345	DNAJA2	3632.93	3659.4	3814.43	3626.89	3422.19	3668.22	3674.85	3823.41	3561.36	3577.96
ENSG00000069399	BCL3	3756.87	3585.78	3966.37	3384.91	4301.16	3375.02	4351.65	2973.88	3595.04	3422.56
ENSG00000069424	KCNAB2	14757.7	14824.1	17142.9	14534.3	13423.3	13930.1	20879.1	11747.1	12025.8	14644.4
ENSG00000069431	ABCC9	15.1963	14.6878	8.9963	17.2163	11.1545	23.4181	8.47174	17.9269	19.0867	13.2657
ENSG00000069482	GAL	12.1769	10.5833	20.9914	11.4775	7.80813	8.43053	26.3565	5.97564	3.36825	6.63287
ENSG00000069493	CLEC2D	35532.8	36609.7	51002	29085.9	31828.2	30215	48485.6	33232.5	38651.8	26069.1
ENSG00000069509	FUNDC1	603.459	629.974	670.724	676.216	368.097	698.797	687.152	728.032	412.049	692.661
ENSG00000069535	MAOB	7.80629	7.98027	11.9951	6.69521	2.23089	10.304	9.41304	8.96346	7.85924	5.68532
ENSG00000069667	RORA	9302.45	10467.9	7604.87	8650.21	11465.7	9489.03	7639.62	10602.8	12789.2	10840
ENSG00000069696	DRD4	44.234	127.548	39.9835	56.4311	29.0016	51.5199	133.665	120.509	134.73	121.287
ENSG00000069702	TGFBR3	617.367	470.31	436.82	690.563	758.504	583.58	555.369	418.295	593.934	313.64
ENSG00000069764	PLA2G10	232.771	369.648	235.903	219.029	276.631	199.523	283.332	413.315	414.294	367.65
ENSG00000069812	HES2	6.14545	12.4908	3.99835	9.56458	4.46179	6.55708	9.41304	19.9188	16.8412	3.79021
ENSG00000069849	ATP1B3	7717.62	7034.14	6829.19	8222.67	8150.57	7668.04	5797.49	7925.69	7718.9	6694.46
ENSG00000069869	NEDD4	729.268	736.035	727.7	871.334	742.888	575.15	664.561	858.5	866.762	554.318
ENSG00000069943	PIGB	3061.39	3154.61	3383.61	2728.78	3071.94	3061.22	3005.58	2514.75	4117.12	2981
ENSG00000069956	MAPK6	8147.07	6963.68	6399.37	8841.5	10010	7337.37	5096.22	8078.07	7967.03	6713.41
ENSG00000069966	GNB5	3911.17	4134.86	5686.66	2992.76	3155.6	3809.66	5640.29	3120.28	3579.32	4199.55
ENSG00000069974	RAB27A	16093.2	13544.7	21107.3	13012.6	15337.4	14915.5	17732.3	10567.9	12904.9	12973.9
ENSG00000069998	HDHD5	1393.41	1196.67	1338.45	1372.52	1450.08	1412.58	1255.7	1046.73	1267.58	1216.66
ENSG00000070010	UFD1	5020.36	5147.2	4390.19	5521.63	5189.06	4980.57	4077.73	5781.43	5310.6	5419.05
ENSG00000070018	LRP6	228.735	238.921	299.877	130.078	273.284	211.7	266.389	151.383	350.298	187.615
ENSG00000070019	GUCY2C	87.4804	110.004	91.9621	67.9086	110.429	79.6217	80.9521	106.566	172.903	79.5944
ENSG00000070031	SCT	9.07797	26.6991	7.99671	12.434	5.57723	10.304	30.1217	15.935	37.0507	23.6888
ENSG00000070047	PHRF1	5247.82	5093.78	4783.03	5556.07	5341.88	5310.3	5357.9	4720.76	5175.87	5120.58
ENSG00000070061	ELP1	4302.4	3648.42	3764.45	4465.7	4437.25	4542.18	3323.74	3629.21	3714.05	3926.66
ENSG00000070081	NUCB2	3263.19	2460.31	2760.86	2691.47	4699.38	2901.04	2407.86	2175.13	2770.94	2487.33
ENSG00000070087	PFN2	551.608	368.083	458.811	500.228	623.535	623.859	297.452	405.348	377.244	392.287
ENSG00000070159	PTPN3	31.6372	52.943	17.9926	57.3875	21.1935	29.9752	48.9478	70.7117	43.7872	48.3252
ENSG00000070182	SPTB	32.0044	20.6817	39.9835	33.476	18.9626	35.5956	42.3587	21.9107	8.98199	9.47553
ENSG00000070190	DAPP1	21073.7	19843.9	21816	18737	24335.7	19406.1	20824.5	18647	20827	19077.1
ENSG00000070193	FGF10	8.56401	7.1938	12.9947	14.3469	2.23089	4.68363	14.1196	6.97158	6.73649	0.947553
ENSG00000070214	SLC44A1	23815.2	20350.7	14334.1	21695.3	43574.9	15656.4	8386.08	20966.5	39096.4	12954
ENSG00000070269	TMEM260	7832.12	7346.37	8592.46	7052.92	7649.73	8033.36	7181.21	7283.31	7249.59	7671.39
ENSG00000070366	SMG6	15978.7	15333.9	16339.3	12997.3	18549.9	16028.3	15423.3	12188.3	17723.7	16000.4
ENSG00000070367	EXOC5	8910.5	8869.77	8894.34	8725.77	9226.98	8794.92	7437.24	9508.24	9912.75	8620.84
ENSG00000070371	CLTCL1	237.907	255.078	415.829	172.163	194.088	169.547	471.593	170.306	196.481	181.93
ENSG00000070388	FGF22	12.7146	18.1188	19.9918	17.2163	3.34634	10.304	30.1217	12.9472	12.3502	17.056
ENSG00000070404	FSTL3	90.4303	126.418	83.9654	102.341	89.2357	86.1788	148.726	133.456	114.52	108.969
ENSG00000070413	DGCR2	8509.76	8693.55	8901.34	7498.63	9988.83	7650.24	8495.27	7655.79	10796.4	7826.79
ENSG00000070423	RNF126	1581.79	1523.45	1364.44	1757.01	1667.59	1538.1	1682.11	1480.96	1402.31	1528.4
ENSG00000070444	MNT	1424.57	1576.08	1315.46	1419.38	1599.55	1363.87	2020.98	1391.33	1421.4	1470.6
ENSG00000070476	ZXDC	6876.22	6752.65	6495.33	6477.14	7723.35	6809.06	6593.83	6091.17	7721.15	6604.44
ENSG00000070495	JMJD6	1993.66	1784.23	1855.24	2151.08	2083.65	1884.69	1923.08	1789.7	1674.02	1750.13
ENSG00000070501	POLB	2008.22	2207.09	2579.94	1754.14	1716.67	1982.11	2570.7	2080.52	2054.63	2122.52
ENSG00000070526	ST6GALNAC1	19.8673	36.2682	25.9893	19.1292	15.6163	18.7345	38.5935	29.8782	41.5417	35.0595
ENSG00000070540	WIPI1	5141.01	4422.21	2621.92	5538.85	8735.06	3668.22	1973.91	5157.97	7203.56	3353.39
ENSG00000070610	GBA2	2551.48	2545.2	2370.02	2587.22	2883.43	2365.23	2836.15	2304.61	2690.11	2349.93
ENSG00000070614	NDST1	3316.97	3672.66	2976.77	3091.27	4730.61	2469.21	3319.98	3604.31	5229.77	2536.6
ENSG00000070669	ASNS	3575.07	3631.7	2903.8	4146.25	3250.41	3999.82	2373.97	4089.33	4650.43	3413.09
ENSG00000070718	AP3M2	1672.48	1633.36	1679.31	1924.39	1272.72	1813.5	1471.26	1857.43	1506.73	1698.01
ENSG00000070729	CNGB1	7.90396	13.1635	9.99589	5.73875	5.57723	10.304	9.41304	18.9229	10.1047	14.2133
ENSG00000070731	ST6GALNAC2	62.6386	187.107	91.9621	58.344	70.2732	29.9752	208.969	212.135	160.553	166.769
ENSG00000070748	CHAT	28.1398	42.0593	12.9947	19.1292	40.1561	40.2792	21.65	55.7726	41.5417	49.2727
ENSG00000070756	PABPC1	97029.7	78503.9	93954.3	110214	78092.4	105858	69909.7	89701.3	61269.5	93135
ENSG00000070759	TESK2	5488.09	5483.63	6664.26	4515.44	6696.03	4076.63	6617.37	5056.39	6222.28	4038.47
ENSG00000070761	CFAP20	1189.02	1086.93	1141.53	1266.35	992.748	1355.44	997.782	1169.23	876.867	1303.83
ENSG00000070770	CSNK2A2	7941.11	7617.42	8431.53	7610.54	7245.94	8476.43	8212.88	7291.28	7158.65	7806.89
ENSG00000070778	PTPN21	106.217	88.1184	92.9617	110.949	87.0049	133.952	67.7739	94.6143	88.6972	101.388
ENSG00000070785	EIF2B3	7623.83	6132.2	6245.43	7357.08	9441.14	7451.65	4822.3	6188.77	7304.61	6213.1
ENSG00000070808	CAMK2A	4.22514	16.0342	6.99712	0	3.34634	6.55708	21.65	22.9066	10.1047	9.47553
ENSG00000070814	TCOF1	4881.82	4906.8	4810.02	5556.07	4116	5045.21	5417.2	5082.28	3825.21	5302.51
ENSG00000070831	CDC42	20738.8	19972.7	21537.1	21518.4	17011.7	22888	19852.1	20574.1	17075.9	22388.8
ENSG00000070882	OSBPL3	37097.2	37028.6	33971	32093	49301.6	33023.3	27556.7	37184.4	48208.6	35164.6
ENSG00000070886	EPHA8	8.99446	16.0464	9.99589	9.56458	8.92357	7.49381	18.8261	19.9188	11.2275	14.2133
ENSG00000070915	SLC12A3	147.089	123.37	185.923	131.991	156.163	114.281	182.613	98.5981	72.9787	139.29
ENSG00000070950	RAD18	8895.37	7319.95	9946.91	9045.23	7810.36	8778.99	7527.61	7850	6028.04	7874.16
ENSG00000070961	ATP2B1	37674.4	39780.7	34304.9	32272.8	43322.8	40797.2	31520.5	36218.4	48493.8	42890
ENSG00000070985	TRPM5	62.7715	98.863	47.9803	77.4731	82.5431	43.0894	119.546	90.6305	94.3109	90.9651
ENSG00000071051	NCK2	21741.7	21041.9	22155.9	19649.5	21837.1	23324.5	20829.2	18540.4	21941.9	22855.9
ENSG00000071054	MAP4K4	37078.3	39310.4	51657.7	31512.4	25382	39761.2	57488.3	32050.3	27443.4	40259.6
ENSG00000071073	MGAT4A	2257.08	2283.85	2543.95	2287.85	2133.85	2062.67	2149.94	2527.7	2237.64	2220.12
ENSG00000071082	RPL31	4147.73	4817.09	4489.15	4846.38	2826.54	4428.84	7118.14	4727.73	2801.26	4621.21
ENSG00000071127	WDR1	17893.3	18751.7	19169.1	19428.5	13295	19680.6	22366.3	18460.7	13094.6	21084.9
ENSG00000071189	SNX13	14182.2	17959.1	15776.5	12345	15263.8	13343.7	14912.1	18490.6	20324	18109.6
ENSG00000071203	MS4A12	26.2346	51.1228	26.9889	26.7808	21.1935	29.9752	45.1826	64.7361	29.1915	65.3811
ENSG00000071205	ARHGAP10	1849.47	2163.66	2174.11	1898.57	1402.12	1923.1	2286.43	2513.75	1826.71	2027.76
ENSG00000071242	RPS6KA2	9710.6	10353.8	4588.11	12315.4	9610.69	12328.2	5417.2	12340.7	11233.1	12424.3
ENSG00000071243	ING3	3057.97	2770.06	2889.81	3293.09	2984.94	3064.03	2265.72	3273.66	2723.79	2817.07
ENSG00000071246	VASH1	387.688	385.566	403.834	375.888	398.215	372.817	526.189	346.587	331.211	338.276
ENSG00000071282	LMCD1	275.988	289.367	313.871	276.416	271.054	242.612	254.152	296.79	334.579	271.948
ENSG00000071462	BUD23	1867.59	1773	1538.37	2178.81	1851.64	1901.55	1651.05	1857.43	1778.43	1805.09
ENSG00000071537	SEL1L	27262.8	34478.8	18905.2	26415.5	44112.6	19617.8	14861.3	36476.3	65719	20858.5
ENSG00000071539	TRIP13	1685.06	992.304	1488.39	2167.33	1419.96	1664.56	830.23	1190.15	854.412	1094.42
ENSG00000071553	ATP6AP1	2537.93	2522.47	1937.2	2951.63	3077.52	2185.38	1967.33	3150.16	2851.78	2120.62
ENSG00000071564	TCF3	16401.4	15597.1	15034.8	17930.7	18426.1	14213.9	15719.8	14539.7	18747.7	13381.3
ENSG00000071575	TRIB2	2755.74	3139.63	4087.32	2172.12	3427.77	1335.77	5226.12	2231.9	3642.2	1458.28
ENSG00000071626	DAZAP1	10037.3	8236.44	8907.33	10923.7	9692.12	10626.2	8564.92	7486.48	7605.5	9288.86
ENSG00000071655	MBD3	981.427	1134.53	974.599	1131.49	856.663	962.954	1270.76	1266.84	918.409	1082.11
ENSG00000071794	HLTF	4429.59	3977.34	4871.99	4324.15	4354.7	4167.49	3422.58	4417.99	4235.01	3833.8
ENSG00000071859	FAM50A	679.023	786.899	653.731	793.861	655.883	612.619	924.36	791.772	751.119	680.343
ENSG00000071889	FAM3A	853.257	901.266	792.674	853.161	973.785	793.407	916.83	834.598	948.723	904.913
ENSG00000071894	CPSF1	4513.69	4564.31	4276.24	4706.73	4680.42	4391.37	5055.74	4174.98	4300.13	4726.39
ENSG00000071909	MYO3B	728.687	832.175	1942.2	759.428	131.623	81.4951	2224.3	811.691	199.849	92.8602
ENSG00000071967	CYBRD1	191.957	200.013	270.889	222.855	97.0439	177.041	431.117	158.354	86.4517	124.129
ENSG00000071991	CDH19	5.72762	5.97533	4.99794	7.65167	5.57723	4.68363	0.941304	5.97564	5.61375	11.3706
ENSG00000071994	PDCD2	2603.38	2521.08	2372.02	2914.33	2312.32	2814.86	2388.09	2667.13	2431.87	2597.24
ENSG00000072041	SLC6A15	5.25771	7.23926	8.9963	3.82583	4.46179	3.7469	10.3543	2.98782	8.98199	6.63287
ENSG00000072042	RDH11	1006.56	873.613	818.663	1186.96	906.858	1113.77	745.513	952.119	797.152	999.668
ENSG00000072062	PRKACA	2366.1	2328.61	2214.09	2672.34	2228.66	2349.31	2532.11	2387.27	1878.36	2516.7
ENSG00000072071	ADGRL1	1503.73	1532.53	1350.44	1374.43	1878.41	1411.65	1773.42	1170.23	1675.14	1511.35
ENSG00000072080	SPP2	4.68673	1.91149	4.99794	4.78229	3.34634	5.62036	4.70652	1.99188	0	0.947553
ENSG00000072110	ACTN1	198.225	240.118	244.899	192.248	244.283	111.47	376.522	248.985	185.254	149.713
ENSG00000072121	ZFYVE26	6657.47	6839.09	7220.03	5955.87	7318.45	6135.55	7552.08	6222.63	7404.53	6177.1
ENSG00000072133	RPS6KA6	471.626	456.704	433.821	392.148	439.486	621.049	326.632	481.039	434.504	584.64
ENSG00000072134	EPN2	3161.43	3470.37	1975.19	2907.63	4982.7	2780.2	1679.29	3178.04	6240.24	2783.91
ENSG00000072135	PTPN18	6570.65	8204.77	5727.64	6186.37	7203.56	7165.02	6162.72	7254.43	9138.05	10263.9
ENSG00000072163	LIMS2	210.336	244.603	186.923	185.553	225.32	243.549	293.687	208.151	181.885	294.689
ENSG00000072182	ASIC4	58.7377	36.8579	37.9844	71.7344	85.8894	39.3425	42.3587	34.8579	37.0507	33.1643
ENSG00000072195	SPEG	59.9064	71.9701	29.9877	63.1263	95.9284	50.5832	95.0717	51.7889	102.17	38.8497
ENSG00000072210	ALDH3A2	2603.24	2372.54	2018.17	2965.98	3183.49	2245.33	1518.32	2986.82	3096.54	1888.47
ENSG00000072274	TFRC	17844.3	14098.4	14848.9	20703.5	14858.9	20965.8	11675	16160.1	12540	16018.4
ENSG00000072310	SREBF1	3089.32	1933.84	2484.98	3974.08	2833.24	3064.97	2031.33	1835.52	1661.67	2206.85
ENSG00000072315	TRPC5	439.019	700.214	354.854	333.804	494.143	573.276	455.591	724.048	613.021	1008.2
ENSG00000072364	AFF4	16166.5	16054.7	16335.3	15068	18635.8	14627	15010	15948	18252.5	15008.3
ENSG00000072401	UBE2D1	2925.14	2714.99	2862.82	2877.03	2960.4	3000.33	2647.89	2747.8	2651.93	2812.34
ENSG00000072415	MPP5	2827.5	2546.81	2913.8	2668.52	3201.33	2526.35	2221.48	2565.54	2994.37	2405.84
ENSG00000072422	RHOBTB1	51.8693	53.6568	68.9716	51.6488	33.4634	53.3934	65.8913	40.8335	53.892	54.0105
ENSG00000072501	SMC1A	15349.6	13503.2	15719.5	19493.6	9413.26	16772.1	13672.4	16099.4	7990.61	16250.5
ENSG00000072506	HSD17B10	2139.35	1763.1	1786.26	2723.99	1780.25	2266.88	1531.5	2148.24	1447.22	1925.43
ENSG00000072518	MARK2	10025.1	10782.8	11080.4	9083.49	10400.4	9535.87	12036.5	9260.25	10955.8	10878.9
ENSG00000072571	HMMR	8334.62	6865.49	7810.79	10090.6	6540.98	8896.09	5465.21	8557.12	5699.07	7740.56
ENSG00000072609	CHFR	7062.31	8108.59	7542.9	6498.18	7231.44	6976.73	8860.49	7052.25	8526.16	7995.45
ENSG00000072657	TRHDE	65.5203	138.587	68.9716	53.5617	75.8504	63.6974	72.4804	182.257	104.416	195.196
ENSG00000072682	P4HA2	157.609	175.343	169.93	131.035	203.011	126.458	199.556	153.375	198.727	149.713
ENSG00000072694	FCGR2B	2121.89	2563.71	3398.6	1568.59	1678.75	1841.6	3476.24	2346.43	2267.95	2164.21
ENSG00000072736	NFATC3	36524.1	34823.5	37687.5	32175.3	37609.5	38624	32285.8	28747.8	40292.1	37968.4
ENSG00000072756	TRNT1	3269.89	2905.26	3046.75	3401.17	3172.33	3459.33	2437.98	3054.55	3113.38	3015.11
ENSG00000072778	ACADVL	5315.79	5467.64	5163.87	4964.98	6421.63	4712.67	6051.64	5024.52	5701.32	5093.1
ENSG00000072786	STK10	26728.3	29583.8	29655.8	24590.5	22505.3	30161.6	34498.8	25436.3	22896.2	35503.9
ENSG00000072803	FBXW11	31747.4	34374.7	34872.6	28223.2	32159.4	31734.4	32514.5	33871.9	36267	34845.3
ENSG00000072818	ACAP1	6233.48	7463.91	7591.88	5801.88	5634.12	5906.06	10176.4	6013.49	6844.28	6821.43
ENSG00000072832	CRMP1	83.1086	90.6105	111.954	69.8215	92.5821	58.077	128.959	106.566	78.5924	48.3252
ENSG00000072840	EVC	68.8072	70.7036	75.9687	72.6908	82.5431	44.0261	103.543	62.7442	90.9427	25.5839
ENSG00000072849	DERL2	3407.23	3032.78	2692.89	3419.34	4381.48	3135.22	2251.6	3294.57	3609.64	2975.32
ENSG00000072858	SIDT1	15456.7	12742.8	16161.3	13166.6	20047.9	12451	13448.4	11761.1	14614.8	11147
ENSG00000072864	NDE1	6543.2	6834.66	8159.64	5976.91	4836.58	7199.67	9301.97	5773.46	4967.04	7296.16
ENSG00000072952	MRVI1	91.5101	145.305	159.934	34.4325	112.66	59.0137	298.393	54.7767	113.398	114.654
ENSG00000072954	TMEM38A	1607.41	1657.55	1317.46	1724.49	1511.43	1876.26	1578.57	1426.19	1968.18	1657.27
ENSG00000072958	AP1M1	3969.55	4198.77	4128.3	4185.46	3609.59	3954.86	4576.62	4011.65	3741	4465.82
ENSG00000073008	PVR	32.6019	49.4574	45.9811	31.5631	20.078	32.7854	53.6543	56.7686	56.1375	31.2692
ENSG00000073050	XRCC1	1047.19	1113.56	1078.56	1064.54	963.746	1081.92	1186.04	1148.32	1069.98	1049.89
ENSG00000073060	SCARB1	6086.01	5163.15	7524.9	4923.85	6032.34	5862.97	7356.29	3803.5	3906.04	5586.77
ENSG00000073067	CYP2W1	18.0197	23.8787	27.9885	11.4775	22.3089	10.304	29.1804	21.9107	23.5777	20.8462
ENSG00000073111	MCM2	6339.36	4991.01	6200.45	8034.25	3508.08	7614.64	4939.02	5772.47	2639.58	6612.97
ENSG00000073146	MOV10L1	13.1567	21.6449	18.9922	8.60813	10.039	14.9876	32.9456	21.9107	8.98199	22.7413
ENSG00000073150	PANX2	209.33	327.474	232.904	179.814	159.509	265.093	366.167	314.717	235.777	393.234
ENSG00000073169	SELENOO	3133.98	3235.48	3442.58	2781.38	3281.64	3030.31	3876.29	2565.54	3339.06	3161.04
ENSG00000073282	TP63	625.435	700.955	930.617	690.563	310.094	570.466	754.926	958.094	328.965	761.832
ENSG00000073331	ALPK1	6603.8	8473.56	13084.6	3859.31	3437.81	6033.45	13889.9	6156.9	5683.36	8164.11
ENSG00000073350	LLGL2	1110.11	1223.58	1272.48	885.681	1300.61	981.689	1518.32	946.143	1313.62	1116.22
ENSG00000073417	PDE8A	13380.1	12417.5	13790.3	11820.9	12829.9	15079.4	11659	11153.5	12624.2	14233.2
ENSG00000073464	CLCN4	4727.24	4517.08	3077.73	3860.27	5674.28	6296.67	3346.34	3458.9	5863	5400.1
ENSG00000073536	NLE1	527.093	441.461	462.81	671.434	420.523	553.605	561.017	397.38	316.615	490.832
ENSG00000073578	SDHA	8218.55	7959.8	6838.19	9274.78	8649.18	8112.05	6564.65	8868.85	8475.63	7930.07
ENSG00000073584	SMARCE1	2026.94	2053.07	2330.04	1924.39	1792.52	2060.8	1780.01	2190.07	2034.42	2207.8
ENSG00000073598	FNDC8	84.466	82.4055	64.9733	95.6458	94.813	82.4319	83.7761	75.6914	76.3469	93.8077
ENSG00000073605	GSDMB	2793.7	2776.45	3084.73	2357.67	3926.37	1806.01	3419.76	2100.44	4000.36	1585.26
ENSG00000073614	KDM5A	18838.4	20255.2	20431.6	16711.2	20163.9	18047	20676.7	18983.6	21803.8	19556.5
ENSG00000073670	ADAM11	60.4367	93.0444	72.97	61.2133	69.1577	38.4058	128.017	65.732	111.152	67.2762
ENSG00000073711	PPP2R3A	2488.26	2570.8	1732.29	2355.76	3035.13	2829.85	1842.13	2858.35	2457.7	3125.03
ENSG00000073712	FERMT2	162.176	181.862	165.932	122.427	232.013	128.331	208.028	137.44	243.637	138.343
ENSG00000073734	ABCB11	33.9962	61.4434	59.9753	27.7373	32.348	15.9243	129.9	39.8376	56.1375	19.8986
ENSG00000073737	DHRS9	1322.37	1600.65	779.679	1057.84	2918.01	533.934	1261.35	1313.64	3221.17	606.434
ENSG00000073754	CD5L	1193.39	1599.54	2739.87	537.53	580.032	916.118	3407.52	849.537	787.047	1354.05
ENSG00000073756	PTGS2	11.2478	15.9125	23.9901	3.82583	7.80813	9.36726	33.8869	10.9553	11.2275	7.58042
ENSG00000073792	IGF2BP2	312.886	421.215	299.877	342.412	265.476	343.778	409.467	480.043	269.46	525.892
ENSG00000073803	MAP3K13	5393.91	6466.23	4507.14	5262.43	7322.91	4483.17	5171.52	7016.4	7876.08	5800.92
ENSG00000073849	ST6GAL1	148488	150628	101980	149625	239732	102614	88705.7	160134	244911	108762
ENSG00000073861	TBX21	1317.69	1210.86	2504.97	1157.31	930.283	678.19	2568.82	831.61	855.535	587.483
ENSG00000073910	FRY	3927.76	4380.41	4171.28	4374.84	1952.03	5212.88	4368.59	5218.73	2031.05	5903.25
ENSG00000073921	PICALM	48442.8	49727.8	53559	42103.3	49156.6	48952.4	46219	47785.2	54097.4	50809.7
ENSG00000073969	NSF	16276.9	13237.6	18254.5	13510.9	15664.2	17677.9	15493.9	10961.3	12355.9	14139.4
ENSG00000074047	GLI2	29.6583	32.5287	32.9864	41.1277	8.92357	35.5956	22.5913	57.7645	21.3322	28.4266
ENSG00000074054	CLASP1	37603.4	36182.2	37612.5	34193.4	43259.3	35348.3	32897.6	35149.7	42232.2	34449.2
ENSG00000074071	MRPS34	1012.43	856.819	781.678	1214.7	1035.13	1018.22	820.817	892.362	819.607	894.49
ENSG00000074181	NOTCH3	16.0033	32.7794	22.9905	7.65167	21.1935	12.1774	53.6543	29.8782	13.473	34.1119
ENSG00000074201	CLNS1A	5174.96	5402.23	4687.07	4951.59	5216.95	5844.23	4364.83	5287.45	5480.14	6476.52
ENSG00000074211	PPP2R2C	28.2859	32.3399	25.9893	29.6502	25.6553	31.8487	27.2978	32.866	42.6645	26.5315
ENSG00000074219	TEAD2	168.53	158.518	220.909	124.34	134.969	193.902	260.741	67.7239	124.625	180.983
ENSG00000074266	EED	10107.3	10624.8	10039.9	9596.15	11298.4	9494.65	8893.44	10800	12794.8	10010.9
ENSG00000074276	CDHR2	226.666	277.048	263.891	194.161	204.127	244.485	389.7	238.03	218.936	261.525
ENSG00000074317	SNCB	7.34962	8.62178	13.9942	2.86938	2.23089	10.304	25.4152	3.98376	2.2455	2.84266
ENSG00000074319	TSG101	5093.97	4956.55	5204.86	5202.18	5064.13	4904.7	4492.84	5183.87	5181.49	4968.02
ENSG00000074356	NCBP3	5283.68	5192.46	5006.94	5473.81	5277.18	5376.81	4566.27	5390.03	5538.52	5275.03
ENSG00000074370	ATP2A3	31430.1	34488	40276.4	27552.7	31854.9	26036.3	48464	27650.3	32162.3	29675.5
ENSG00000074410	CA12	127.781	141.014	44.9815	183.64	50.1951	232.308	76.2456	163.334	26.946	297.532
ENSG00000074416	MGLL	5557.09	4585.51	2961.78	7117.01	7818.17	4331.42	2624.36	5986.6	6532.15	3198.94
ENSG00000074527	NTN4	22.1694	30.6419	38.984	17.2163	15.6163	16.8611	30.1217	37.8457	28.0687	26.5315
ENSG00000074582	BCS1L	750.508	617.603	632.74	859.856	727.271	782.166	564.782	678.235	584.952	642.441
ENSG00000074590	NUAK1	14.2802	15.3209	5.99753	17.2163	24.5398	9.36726	13.1783	17.9269	11.2275	18.9511
ENSG00000074603	DPP8	10665.2	9957.97	10699.6	9739.62	11317.3	10904.4	8650.58	9380.76	11520.5	10280
ENSG00000074621	SLC24A1	4061.49	5640.77	5331.81	3284.48	3993.3	3636.37	6715.26	4259.64	6318.83	5269.34
ENSG00000074657	ZNF532	11027.9	12500.7	12184	9315.91	10481.9	12129.7	11789.8	11099.8	12630.9	14482.4
ENSG00000074660	SCARF1	332.536	558.738	911.625	171.206	70.2732	177.041	1587.04	296.79	136.975	214.147
ENSG00000074695	LMAN1	24145.7	15024.3	14965.8	25890.4	37754.5	17972	7469.25	18862.1	20777.6	12988.1
ENSG00000074696	HACD3	3999.35	3672.65	3415.59	4445.62	3950.91	4185.29	2776.85	4094.31	3845.42	3974.04
ENSG00000074706	IPCEF1	193.215	201.203	383.842	87.9942	78.0813	222.941	361.461	104.574	94.3109	244.469
ENSG00000074755	ZZEF1	13826.5	13284.9	13877.3	12426.3	16232	12770.4	13117.1	11252.1	15586	13184.2
ENSG00000074771	NOX3	79.742	72.2366	66.9724	92.7765	75.8504	83.3686	66.8326	56.7686	81.9607	83.3846
ENSG00000074800	ENO1	27398.2	24040.4	23193.5	35372.7	18382.6	32644	23232.3	27477	15502.9	29949.3
ENSG00000074803	SLC12A1	298.581	196.526	344.858	235.289	161.74	452.439	213.676	159.35	78.5924	334.486
ENSG00000074842	MYDGF	3390.42	2276.2	2091.14	3971.22	4980.47	2518.86	1710.35	2694.02	2839.43	1860.99
ENSG00000074855	ANO8	309.882	355.324	389.84	295.546	342.442	211.7	496.067	277.867	401.944	245.416
ENSG00000074935	TUBE1	1153.56	1172.83	846.652	1342.87	1172.33	1252.4	679.621	1404.28	1461.82	1145.59
ENSG00000074964	ARHGEF10L	125.733	137.046	176.927	118.601	119.353	88.0522	236.267	91.6265	142.589	77.6993
ENSG00000074966	TXK	1260.04	2154.16	2062.15	755.602	1219.18	1003.23	3209.85	1513.83	2152.31	1740.65
ENSG00000075035	WSCD2	29.9424	34.2813	41.9827	29.6502	25.6553	22.4814	12.237	41.8295	40.419	42.6399
ENSG00000075043	KCNQ2	12.8911	22.3688	22.9905	7.65167	7.80813	13.1142	42.3587	14.9391	17.964	14.2133
ENSG00000075073	TACR2	139.071	189.321	162.933	132.948	146.124	114.281	249.446	170.306	177.394	160.136
ENSG00000075089	ACTR6	150.305	153.249	198.918	158.772	99.2748	144.256	172.259	148.395	124.625	167.717
ENSG00000075131	TIPIN	1251.12	1193.56	1569.35	1210.88	838.816	1385.42	1422.31	1187.16	847.676	1317.1
ENSG00000075142	SRI	3018.27	2390.67	2439	3358.13	2267.7	4008.25	2187.59	2644.22	1759.35	2971.53
ENSG00000075151	EIF4G3	34856	33742.5	45193.4	28293	31233.6	34703.8	40167.3	28519.7	33219.9	33063
ENSG00000075188	NUP37	4486.28	4258.74	3952.37	4653.17	4451.75	4887.84	3184.43	4772.54	4812.1	4265.88
ENSG00000075213	SEMA3A	70.7817	64.7228	91.9621	69.8215	55.7723	65.5708	63.0674	87.6427	61.7512	46.4301
ENSG00000075218	GTSE1	5793.49	5039.93	5835.6	6561.31	4987.16	5789.9	4923.02	5412.93	4332.69	5491.07
ENSG00000075223	SEMA3C	265.917	319.781	137.943	331.891	151.701	442.135	284.274	422.279	129.116	443.455
ENSG00000075234	TTC38	1501.32	1284.27	1281.47	1485.38	1941.99	1296.43	1074.97	1238.95	1721.17	1102
ENSG00000075239	ACAT1	3756.6	3332.96	4375.2	3861.22	3435.58	3354.42	3571.31	3454.92	3325.58	2980.05
ENSG00000075240	GRAMD4	4871.62	4943.65	5869.58	4061.12	5713.32	3842.45	6057.29	3848.31	5660.9	4208.08
ENSG00000075275	CELSR1	1551.19	1873.58	2029.16	1125.75	1396.54	1653.32	2439.86	1109.48	1787.42	2157.58
ENSG00000075290	WNT8B	109.524	158.797	102.958	117.644	147.239	70.2544	118.604	135.448	250.373	130.762
ENSG00000075292	ZNF638	32968.1	33841.5	35102.6	28821.9	35367.5	32580.3	31080	32217.7	40111.3	31957.2
ENSG00000075303	SLC25A40	5641.72	5183.81	5825.6	5752.14	4936.97	6052.19	4215.16	5815.29	5284.78	5420
ENSG00000075336	TIMM21	1160.8	1114.88	999.589	1384	989.401	1270.2	1008.14	1314.64	862.271	1274.46
ENSG00000075340	ADD2	4562.07	4589.39	8301.58	2897.11	2933.63	4115.97	8333.36	2364.36	3314.36	4345.48
ENSG00000075388	FGF4	1.94865	0.49797	0.999589	2.86938	1.11545	2.81018	0	1.99188	0	0
ENSG00000075391	RASAL2	1127.76	1118.35	775.681	991.847	1641.94	1101.59	821.758	1007.89	1658.3	985.455
ENSG00000075399	VPS9D1	845.342	920.772	847.651	724.039	1051.87	757.811	972.367	697.158	1232.78	780.784
ENSG00000075413	MARK3	20358.7	19889.6	20197.7	18672	23224.7	19340.6	16880.4	19208.7	24115.5	19353.8
ENSG00000075415	SLC25A3	13508.3	12290.3	11390.3	15375.1	11848.3	15419.4	11234.5	14071.6	10890.7	12964.4
ENSG00000075420	FNDC3B	66624	55910.7	29513.9	59054.6	128690	49237.1	15929.7	62994.2	100245	44474.3
ENSG00000075426	FOSL2	2935.08	2622.73	2287.06	3160.14	2228.66	4064.45	2654.48	2837.43	1358.53	3640.5
ENSG00000075429	CACNG5	5.1625	5.88577	7.99671	5.73875	2.23089	4.68363	9.41304	6.97158	3.36825	3.79021
ENSG00000075461	CACNG4	30.0657	36.5895	45.9811	30.6067	21.1935	22.4814	78.1282	21.9107	23.5777	22.7413
ENSG00000075539	FRYL	41434.4	41325.2	48407.1	33226.4	43689.8	40414.1	40545.7	36141.7	47030.8	41582.4
ENSG00000075568	TMEM131	59053.2	66179	78547.7	44351.9	55792.4	57520.6	78480.3	54042.7	67057.3	65135.7
ENSG00000075618	FSCN1	220.844	304.901	312.871	241.984	156.163	172.358	544.074	245.997	244.759	184.773
ENSG00000075624	ACTB	260886	249680	335363	268782	135576	303821	351554	219052	108203	319909
ENSG00000075643	MOCOS	216.872	322.872	313.871	165.467	124.93	263.22	358.637	257.948	293.038	381.864
ENSG00000075651	PLD1	78.3141	87.1496	160.934	65.9956	53.5414	32.7854	176.965	60.7523	72.9787	37.9021
ENSG00000075673	ATP12A	226.868	475.211	69.9712	225.724	181.818	429.957	57.4195	451.161	451.345	940.92
ENSG00000075702	WDR62	2921.84	2943.38	2939.79	3225.18	2662.57	2859.82	2675.19	3051.56	2893.32	3153.46
ENSG00000075711	DLG1	29678.3	28431.5	28507.3	26446.1	34649.1	29110.6	21605.7	29240.8	34624.5	28255.1
ENSG00000075785	RAB7A	17609.2	17530.3	18045.6	16633.8	17702.1	18055.4	17899.8	16832.4	16831.1	18557.8
ENSG00000075790	BCAP29	3094.27	2899.85	3637.5	2983.19	2374.79	3381.58	3233.38	2889.22	2367.88	3108.92
ENSG00000075826	SEC31B	1080.37	1662.05	1016.58	958.371	1572.78	773.736	1379.95	1461.04	2592.43	1214.76
ENSG00000075856	SART3	5681.98	5249.84	5419.77	5488.16	6322.35	5497.64	4767.7	5395.01	5717.04	5119.63
ENSG00000075884	ARHGAP15	163417	171163	184537	136875	194772	137486	156587	164683	210008	153373
ENSG00000075891	PAX2	38.8078	48.7953	39.9835	42.0842	35.6943	37.469	82.8347	40.8335	39.2962	32.2168
ENSG00000075914	EXOSC7	1961.08	1666.27	1671.31	1901.44	2117.12	2154.47	1523.97	1647.28	1871.62	1622.21
ENSG00000075945	KIFAP3	9098.82	9628.6	8452.52	8417.79	11528.1	7996.83	6233.31	10429.5	13341.6	8509.97
ENSG00000075975	MKRN2	2736.13	2916.2	2628.92	2454.27	3363.07	2498.25	2633.77	2751.78	3478.28	2800.97
ENSG00000076003	MCM6	9955.19	7863.8	9203.21	12102.1	6496.36	12019.1	6460.17	9375.78	5591.29	10028
ENSG00000076043	REXO2	1647.06	1543.99	1092.55	1765.62	2128.27	1601.8	729.511	2014.79	1916.53	1515.14
ENSG00000076067	RBMS2	1263.63	1477.38	1648.32	950.72	902.397	1553.09	1884.49	1098.52	1138.47	1788.03
ENSG00000076108	BAZ2A	17599.5	16753.8	16387.3	18148.8	19857.2	16004.9	16560.4	16440	18397.4	15617.6
ENSG00000076201	PTPN23	3069.12	2940.35	2651.91	3065.45	3830.44	2728.68	3174.08	2681.07	3152.68	2753.59
ENSG00000076242	MLH1	9131.07	7625.64	8800.38	9522.5	8885.65	9315.74	6670.08	8306.14	7200.19	8326.15
ENSG00000076248	UNG	1265.21	1197.13	1161.52	1529.38	748.465	1621.47	1245.35	1306.67	633.23	1603.26
ENSG00000076258	FMO4	985.23	1252.09	1323.46	731.691	708.309	1177.46	1543.74	1087.57	860.026	1517.03
ENSG00000076321	KLHL20	5348.92	5260.66	5386.78	4964.02	6039.03	5005.86	4690.52	5385.05	5684.48	5282.61
ENSG00000076351	SLC46A1	90.6022	95.5095	78.9675	105.21	112.66	65.5708	102.602	92.6224	122.38	64.4336
ENSG00000076356	PLXNA2	664.638	817.898	689.716	769.949	718.348	480.54	959.189	961.082	838.694	512.626
ENSG00000076513	ANKRD13A	8166.37	7749.41	10611.6	6335.58	7290.56	8427.72	9033.69	6089.18	7502.21	8372.58
ENSG00000076554	TPD52	51809.5	54693.7	48471	39312.4	77619.5	41835.1	42273	44916.9	86987.2	44597.5
ENSG00000076555	ACACB	1825.79	1880.45	1564.36	2063.08	1888.45	1787.27	1436.43	2027.73	2047.89	2009.76
ENSG00000076604	TRAF4	2560.29	2389.1	3150.7	2363.41	1726.71	3000.33	3672.97	1809.62	1538.17	2535.65
ENSG00000076641	PAG1	25310.7	28241.7	32881.5	24839.2	23677.6	19844.5	32917.4	28862.3	29963.9	21223.3
ENSG00000076650	GPATCH1	1839.98	1693.55	1649.32	1917.7	1924.15	1868.77	1579.51	1697.08	1871.62	1626
ENSG00000076662	ICAM3	5416.38	6567.91	6100.49	5661.28	5336.3	4567.48	7505.96	6883.94	6214.42	5667.31
ENSG00000076685	NT5C2	15137.6	14505.3	13288.5	14067.6	18881.2	14313.2	11421.8	14295.7	18451.3	13852.3
ENSG00000076706	MCAM	15.1615	17.0055	21.9909	16.2598	11.1545	11.2407	28.2391	14.9391	13.473	11.3706
ENSG00000076716	GPC4	898.229	963.914	2734.87	308.936	363.636	185.472	3066.77	287.827	357.034	144.028
ENSG00000076770	MBNL3	15131.4	17138.5	17555.8	12901.7	16113.7	13954.4	16145.2	16368.3	20042.2	15998.5
ENSG00000076826	CAMSAP3	199.452	225.505	137.943	219.029	313.441	127.395	154.374	245.001	336.825	165.822
ENSG00000076864	RAP1GAP	97.5336	172.549	99.9589	61.2133	166.202	62.7606	170.376	140.428	208.831	170.56
ENSG00000076924	XAB2	2008.06	1883.94	1742.28	2276.37	2021.19	1992.42	1968.27	1841.49	1707.7	2018.29
ENSG00000076928	ARHGEF1	7378.96	7186.35	8165.64	6983.1	7346.33	7020.76	9819.68	5557.35	6487.24	6881.13
ENSG00000076944	STXBP2	699.734	770.469	602.752	808.207	735.079	652.898	836.819	736	744.383	764.675
ENSG00000076984	MAP2K7	2426.8	2281.67	2041.16	2614	2773	2279.05	2146.17	2167.17	2397.07	2416.26
ENSG00000077009	NMRK2	16.6593	24.2484	24.9897	14.3469	6.69268	20.608	46.1239	19.9188	10.1047	20.8462
ENSG00000077044	DGKD	18709.4	19569.8	22082.9	14601.3	19015	19138.2	22311.7	13655.3	21460.2	20851.8
ENSG00000077063	CTTNBP2	24.6027	22.0877	36.9848	25.8244	23.4244	12.1774	8.47174	34.8579	21.3322	23.6888
ENSG00000077080	ACTL6B	24.1951	18.3585	29.9877	20.0856	16.7317	29.9752	32.9456	9.9594	13.473	17.056
ENSG00000077092	RARB	535.441	787.272	701.711	371.106	538.761	530.187	838.702	674.251	751.119	885.014
ENSG00000077097	TOP2B	20816.6	21673.2	22479.7	18078	20910.2	21798.5	22366.3	20503.4	22447.1	21375.8
ENSG00000077147	TM9SF3	17609.2	15697.3	14956.8	16783	22900.1	15796.9	11847.3	17066.4	19422.4	14453
ENSG00000077150	NFKB2	2633.21	2503.13	2834.83	2720.17	2268.82	2709.01	3449.88	2210.99	2177.01	2174.63
ENSG00000077152	UBE2T	984.347	865.223	951.608	1165.92	752.927	1066.93	819.876	976.021	687.122	977.874
ENSG00000077157	PPP1R12B	12889.5	11603	13080.6	11449.8	15388.7	11638.8	10263	10878.7	14057.9	11212.4
ENSG00000077232	DNAJC10	13369.6	9855.45	11538.3	12649.2	18121.5	11169.5	8271.24	9672.57	11475.6	10002.4
ENSG00000077235	GTF3C1	7577.19	7620.84	7216.03	7582.8	7972.1	7537.83	7362.88	7888.84	7588.66	7642.96
ENSG00000077238	IL4R	46437.4	49806.9	24747.8	51720.5	42884.5	66397	28729.5	47948.5	47046.6	75502.9
ENSG00000077254	USP33	9534.65	9468.32	9287.18	8497.18	10425	9929.29	7786.47	9122.81	11582.3	9381.72
ENSG00000077264	PAK3	223.97	219.49	114.953	255.374	187.395	338.158	99.7782	325.672	136.975	315.535
ENSG00000077279	DCX	6.12819	8.20839	1.99918	5.73875	11.1545	5.62036	5.64782	14.9391	5.61375	6.63287
ENSG00000077312	SNRPA	3208.65	2500.55	2906.8	3777.05	2760.73	3390.01	2551.88	2547.61	1925.51	2977.21
ENSG00000077327	SPAG6	262.274	301.987	387.84	222.855	216.397	222.004	459.356	245.001	203.218	300.374
ENSG00000077380	DYNC1I2	5404.47	5157.16	5692.66	5552.24	5031.78	5341.21	5089.63	5727.65	5036.65	4774.72
ENSG00000077420	APBB1IP	25972.8	26676.3	33771.1	21273.5	23414.3	25432.1	33018.1	22090.9	25158.6	26437.7
ENSG00000077454	LRCH4	2327.64	2483.41	2483.98	2504.96	2283.32	2038.32	2990.52	2265.76	2242.13	2435.21
ENSG00000077458	FAM76B	3920.65	3710.45	4479.16	3882.26	3114.33	4206.84	3690.85	3866.24	3351.41	3933.29
ENSG00000077463	SIRT6	849.882	838.671	789.675	971.762	758.504	879.586	1007.2	828.622	673.649	845.217
ENSG00000077498	TYR	9.91301	5.19829	11.9951	8.60813	7.80813	11.2407	3.76522	5.97564	10.1047	0.947553
ENSG00000077514	POLD3	4857.61	4650.09	5236.84	5301.65	3370.88	5521.06	4492.84	5098.22	3509.71	5499.6
ENSG00000077522	ACTN2	60.1184	84.5964	33.986	57.3875	100.39	48.7097	97.8956	79.6752	95.4337	65.3811
ENSG00000077549	CAPZB	26432.7	27654.8	31996.8	24525.5	21943.1	27265.3	33878.5	23828.9	22313.5	30598.4
ENSG00000077585	GPR137B	8167.2	7550.28	9108.25	7311.17	9909.63	6339.76	10059.7	7171.76	6992.48	5977.16
ENSG00000077616	NAALAD2	1575.71	1428.4	1038.57	1985.61	1462.35	1816.31	848.115	2057.61	1034.05	1773.82
ENSG00000077684	JADE1	4779.31	4736.92	4195.27	4653.17	5837.13	4431.65	3373.63	4898.03	6308.73	4367.27
ENSG00000077713	SLC25A43	3005.74	2847.66	3531.55	2776.6	2904.62	2810.18	3207.96	2591.44	2724.91	2866.35
ENSG00000077721	UBE2A	4331.19	4255.92	4815.02	4266.76	3711.09	4531.88	4194.45	4440.9	4072.21	4316.1
ENSG00000077782	FGFR1	214.903	216.618	199.918	206.595	302.286	150.813	245.68	192.216	275.074	153.504
ENSG00000077800	FKBP6	11.5471	13.2585	11.9951	16.2598	6.69268	11.2407	12.237	19.9188	12.3502	8.52798
ENSG00000077935	SMC1B	875.715	840.606	822.661	867.508	977.131	835.559	888.591	810.695	833.08	830.056
ENSG00000077942	FBLN1	12.1356	16.3064	18.9922	9.56458	7.80813	12.1774	16.0022	22.9066	16.8412	9.47553
ENSG00000077943	ITGA8	55.8531	55.7504	25.9893	39.2148	133.854	24.3549	16.9435	50.7929	114.52	40.7448
ENSG00000077984	CST7	302.853	211.628	251.896	294.589	285.554	379.374	304.041	177.277	148.203	216.99
ENSG00000078018	MAP2	616.599	741.918	750.691	593.961	301.171	820.572	743.63	719.069	366.016	1138.96
ENSG00000078043	PIAS2	11198	10760.9	11410.3	10618.6	11438.9	11324.1	9835.69	11123.7	11832.7	10251.6
ENSG00000078053	AMPH	575.62	627.463	283.883	537.53	1052.98	428.084	316.278	698.154	966.687	528.734
ENSG00000078061	ARAF	3167.4	2706.52	2935.79	3406.91	3141.1	3185.8	2372.09	2702.98	2649.69	3101.34
ENSG00000078070	MCCC1	5759.75	5389.87	6277.42	5498.68	5055.21	6207.68	5935.86	5036.47	4907.54	5679.63
ENSG00000078081	LAMP3	503.009	595.254	78.9675	598.743	429.447	904.877	102.602	736	387.348	1155.07
ENSG00000078098	FAP	30.9269	84.2109	15.9934	40.1713	35.6943	31.8487	40.4761	98.5981	95.4337	102.336
ENSG00000078114	NEBL	47.1755	42.7199	42.9823	64.0827	30.1171	51.5199	51.7717	55.7726	41.5417	21.7937
ENSG00000078124	ACER3	5515.14	5358.21	7019.11	5010.89	4519.79	5510.76	6501.59	4796.45	4698.7	5436.11
ENSG00000078140	UBE2K	23260.9	22376.9	24748.8	19887.6	24788.6	23618.6	21134.2	19718.6	26051.1	22603.9
ENSG00000078142	PIK3C3	12532.9	12731.1	13186.6	11035.6	13221.4	12688	11669.3	13005	13577.4	12672.6
ENSG00000078177	N4BP2	6140.98	6009.63	7835.77	5941.52	4719.46	6067.17	6799.98	6188.77	4787.4	6262.38
ENSG00000078237	TIGAR	3712.5	4338.5	3059.74	4528.83	3741.21	3520.22	3192.9	5805.33	4082.32	4273.46
ENSG00000078246	TULP3	1366.16	1149.85	1255.48	1426.08	1397.65	1385.42	1087.21	1224.01	1140.71	1147.49
ENSG00000078269	SYNJ2	7834.94	7328.29	10080.9	7851.57	6302.27	7105.07	9487.4	7049.26	6355.88	6420.62
ENSG00000078295	ADCY2	36.9053	32.8163	28.9881	43.9971	39.0406	35.5956	32.0043	48.8011	25.8232	24.6364
ENSG00000078304	PPP2R5C	35515.5	37261.9	34736.7	29579.4	47299.4	30446.4	31165.6	33515.4	52059.6	32306.8
ENSG00000078328	RBFOX1	213.127	194.457	234.903	228.594	182.933	206.08	141.196	257.948	234.655	144.028
ENSG00000078369	GNB1	31210.9	30472.8	33652.1	31528.7	27057.4	32605.6	32144.6	28566.5	29088.2	32091.7
ENSG00000078401	EDN1	24.1439	30.4743	22.9905	16.2598	24.5398	32.7854	30.1217	21.9107	34.8052	35.0595
ENSG00000078403	MLLT10	15092.7	15187.4	17093	12873.9	15409.9	14994.2	15155	13742	17667.6	14184.9
ENSG00000078487	ZCWPW1	440.984	477.525	446.816	431.363	389.291	496.465	603.376	404.352	348.052	554.318
ENSG00000078549	ADCYAP1R1	6.89698	5.3068	8.9963	3.82583	4.46179	10.304	4.70652	9.9594	5.61375	0.947553
ENSG00000078579	FGF20	3.5913	4.95354	4.99794	0	0	9.36726	4.70652	3.98376	4.491	6.63287
ENSG00000078589	P2RY10	8072.08	9107.45	9604.05	7301.6	7177.9	8204.78	9727.44	8793.16	8540.75	9368.45
ENSG00000078596	ITM2A	1221.72	1157.52	856.647	1284.52	1527.05	1218.68	721.98	1373.4	1366.39	1168.33
ENSG00000078618	NRDC	15192.3	15238.4	14233.1	13864.8	18429.4	14242	11787	15594.4	19251.8	14320.4
ENSG00000078668	VDAC3	4997.33	4853.11	4242.25	5689.02	4890.12	5167.92	3434.82	6029.42	5051.25	4896.95
ENSG00000078674	PCM1	22465	20550.2	27058.9	20307.5	19510.3	22983.5	23025.2	19247.5	18874.5	21053.7
ENSG00000078687	TNRC6C	11071.3	12028.6	8440.53	11485.2	12663.7	11696	6972.24	13032.9	14859.6	13249.6
ENSG00000078699	CBFA2T2	9987.28	11134.8	11904.1	8100.25	10465.1	9479.67	12060.9	9112.85	12957.6	10407.9
ENSG00000078725	BRINP1	19.7135	16.3083	14.9938	16.2598	22.3089	25.2916	10.3543	25.8944	15.7185	13.2657
ENSG00000078747	ITCH	23581.2	21996.8	21055.3	22730.2	29373.1	21166.3	17036.7	22859.8	27876.7	20214.1
ENSG00000078795	PKD2L2	2803.51	2825.16	3157.7	2174.03	3529.27	2353.06	3184.43	2065.58	3871.24	2179.37
ENSG00000078808	SDF4	3792.95	3289.25	2843.83	4574.74	4781.92	2971.29	3032.88	3611.28	3602.9	2909.93
ENSG00000078814	MYH7B	642.176	852.681	741.695	605.438	643.613	577.96	1150.27	642.381	860.026	758.042
ENSG00000078898	BPIFB2	0.473296	3.59077	0	0.956458	0	0.936726	6.58913	3.98376	0	3.79021
ENSG00000078900	TP73	6463.87	6696.77	3755.45	6511.57	10999.4	4589.02	3210.79	6889.91	11998.8	4687.54
ENSG00000078902	TOLLIP	3168.36	3299.52	3190.69	3011.89	3589.51	2881.37	3743.57	2830.46	3635.46	2988.58
ENSG00000078967	UBE2D4	1109.06	1044.71	1065.56	1054.97	1222.53	1093.16	1044.85	921.245	1203.59	1009.14
ENSG00000079101	CLUL1	74.202	75.4831	59.9753	95.6458	33.4634	107.723	72.4804	77.6833	61.7512	90.0175
ENSG00000079102	RUNX1T1	12.9127	8.83644	13.9942	6.69521	17.8471	13.1142	4.70652	10.9553	16.8412	2.84266
ENSG00000079112	CDH17	46.46	29.8933	33.986	56.4311	40.1561	55.2668	27.2978	45.8132	12.3502	34.1119
ENSG00000079134	THOC1	5873.18	5596.31	5627.68	5860.22	5944.22	6060.62	4618.04	5608.14	6224.52	5934.52
ENSG00000079150	FKBP7	197.703	238.026	120.95	228.594	257.668	183.598	107.309	318.701	311.001	215.094
ENSG00000079156	OSBPL6	214.108	226.844	165.932	276.416	187.395	226.688	169.435	283.843	250.373	203.724
ENSG00000079215	SLC1A3	428.475	644.638	526.783	417.972	351.366	417.78	727.628	729.028	595.057	526.839
ENSG00000079246	XRCC5	33481.7	29262.1	32709.5	36828.4	29080.8	35308	26062.8	33162.8	26380.1	31442.6
ENSG00000079263	SP140	34846.7	32011.8	50434.2	27689.5	29302.8	31960.1	49137.9	25585.7	24053.8	29269.9
ENSG00000079277	MKNK1	6959.51	6757.25	4234.26	7217.44	7192.4	9193.96	3896.06	6472.61	6816.21	9844.13
ENSG00000079308	TNS1	53.0405	90.7148	119.951	32.5196	33.4634	26.2283	255.093	36.8498	41.5417	29.3741
ENSG00000079313	REXO1	2991.64	3082.29	2720.88	3082.67	3351.92	2811.11	3369.87	2625.3	3300.88	3033.12
ENSG00000079332	SAR1A	7930.53	7212.31	7001.12	8089.73	9317.33	7313.96	5798.43	7776.3	8118.6	7155.92
ENSG00000079335	CDC14A	3959.69	3902.78	6506.32	2341.41	3480.19	3510.85	6460.17	2238.87	3920.64	2991.42
ENSG00000079337	RAPGEF3	568.636	507.117	480.802	541.355	777.466	474.92	412.291	491.994	712.946	411.238
ENSG00000079385	CEACAM1	549.002	665.082	893.632	439.971	307.863	554.542	1132.39	484.027	319.983	723.93
ENSG00000079387	SENP1	6217.03	6088.65	6094.49	6248.54	6162.84	6362.24	4862.78	6550.3	6642.18	6299.33
ENSG00000079393	DUSP13	2.14893	0.49797	1.99918	1.91292	0	4.68363	0	1.99188	0	0
ENSG00000079432	CIC	5960.09	6202.68	5871.58	6502	6427.2	5039.59	7286.63	5795.38	5968.53	5760.17
ENSG00000079435	LIPE	2055.72	2207.08	2422	2064.04	1784.71	1952.14	2904.86	1742.9	1949.09	2231.49
ENSG00000079459	FDFT1	18556.4	16194.6	17563.8	20673.8	14522	21466	17243.7	15514.8	12959.9	19060
ENSG00000079462	PAFAH1B3	459.869	395.124	426.824	582.483	358.058	472.11	444.295	391.404	340.193	404.605
ENSG00000079482	OPHN1	108.397	144.47	145.94	73.6473	90.3512	123.648	202.38	98.5981	116.766	160.136
ENSG00000079557	AFM	0.996206	1.93734	0	2.86938	1.11545	0	0.941304	0	1.12275	5.68532
ENSG00000079616	KIF22	4978.83	4662.27	4821.02	5746.4	4223.08	5124.83	4395.89	4921.94	4151.93	5179.32
ENSG00000079689	SCGN	3.9925	6.39866	8.9963	2.86938	2.23089	1.87345	12.237	6.97158	4.491	1.89511
ENSG00000079691	CARMIL1	12293	11956.7	13479.5	7859.22	16402.6	11430.9	10593.4	8280.25	17880.9	11072.2
ENSG00000079739	PGM1	3135.14	2728.65	2334.04	3392.56	4041.26	2772.71	2238.42	2923.08	3081.95	2671.15
ENSG00000079785	DDX1	6459.52	4938.22	5442.76	6443.66	7817.05	6134.62	3969.48	5263.54	5994.36	4525.51
ENSG00000079805	DNM2	25855.5	22665.2	24290	26939.6	30768.5	21423.9	22267.5	21427.7	24917.2	22048.6
ENSG00000079819	EPB41L2	17343.5	18472.1	17954.6	15545.3	13693.2	22180.7	18581.3	17000.7	15141.4	23164.8
ENSG00000079841	RIMS1	303.454	472.532	239.901	213.29	508.644	251.979	264.506	352.563	986.896	286.161
ENSG00000079931	MOXD1	1720.33	1637.24	3078.73	1299.83	1016.17	1486.58	2990.52	1299.7	836.448	1422.28
ENSG00000079950	STX7	30454.5	29700.6	53413	21442.8	21353	25609.1	49628.4	20724.5	22221.5	26228.3
ENSG00000079974	RABL2B	823.782	785.16	772.682	752.733	720.579	1049.13	759.632	664.292	733.155	983.56
ENSG00000079999	KEAP1	1648.15	1911.97	1429.41	1861.27	1747.91	1554.03	1802.6	2125.34	2063.61	1656.32
ENSG00000080007	DDX43	448.607	641.035	314.87	409.364	692.693	377.501	444.295	689.191	903.813	526.839
ENSG00000080031	PTPRH	4.19187	13.6248	2.99877	5.73875	3.34634	4.68363	14.1196	27.8863	1.12275	11.3706
ENSG00000080166	DCT	59.2331	54.9584	88.9634	49.7358	40.1561	58.077	85.6587	45.8132	25.8232	62.5385
ENSG00000080189	SLC35C2	5026.83	4777.27	5182.87	4793.77	5910.75	4219.95	5271.3	4233.74	5438.6	4165.44
ENSG00000080200	CRYBG3	6035.49	5563.78	4458.17	7301.6	6931.39	5450.81	3630.61	7845.02	6249.22	4530.25
ENSG00000080224	EPHA6	114.66	100.474	103.957	125.296	87.0049	142.382	46.1239	166.322	108.907	80.542
ENSG00000080293	SCTR	19.1718	32.8982	12.9947	5.73875	40.1561	17.7978	19.7674	20.9147	78.5924	12.3182
ENSG00000080298	RFX3	27139.8	27456.7	27323.8	24868.9	29704.4	26662	22540.5	27743.9	31831.1	27711.2
ENSG00000080345	RIF1	12532.1	13586	12629.8	12014.1	12130.5	13354	11641.1	14480	13559.4	14663.4
ENSG00000080371	RAB21	10822.5	10029.7	10815.5	10276.2	10510.9	11687.5	8868.97	10261.2	10405.6	10583.2
ENSG00000080493	SLC4A4	195.575	192.798	262.892	145.382	182.933	191.092	223.089	194.208	142.589	211.304
ENSG00000080503	SMARCA2	29651.2	31559.1	30709.4	25294.5	31561.6	31039.3	29924.1	28644.2	32703.4	34964.7
ENSG00000080511	RDH8	1.20142	1.19498	0.999589	2.86938	0	0.936726	0.941304	0.99594	0	2.84266
ENSG00000080546	SESN1	6574.85	7457.53	5334.8	6458.96	8450.63	6055	5148.93	7903.78	10074.4	6702.99
ENSG00000080561	MID2	554.308	599.893	460.81	652.305	617.958	486.161	426.411	805.716	753.365	414.081
ENSG00000080572	PIH1D3	3.44803	2.68274	6.99712	2.86938	1.11545	2.81018	1.88261	2.98782	1.12275	4.73776
ENSG00000080573	COL5A3	4.26953	5.91153	0.999589	9.56458	5.57723	0.936726	8.47174	8.96346	3.36825	2.84266
ENSG00000080603	SRCAP	740.438	683.51	632.74	725.952	878.972	724.089	717.274	612.503	758.978	645.283
ENSG00000080608	PUM3	12388.4	8922.55	11173.4	11436.4	12218.6	14725.3	7770.46	8403.74	8247.71	11268.3
ENSG00000080618	CPB2	763.176	764.036	625.742	837.858	721.694	867.408	575.137	865.472	746.628	868.906
ENSG00000080644	CHRNA3	77.3859	88.3459	86.9642	72.6908	46.8488	103.04	82.8347	106.566	55.0147	108.969
ENSG00000080709	KCNN2	14.5597	18.5434	10.9955	23.9115	11.1545	12.1774	7.53043	31.8701	22.455	12.3182
ENSG00000080802	CNOT4	21159.9	19803.8	20728.5	18879.5	23376.4	21655.2	17401.9	19099.1	22027.2	20687
ENSG00000080815	PSEN1	9511.54	8932.18	9979.89	8837.68	10315.7	8912.95	8974.39	8395.77	9920.61	8437.96
ENSG00000080819	CPOX	9323.48	9861.64	8387.55	10523.9	7829.32	10553.2	6353.8	12813.8	8929.22	11349.8
ENSG00000080822	CLDND1	8027.43	7734.21	6430.35	9244.17	9186.82	7248.38	4543.67	9423.59	9496.21	7473.35
ENSG00000080823	MOK	249.893	210.309	258.893	241.028	242.052	257.6	235.326	206.16	187.499	212.252
ENSG00000080824	HSP90AA1	25277.3	22774.9	18964.2	30519.6	20043.5	31581.7	17717.2	27131.4	19874.9	26376.1
ENSG00000080839	RBL1	10597	9317.8	10940.5	10829	8881.19	11737.2	7922.96	9624.77	8696.81	11026.7
ENSG00000080845	DLGAP4	4493.37	4659.54	5171.87	4259.11	4662.57	3879.92	5792.78	4162.03	4639.2	4044.16
ENSG00000080854	IGSF9B	57.1726	61.8518	48.9798	57.3875	50.1951	72.1279	67.7739	70.7117	48.2782	60.6434
ENSG00000080986	NDC80	7205.52	6612.82	7388.96	8158.59	6057.99	7216.54	5066.1	8157.75	6543.38	6684.04
ENSG00000081014	AP4E1	5938.24	5517.39	6059.51	5597.19	5824.86	6271.38	5093.4	5486.63	5911.27	5578.24
ENSG00000081019	RSBN1	5669.33	5875.17	6049.51	5467.12	5481.31	5679.37	5214.82	6210.68	6069.58	6005.59
ENSG00000081026	MAGI3	10499.7	13330.6	5333.8	14066.6	13684.3	8913.88	4102.2	19108.1	19978.2	10134.1
ENSG00000081041	CXCL2	8.40221	14.8287	22.9905	0	7.80813	2.81018	57.4195	0	0	1.89511
ENSG00000081051	AFP	1.44054	7.71752	0.999589	3.82583	0	0.936726	13.1783	10.9553	6.73649	0
ENSG00000081052	COL4A4	11683.4	10815.1	7787.79	11587.5	19038.4	8320	4817.59	11853.7	18241.3	8347.94
ENSG00000081059	TCF7	1386.3	1578.52	1329.45	1437.56	1542.66	1235.54	1868.49	1482.95	1558.38	1404.27
ENSG00000081087	OSTM1	2251.54	2110	1792.26	2297.41	2523.14	2393.33	1484.44	2236.88	2476.78	2241.91
ENSG00000081138	CDH7	15.3211	11.2865	9.99589	21.0421	13.3854	16.8611	7.53043	12.9472	12.3502	12.3182
ENSG00000081148	IMPG2	1618.86	1322.19	1835.24	1373.47	1721.13	1545.6	1627.51	1086.57	1191.24	1383.43
ENSG00000081154	PCNP	8972.33	9034.64	9095.26	8730.55	8206.34	9857.17	8047.21	9793.08	8556.47	9741.79
ENSG00000081177	EXD2	1278.71	1112.67	967.602	1186.96	1860.57	1099.72	893.297	1149.31	1416.91	991.14
ENSG00000081181	ARG2	1000.18	1165.21	1022.58	887.593	1191.3	899.257	1092.85	1034.78	1453.96	1079.26
ENSG00000081189	MEF2C	107450	113610	108540	105013	106095	110151	107873	113150	115925	117491
ENSG00000081237	PTPRC	101627	107627	133809	84141.6	90681.4	97876.6	121319	98157.9	104738	106293
ENSG00000081248	CACNA1S	18.4333	17.8682	10.9955	20.0856	32.348	10.304	18.8261	21.9107	26.946	3.79021
ENSG00000081277	PKP1	6.53616	4.64261	12.9947	3.82583	5.57723	3.7469	6.58913	8.96346	1.12275	1.89511
ENSG00000081320	STK17B	79387.6	83234.5	80567.8	71162.4	83791.3	82029.1	63912.7	83409	99668.7	85947.8
ENSG00000081377	CDC14B	839.014	1187.49	554.772	781.427	1539.32	480.54	543.132	1038.77	2571.1	596.958
ENSG00000081386	ZNF510	2284.1	2498.54	2177.1	2246.72	2460.68	2251.89	2309.96	2428.1	2702.46	2553.65
ENSG00000081479	LRP2	60.9374	75.4576	41.9827	62.1698	93.6975	45.8996	37.6522	64.7361	142.589	56.8532
ENSG00000081665	ZNF506	10599.5	11299.6	12681.8	8631.08	9344.1	11740.9	13109.5	9296.1	10368.6	12424.3
ENSG00000081721	DUSP12	1177.96	1138.27	1047.57	1355.3	1051.87	1257.09	941.304	1241.94	1159.8	1210.02
ENSG00000081760	AACS	4637.24	3806.36	3627.51	4933.41	6213.04	3775.01	3323.74	3567.46	5146.68	3187.57
ENSG00000081791	KIAA0141	3129.54	3028.28	3359.62	2832.07	3319.57	3006.89	3576.96	2748.79	2906.8	2880.56
ENSG00000081800	SLC13A1	6.15962	8.29185	2.99877	6.69521	5.57723	9.36726	1.88261	11.9513	14.5957	4.73776
ENSG00000081803	CADPS2	4855.33	3296.68	1380.43	4448.49	11590.6	2001.78	724.804	4656.02	6187.47	1618.42
ENSG00000081870	HSPB11	3822.28	4119.33	3988.36	3632.63	3742.32	3925.82	3744.51	4251.67	4266.45	4214.71
ENSG00000081913	PHLPP1	10846.2	11120.2	11279.4	9776.92	11602.9	10725.5	10805.2	9647.67	13211.4	10816.3
ENSG00000081923	ATP8B1	16957.1	16343.5	26336.2	11160	14054.6	16277.5	26601.3	9465.41	12062.8	17244.5
ENSG00000081985	IL12RB2	2642.58	2827.73	2356.03	2621.65	2855.54	2737.11	2353.26	3142.19	2516.08	3299.38
ENSG00000082014	SMARCD3	271.651	237.027	225.907	310.849	292.247	257.6	290.863	205.164	170.658	281.423
ENSG00000082068	WDR70	24311	23141.4	25320.6	20885.2	27564.9	23473.4	20659.7	21463.5	27782.4	22659.8
ENSG00000082074	FYB1	232.07	281.179	526.783	125.296	162.855	113.344	644.793	147.399	139.221	193.301
ENSG00000082126	MPP4	63.4338	88.8208	49.9794	42.0842	73.6195	88.0522	77.1869	117.521	69.6104	90.9651
ENSG00000082146	STRADB	1490.66	1617.02	1526.37	1556.16	1254.88	1625.22	1488.2	1832.53	1533.68	1613.68
ENSG00000082153	BZW1	7129.21	7046.39	6674.25	7877.39	6480.75	7484.44	6543	7957.56	6609.62	7075.38
ENSG00000082175	PGR	38.8882	50.3465	28.9881	39.2148	42.387	44.9628	54.5956	49.797	32.5597	64.4336
ENSG00000082212	ME2	11785	9616.95	11494.3	12450.2	10865.6	12330.1	9208.78	9773.16	8752.95	10732.9
ENSG00000082213	C5orf22	2730.84	2517.38	2546.95	2835.9	2816.5	2724	2178.18	2647.21	2601.41	2642.72
ENSG00000082258	CCNT2	10874.4	11650.2	11570.2	9586.58	11399.9	10941	10258.3	11448.3	13566.2	11328
ENSG00000082269	FAM135A	10158.5	9473.92	12121	9489.02	9622.96	9400.98	9363.15	10148.6	10295.6	8088.31
ENSG00000082293	COL19A1	24510.7	30890	33409.2	16535.3	19738.9	28359.4	35149.2	24338.8	32915.6	31156.5
ENSG00000082397	EPB41L3	104.589	166.888	312.871	46.8665	26.7707	31.8487	446.178	85.6508	86.4517	49.2727
ENSG00000082438	COBLL1	38626.5	42908	36708.9	39603.1	40988.2	37205.8	30844.6	50067.9	48243.4	42475.9
ENSG00000082458	DLG3	760.106	658.881	983.595	755.602	760.735	540.491	703.154	679.231	646.703	606.434
ENSG00000082482	KCNK2	16.239	15.4663	17.9926	12.434	16.7317	17.7978	11.2956	23.9026	19.0867	7.58042
ENSG00000082497	SERTAD4	2.80095	2.32826	1.99918	2.86938	4.46179	1.87345	1.88261	1.99188	4.491	0.947553
ENSG00000082512	TRAF5	10552.2	10593.3	17208.9	7884.09	5847.17	11268.8	17766.2	6784.34	5538.52	12284.1
ENSG00000082515	MRPL22	3174.79	2926.81	2848.83	3329.43	3492.46	3028.43	2285.49	3143.19	3413.16	2865.4
ENSG00000082516	GEMIN5	3153.67	2718.65	3065.74	3276.83	2810.93	3461.2	2638.48	2601.4	2511.59	3123.13
ENSG00000082556	OPRK1	3.84522	7.44515	5.99753	2.86938	5.57723	0.936726	20.7087	3.98376	2.2455	2.84266
ENSG00000082641	NFE2L1	6216.47	7479.41	5130.89	7103.62	6200.77	6430.62	5749.48	7544.25	9837.53	6786.37
ENSG00000082684	SEMA5B	24.6714	26.3344	15.9934	29.6502	21.1935	31.8487	15.0609	32.866	15.7185	41.6923
ENSG00000082701	GSK3B	27543.2	28060.7	29741.8	25301.2	29247	25882.7	26248.3	28405.2	30433.2	27155.9
ENSG00000082781	ITGB5	242.456	338.693	199.918	295.546	242.052	232.308	291.804	337.624	379.489	345.857
ENSG00000082805	ERC1	39864.9	36421.4	31598	34626.7	58240.8	34994.2	22849.2	33834.1	56999.7	32002.6
ENSG00000082898	XPO1	26612	26192.3	29378.9	26337	22327.9	28404.3	24851.4	27106.5	24213.2	28598.1
ENSG00000083067	TRPM3	177.066	231.584	214.912	152.077	153.932	187.345	275.802	232.054	234.655	183.825
ENSG00000083093	PALB2	2220.05	1987.9	2193.1	2381.58	1919.68	2385.84	1804.48	1970.97	1866.01	2310.13
ENSG00000083097	DOPEY1	9102.95	9001.46	9907.92	7711.92	9823.74	8968.21	8010.5	9012.26	9915	9068.08
ENSG00000083099	LYRM2	1561.79	1387.85	1442.41	1757.97	1383.15	1663.63	1283.94	1584.54	1247.37	1435.54
ENSG00000083123	BCKDHB	9999.24	8748.12	9318.16	9675.53	10371.4	10631.8	7174.62	9011.27	9026.9	9779.69
ENSG00000083168	KAT6A	22999.2	24163.8	23247.4	21217.1	24865.5	22666.9	21634.9	23581.9	27400.7	24037.5
ENSG00000083223	ZCCHC6	23239.9	23708.3	20390.6	21948.8	32081.4	18538.7	17504.5	24429.4	33369.2	19530
ENSG00000083290	ULK2	1416.09	1641.93	1220.5	1518.86	1482.43	1442.56	1255.7	1800.66	2147.82	1363.53
ENSG00000083307	GRHL2	29.4642	39.9857	25.9893	28.6938	43.5024	19.6712	16.9435	47.8051	69.6104	25.5839
ENSG00000083312	TNPO1	20025.9	18358.8	17933.6	19873.3	21508	20788.8	13820.2	19947.7	20784.3	18882.8
ENSG00000083444	PLOD1	1907.46	1683.66	1445.41	2063.08	2453.98	1667.37	1340.42	1740.9	1952.46	1700.86
ENSG00000083454	P2RX5	3.26438	6.7302	7.99671	0.956458	2.23089	1.87345	16.0022	2.98782	2.2455	5.68532
ENSG00000083457	ITGAE	1783.69	1893.32	1836.24	1914.83	1568.32	1815.37	1989.92	1979.93	1912.04	1691.38
ENSG00000083520	DIS3	5774.64	3345.68	5375.79	6015.17	5521.46	6186.14	2986.76	3589.37	3348.04	3458.57
ENSG00000083535	PIBF1	14272.8	13411.4	13723.4	13560.7	15256	14551.1	11456.6	13832.6	14098.4	14257.8
ENSG00000083544	TDRD3	9355.9	9381.58	9730.99	8949.58	9150.01	9593.01	8073.56	9627.75	10009.3	9815.7
ENSG00000083635	NUFIP1	1607.04	1339.51	1451.4	1601.11	1518.12	1857.53	1139.92	1369.42	1265.34	1583.36
ENSG00000083642	PDS5B	23913.5	23585.8	23272.4	22334.3	27535.9	22511.4	17600.5	24400.5	29599	22743.2
ENSG00000083720	OXCT1	12495.2	10590.2	12157	12426.3	12546.5	12850.9	8868.02	11519	10699.8	11274
ENSG00000083750	RRAGB	2827.1	2842.98	3029.75	2613.04	2919.12	2746.48	2976.4	2587.45	3051.63	2756.43
ENSG00000083782	EPYC	3.84521	5.97367	4.99794	3.82583	0	6.55708	4.70652	9.9594	4.491	4.73776
ENSG00000083799	CYLD	12328.8	13979.4	12367.9	12505.7	11930.8	12510.9	11715.5	15696	15459.1	13046.9
ENSG00000083807	SLC27A5	654.534	558.341	615.747	643.697	645.844	712.848	689.035	402.36	596.18	545.79
ENSG00000083812	ZNF324	612.089	555.868	528.782	646.566	654.767	618.239	651.382	483.031	554.638	534.42
ENSG00000083817	ZNF416	475.583	458.195	474.805	515.531	436.14	475.857	424.528	490.003	425.522	492.727
ENSG00000083828	ZNF586	10762.4	10219.6	11376.3	9891.69	11779.1	10002.4	10516.2	9282.16	11008.6	10071.5
ENSG00000083838	ZNF446	229.449	233.786	238.902	191.292	225.32	262.283	301.217	170.306	202.095	261.525
ENSG00000083844	ZNF264	5114.3	5480.87	4915.98	4951.59	5121.02	5468.61	4945.61	5522.49	5807.98	5647.41
ENSG00000083845	RPS5	15836.5	14884.9	15262.7	18876.7	13660.9	15545.9	16831.5	17272.6	10337.2	15098.3
ENSG00000083857	FAT1	35.769	48.0777	33.986	50.6923	31.2325	27.165	38.5935	87.6427	34.8052	31.2692
ENSG00000083896	YTHDC1	11324.5	11274.2	10808.6	10965.8	12013.4	11510.5	9362.21	11686.4	12839.8	11208.6
ENSG00000083937	CHMP2B	2526.09	2317.56	2670.9	2424.62	2403.79	2605.03	2326.9	2374.32	2118.63	2450.37
ENSG00000084070	SMAP2	29319.8	31771.2	34319.9	25963.1	26455.1	30541	33638.4	29707.9	33484.9	30253.5
ENSG00000084072	PPIE	2416.89	2479.06	1753.28	2502.1	2693.8	2718.38	1601.16	2520.72	3115.63	2678.73
ENSG00000084073	ZMPSTE24	4856.34	3846.07	4217.26	5304.52	5071.94	4831.63	2756.14	4537.5	4320.34	3770.31
ENSG00000084090	STARD7	11943.1	11315.9	10921.5	12644.4	11884	12322.6	10539.8	12161.4	10991.7	11570.6
ENSG00000084092	NOA1	2344.82	1976.49	2268.07	2526.96	1899.61	2684.66	2004.04	1966.98	1698.72	2236.22
ENSG00000084093	REST	9121.05	10842.4	9174.22	8572.74	9534.84	9202.39	9988.18	10911.5	12028	10442
ENSG00000084110	HAL	274.654	261.455	320.868	213.29	219.743	344.715	323.809	191.22	195.358	335.434
ENSG00000084112	SSH1	8966.34	9228.12	6316.4	9893.61	8939.19	10716.1	5919.86	10228.3	8650.78	12113.5
ENSG00000084207	GSTP1	5088.84	7052.29	2855.82	6581.39	5008.36	5909.8	3891.35	9413.63	7378.71	7525.46
ENSG00000084234	APLP2	3831.69	3772.58	3727.47	3878.44	3708.86	4012	3664.5	3680	3689.35	4056.47
ENSG00000084444	FAM234B	731.472	655.192	904.628	755.602	538.761	726.899	870.706	668.276	441.24	640.546
ENSG00000084453	SLCO1A2	21.0339	16.0971	20.9914	24.8679	16.7317	21.5447	5.64782	25.8944	10.1047	22.7413
ENSG00000084463	WBP11	5527.79	5237.7	4671.08	6146.2	5599.54	5694.36	4140.8	6096.15	5166.89	5546.97
ENSG00000084623	EIF3I	3559.96	3730.14	3405.6	4263.89	2742.88	3827.46	3625.9	4082.36	2935.99	4276.31
ENSG00000084628	NKAIN1	24.11	118.051	23.9901	15.3033	23.4244	33.7221	72.4804	138.436	107.784	153.504
ENSG00000084636	COL16A1	20.1693	30.7437	22.9905	21.9985	12.2699	23.4181	45.1826	33.862	32.5597	11.3706
ENSG00000084652	TXLNA	7733.25	7030.97	6414.36	8541.17	8685.98	7291.47	6318.97	7519.35	7027.29	7258.25
ENSG00000084674	APOB	4.63374	5.72136	0.999589	6.69521	3.34634	7.49381	8.47174	1.99188	6.73649	5.68532
ENSG00000084676	NCOA1	20343.6	20902.3	22750.6	16561.1	21924.1	20138.7	19855.9	18328.3	24705	20720.1
ENSG00000084693	AGBL5	4054.41	3385.59	3041.75	4445.62	5092.01	3638.24	2677.07	3475.83	3992.5	3396.98
ENSG00000084710	EFR3B	365.024	243.064	258.893	527.965	325.71	347.525	264.506	228.07	250.373	229.308
ENSG00000084731	KIF3C	458.808	463.245	495.796	510.749	331.288	497.401	600.552	464.108	315.492	472.829
ENSG00000084733	RAB10	18594.2	17717.9	18565.4	17473.5	19377.5	18960.3	15882.6	17000.7	19964.7	18023.4
ENSG00000084734	GCKR	4.08525	2.50174	0.999589	1.91292	7.80813	5.62036	1.88261	3.98376	2.2455	1.89511
ENSG00000084754	HADHA	11925.4	10063.8	12011.1	12613.8	10642.5	12434.1	9430.92	10472.3	9317.69	11034.3
ENSG00000084764	MAPRE3	1093.69	1059.63	969.601	1040.63	1445.62	918.928	966.719	1043.75	1204.71	1023.36
ENSG00000084774	CAD	4724.29	3330.43	4184.28	5321.73	4060.23	5330.91	3240.91	3436.99	2827.08	3816.74
ENSG00000085063	CD59	6419.57	6185.43	4438.17	7724.36	6189.61	7326.13	3415.05	8125.88	5583.43	7617.38
ENSG00000085117	CD82	7759.67	8687.04	14070.2	6582.35	3915.22	6470.9	19299.6	5750.56	3417.65	6280.38
ENSG00000085185	BCORL1	1640.63	1941.88	1959.19	1384	1746.79	1472.53	2430.45	1643.3	2035.54	1658.22
ENSG00000085224	ATRX	32404.6	35187.4	36855.8	26603.9	35918.5	30240.3	33031.3	32675.8	41505.8	33536.7
ENSG00000085231	AK6	1211.08	1089.98	1150.53	1353.39	1031.79	1308.61	953.541	1242.93	966.687	1196.76
ENSG00000085265	FCN1	2.74055	4.61242	6.99712	1.91292	1.11545	0.936726	8.47174	0.99594	8.98199	0
ENSG00000085274	MYNN	2988.11	2960.15	3191.69	2840.68	2987.17	2932.89	2785.32	3087.41	3122.37	2845.5
ENSG00000085276	MECOM	174.423	168.55	141.942	203.726	145.008	207.016	94.1304	239.026	169.535	171.507
ENSG00000085365	SCAMP1	4046.78	3403.79	3636.5	3678.54	5117.67	3754.4	2658.24	3591.36	4470.79	2894.77
ENSG00000085377	PREP	8681.56	7815.93	7960.72	8929.5	9399.87	8436.15	6714.32	8443.58	8272.42	7833.42
ENSG00000085382	HACE1	3561.15	3247.94	3886.4	3570.46	2901.28	3886.48	3428.23	3486.79	2563.24	3513.53
ENSG00000085415	SEH1L	3879.65	3368.5	3914.39	3825.83	3296.15	4482.23	3167.49	3269.67	3068.47	3968.35
ENSG00000085433	WDR47	2263.34	2019.26	2101.14	2238.11	2698.27	2015.83	1828.95	2005.82	2344.3	1897.95
ENSG00000085449	WDFY1	14078.8	16187.8	18222.5	12974.4	10874.5	14243.9	18160.6	17312.4	12253.7	17024.7
ENSG00000085465	OVGP1	279.719	284.758	243.9	221.898	340.211	312.866	267.33	239.026	319.983	312.692
ENSG00000085491	SLC25A24	6369.41	5776.02	7645.85	6320.28	4882.31	6629.21	6485.58	5978.63	4401.18	6238.69
ENSG00000085511	MAP3K4	10573.3	10096.4	10729.6	8973.49	12353.6	10236.5	9038.4	9046.12	12438.9	9862.13
ENSG00000085514	PILRA	511.674	475.998	523.784	413.19	717.232	392.488	636.321	325.672	614.144	327.853
ENSG00000085552	IGSF9	83.004	73.2885	49.9794	114.775	126.045	41.2159	74.363	91.6265	74.1014	53.063
ENSG00000085563	ABCB1	1302.94	917.601	2079.14	1042.54	866.702	1223.36	1796.95	672.26	514.219	686.976
ENSG00000085644	ZNF213	1109.84	1004.45	988.593	1274.96	1068.6	1107.21	1017.55	1004.9	848.798	1146.54
ENSG00000085662	AKR1B1	2424.57	2572.1	2313.05	2720.17	2158.39	2506.68	2920.87	2675.1	2083.82	2608.61
ENSG00000085719	CPNE3	3979.8	3967.62	3883.4	3893.74	4285.55	3856.5	3409.4	4188.92	4712.18	3559.96
ENSG00000085733	CTTN	115.436	101.129	68.9716	141.556	147.239	103.977	125.193	104.574	87.5744	87.1749
ENSG00000085741	WNT11	434.373	571.51	177.927	417.972	641.382	500.212	213.676	606.528	819.607	646.231
ENSG00000085760	MTIF2	3416.85	3166	3081.73	3510.2	3515.89	3559.56	2797.56	3157.13	3562.48	3146.82
ENSG00000085788	DDHD2	3316.48	3311.74	3286.65	3298.83	3260.45	3419.99	3081.83	3251.74	3267.2	3646.18
ENSG00000085831	TTC39A	125.523	492.934	59.9753	117.644	195.203	129.268	318.161	532.828	551.27	569.479
ENSG00000085832	EPS15	33777.8	37195.4	40404.4	26315	37775.7	30615.9	35936.2	32581.2	47680.9	32583.5
ENSG00000085840	ORC1	3183.35	2339.41	3103.72	3909.05	2391.52	3329.12	2331.61	2610.36	1749.24	2666.41
ENSG00000085871	MGST2	361.748	498.27	509.79	331.891	363.636	241.675	580.785	563.702	537.797	310.797
ENSG00000085978	ATG16L1	7124.17	8830.79	7827.78	6794.68	7292.79	6581.44	11769.1	7637.86	9012.31	6903.87
ENSG00000085982	USP40	5144.99	5788.5	5423.77	5008.97	7118.78	3028.43	4706.52	5931.82	8947.19	3568.48
ENSG00000085998	POMGNT1	743.613	587.91	658.729	779.514	754.042	782.166	559.135	575.653	638.844	578.007
ENSG00000085999	RAD54L	1093.13	1141.67	1048.57	1179.31	1002.79	1141.87	1161.57	1061.67	1045.28	1298.15
ENSG00000086015	MAST2	8395.63	7862.58	9178.22	8383.36	7834.9	8186.05	7451.36	8000.39	7973.76	8024.82
ENSG00000086061	DNAJA1	4218.5	5002.66	4169.28	4530.74	3572.78	4601.2	5263.77	5405.96	4256.34	5084.57
ENSG00000086062	B4GALT1	27352.1	31738.6	24740.8	29996.5	29045.1	25626	22680.7	39351.6	35976.2	28945.8
ENSG00000086065	CHMP5	1808.69	1892.09	1761.28	1805.79	1692.13	1975.55	1908.02	2004.83	1675.14	1980.39
ENSG00000086102	NFX1	16539.6	15020	16472.2	17153.1	17419.9	15113.1	14417	15216	16568.4	13878.8
ENSG00000086159	AQP6	22.1925	25.6721	11.9951	23.9115	20.078	32.7854	33.8869	19.9188	15.7185	33.1643
ENSG00000086200	IPO11	4687.11	3951.93	4395.19	4566.13	4894.58	4892.52	3170.31	4160.04	4193.47	4283.89
ENSG00000086205	FOLH1	4.41372	2.97864	0.999589	2.86938	10.039	3.7469	0	3.98376	2.2455	5.68532
ENSG00000086232	EIF2AK1	7471.2	7256.45	6672.25	8601.43	7647.5	6963.62	5917.04	8678.62	7176.61	7253.52
ENSG00000086289	EPDR1	75.6971	46.4605	41.9827	95.6458	107.083	58.077	29.1804	84.6549	30.3142	41.6923
ENSG00000086300	SNX10	8311.22	7512.5	15776.5	5995.08	4228.66	7244.64	14135.6	5280.47	3853.27	6780.69
ENSG00000086475	SEPHS1	4786.15	4838.32	3736.46	4759.34	6431.67	4217.14	3193.84	5332.26	6700.57	4126.59
ENSG00000086504	MRPL28	760.019	824.885	653.731	1002.37	622.419	761.558	930.95	882.403	694.982	791.207
ENSG00000086506	HBQ1	4.74558	5.33079	3.99835	1.91292	5.57723	7.49381	6.58913	4.9797	7.85924	1.89511
ENSG00000086544	ITPKC	687.523	682.881	658.729	707.779	649.19	734.393	761.515	696.162	627.617	646.231
ENSG00000086548	CEACAM6	47.0275	51.2141	33.986	34.4325	51.3106	68.381	20.7087	43.8214	67.3649	72.9616
ENSG00000086570	FAT2	429.683	443.485	458.811	472.49	336.865	450.565	609.024	448.173	251.496	465.248
ENSG00000086589	RBM22	3306.04	3271.09	3029.75	3530.29	3310.65	3353.48	2806.03	3509.69	3383.97	3384.66
ENSG00000086598	TMED2	15963	11929.8	10646.6	18522.8	20885.6	13797	5817.26	15296.6	15533.2	11072.2
ENSG00000086619	ERO1B	5578.29	5138.93	5103.9	5056.8	7906.29	4246.18	5156.46	4768.56	6309.85	4320.84
ENSG00000086666	ZFAND6	27135.4	26795.6	25600.5	26134.3	28482.9	28323.8	19334.4	28884.3	28742.4	30221.2
ENSG00000086696	HSD17B2	110.037	79.0428	40.9831	76.5167	213.05	109.597	60.2435	76.6874	92.0654	87.1749
ENSG00000086712	TXLNG	3049	2889.27	3206.68	3179.27	2312.32	3497.73	2846.5	3121.28	2269.08	3320.22
ENSG00000086717	PPEF1	77.8466	54.3148	88.9634	80.3425	39.0406	103.04	58.3608	57.7645	34.8052	66.3287
ENSG00000086730	LAT2	7030.46	7580.34	9074.27	6620.61	4603.45	7823.53	11627.9	5739.6	4947.96	8005.87
ENSG00000086758	HUWE1	48388.6	48369.2	45602.2	48356.6	49356.3	50239.4	41905.9	48729.4	52761.3	50080.1
ENSG00000086827	ZW10	3175.65	2629.07	2828.84	3281.61	3340.76	3251.38	2257.25	2899.18	2650.81	2709.05
ENSG00000086848	ALG9	449.145	328.731	368.848	469.621	577.801	380.311	224.972	359.534	442.363	288.056
ENSG00000086967	MYBPC2	163.156	144.856	226.907	147.295	141.662	136.762	318.161	81.6671	63.9967	115.601
ENSG00000086991	NOX4	15.0515	9.72623	15.9934	15.3033	16.7317	12.1774	10.3543	6.97158	16.8412	4.73776
ENSG00000087008	ACOX3	4733.69	4753.78	4988.95	4349.02	5472.38	4124.4	5225.18	4273.58	5107.39	4408.96
ENSG00000087053	MTMR2	6728.47	6158.82	7098.08	6510.61	5799.21	7505.98	6302.03	5874.05	5439.72	7019.47
ENSG00000087074	PPP1R15A	2016.78	2328.55	1462.4	2299.33	2345.78	1959.63	2398.44	2471.92	2257.85	2186
ENSG00000087076	HSD17B14	162.784	201.651	241.9	139.643	145.008	124.585	394.406	116.525	145.957	149.713
ENSG00000087077	TRIP6	461.309	505.744	533.78	559.528	349.135	402.792	606.2	617.483	361.525	437.769
ENSG00000087085	ACHE	8.93315	14.0384	7.99671	12.434	7.80813	7.49381	34.8282	14.9391	4.491	1.89511
ENSG00000087086	FTL	26333.8	28799.2	19094.1	30070.1	36488.5	19682.5	22528.2	34159.7	38611.3	19897.7
ENSG00000087087	SRRT	5156.29	4848.36	4578.12	6010.39	4335.74	5700.91	5071.75	4924.92	3636.58	5760.17
ENSG00000087088	BAX	2906.61	4053.48	2952.78	3414.56	1972.11	3286.97	4813.83	4052.48	2607.02	4740.61
ENSG00000087095	NLK	25651.1	27054.2	25092.7	22735	30071.3	24705.2	21258.4	25272	35128.6	26558
ENSG00000087116	ADAMTS2	51.6604	55.6133	51.9786	65.0392	39.0406	50.5832	74.363	65.732	35.928	46.4301
ENSG00000087128	TMPRSS11E	51.0003	28.1081	8.9963	42.0842	42.387	110.534	2.82391	16.931	29.1915	63.486
ENSG00000087152	ATXN7L3	2205.63	2634.33	2366.03	2371.06	1937.53	2147.91	3299.27	2499.81	2207.32	2530.91
ENSG00000087157	PGS1	4320.07	4972.1	4415.18	3856.44	4315.66	4693	5416.26	4129.17	4872.73	5470.22
ENSG00000087191	PSMC5	1148.88	1201.71	992.591	1397.39	903.512	1302.05	1257.58	1180.19	1039.67	1329.42
ENSG00000087206	UIMC1	11668.1	11896	12590.8	10777.4	12190.7	11113.3	11323.9	11367.7	12935.2	11957.2
ENSG00000087237	CETP	574.468	714.28	979.597	462.926	275.515	579.833	1149.33	620.471	349.175	738.144
ENSG00000087245	MMP2	9.21201	12.3197	7.99671	12.434	8.92357	7.49381	16.0022	13.9432	14.5957	4.73776
ENSG00000087250	MT3	1.93786	2.4396	0	3.82583	1.11545	2.81018	5.64782	2.98782	1.12275	0
ENSG00000087253	LPCAT2	76.5368	49.0334	102.958	99.4717	33.4634	70.2544	98.8369	40.8335	15.7185	40.7448
ENSG00000087258	GNAO1	198.147	240.07	308.873	90.8636	195.203	197.649	297.452	164.33	231.286	267.21
ENSG00000087263	OGFOD1	1203.38	1164.66	1208.5	1249.13	1064.14	1291.74	1070.26	1301.69	1124.99	1161.7
ENSG00000087266	SH3BP2	5493.35	5618.65	9306.17	4195.98	4375.9	4095.37	11470.7	3302.54	4296.76	3404.56
ENSG00000087269	NOP14	3554.3	3194.77	3363.62	3636.46	3242.6	3974.53	3465.88	3043.59	2657.55	3612.07
ENSG00000087274	ADD1	22761.6	23897.4	25088.7	20632.7	24021.1	21304	23742.5	22391.7	26645.1	22810.4
ENSG00000087299	L2HGDH	2822.27	2375.23	3017.76	2846.42	2188.51	3236.39	2214.89	2265.76	2114.14	2906.14
ENSG00000087301	TXNDC16	4442.3	4464.91	4080.32	4287.8	5437.8	3963.29	2989.58	4552.44	6131.33	4186.29
ENSG00000087302	C14orf166	4415.21	4026.98	3977.36	5012.8	3854.98	4815.71	3264.44	4669.96	3989.13	4184.39
ENSG00000087303	NID2	233.149	272.689	184.924	224.768	287.785	235.118	247.563	274.879	314.37	253.944
ENSG00000087338	GMCL1	6309.9	5410.36	6400.37	5955.87	6954.81	5928.54	4267.87	5756.53	6625.34	4991.71
ENSG00000087365	SF3B2	6976.72	6505.47	5702.65	8388.14	6573.33	7242.76	6368.86	6852.07	5717.04	7083.9
ENSG00000087448	KLHL42	1958.23	2083.82	2045.16	2030.56	1718.9	2038.32	1908.02	2333.49	2097.3	1996.49
ENSG00000087460	GNAS	34245.4	34433.9	29224	34224	40783	32750.7	30638.5	34331.1	38126.3	34639.7
ENSG00000087470	DNM1L	4780.12	4897.4	5057.92	4600.57	4707.19	4754.82	4404.36	5013.56	5420.63	4751.03
ENSG00000087494	PTHLH	5.85581	8.94117	2.99877	10.521	3.34634	6.55708	13.1783	6.97158	8.98199	6.63287
ENSG00000087495	PHACTR3	77.2372	49.3815	85.9646	89.9071	64.6959	68.381	66.8326	55.7726	24.7005	50.2203
ENSG00000087502	ERGIC2	6038.39	4736.09	4581.11	5914.74	8402.66	5255.03	2860.62	5387.04	6423.25	4273.46
ENSG00000087510	TFAP2C	5.40006	7.50593	0.999589	3.82583	11.1545	5.62036	0	6.97158	20.2095	2.84266
ENSG00000087586	AURKA	4130.39	3388.71	3913.39	4999.41	3085.33	4523.45	2840.86	3990.73	2825.96	3897.28
ENSG00000087589	CASS4	239.658	302.446	262.892	184.596	185.164	325.981	273.919	291.81	289.669	354.385
ENSG00000087842	PIR	508.429	668.215	467.807	570.049	614.611	381.247	414.174	805.716	907.181	545.79
ENSG00000087884	AAMDC	2837.3	2371.22	3352.62	2284.98	2978.24	2733.37	2500.1	2138.28	2560.99	2285.5
ENSG00000087903	RFX2	2722.96	2132.95	3347.62	2658.95	2176.24	2709.01	2860.62	1841.49	1394.45	2435.21
ENSG00000087995	METTL2A	2294.9	2106.91	1995.18	2343.32	2409.37	2431.74	1822.36	2255.8	2138.84	2210.64
ENSG00000088002	SULT2B1	35.8417	35.6317	26.9889	53.5617	41.2715	21.5447	41.4174	50.7929	37.0507	13.2657
ENSG00000088035	ALG6	4937.96	4400.52	4925.97	4714.38	4493.02	5618.48	4005.25	4416.99	4122.73	5057.09
ENSG00000088038	CNOT3	2868.39	3023.35	2329.04	3190.75	3279.41	2674.35	2914.28	2946.99	3055	3177.14
ENSG00000088053	GP6	1279.1	1246.11	1537.37	1296.96	1112.1	1169.97	1540.91	1226	1021.7	1195.81
ENSG00000088179	PTPN4	10574.6	12246.9	10635.6	8801.33	13830.4	9030.97	9700.14	12317.8	15809.4	11160.3
ENSG00000088205	DDX18	6050.76	4737.22	5023.93	6454.18	6632.45	6092.46	3904.53	5331.27	4868.24	4844.84
ENSG00000088247	KHSRP	7827.76	7269.16	6572.29	9517.72	7028.43	8192.6	6965.65	7812.15	5582.31	8716.54
ENSG00000088256	GNA11	485.762	590.951	519.786	533.704	430.562	458.996	633.498	623.458	571.479	535.367
ENSG00000088280	ASAP3	120.232	108.572	132.945	71.7344	180.702	95.546	133.665	73.6996	142.589	84.3322
ENSG00000088298	EDEM2	4840.64	3601.91	4706.06	4583.35	6691.57	3381.58	4647.22	3051.56	4014.95	2693.89
ENSG00000088305	DNMT3B	473.951	465.455	477.803	461.969	629.112	326.917	423.587	410.327	624.248	403.657
ENSG00000088320	REM1	0	2.12262	0	0	0	0	5.64782	0	0	2.84266
ENSG00000088325	TPX2	12632.7	10807.7	12923.7	14571.6	9018.39	14017.2	9080.76	12664.4	8523.91	12961.6
ENSG00000088356	PDRG1	707.269	810.865	751.691	785.252	458.449	833.686	930.008	850.533	558.006	904.913
ENSG00000088367	EPB41L1	138.954	148.796	167.931	147.295	116.006	124.585	193.909	134.452	149.326	117.497
ENSG00000088386	SLC15A1	7.30403	10.8491	7.99671	5.73875	8.92357	6.55708	4.70652	11.9513	13.473	13.2657
ENSG00000088387	DOCK9	10375.4	11045.8	9675.02	8723.86	11138.9	11963.9	8772.95	9538.12	12502.9	13369
ENSG00000088448	ANKRD10	21473.2	22156	25154.6	18454.9	21750.1	20533	22793.7	20691.7	23117.4	22021.1
ENSG00000088451	TGDS	3117.67	2636.92	2656.91	3276.83	3452.31	3084.64	2146.17	3030.65	2636.21	2734.64
ENSG00000088538	DOCK3	1269.59	1433.51	1150.53	1438.51	914.666	1574.64	1294.29	1554.66	982.405	1902.69
ENSG00000088543	C3orf18	567.702	683.012	322.867	690.563	422.754	834.623	384.993	803.724	508.605	1034.73
ENSG00000088682	COQ9	1513.43	1305.37	1315.46	1691.98	1421.08	1625.22	1140.86	1397.3	1261.97	1421.33
ENSG00000088726	TMEM40	3.51089	3.66784	4.99794	3.82583	3.34634	1.87345	5.64782	2.98782	2.2455	3.79021
ENSG00000088727	KIF9	384.481	355.955	513.789	391.192	278.862	354.082	529.954	277.867	200.972	415.028
ENSG00000088756	ARHGAP28	12.7676	13.8513	11.9951	17.2163	7.80813	14.0509	14.1196	24.8985	7.85924	8.52798
ENSG00000088766	CRLS1	4524.78	4327.32	3533.55	4493.44	5270.49	4801.66	3183.49	4309.43	5299.38	4516.98
ENSG00000088808	PPP1R13B	4367.85	4463.03	4137.3	3761.75	5775.78	3796.55	4021.25	3840.34	5953.94	4036.57
ENSG00000088812	ATRN	10218.5	8781.86	8646.44	9518.67	13493.6	9215.51	6633.37	8683.6	11507.1	8303.41
ENSG00000088826	SMOX	158.142	216.872	124.949	131.035	239.821	136.762	160.022	231.058	284.056	192.353
ENSG00000088827	SIGLEC1	3.60025	5.63366	4.99794	3.82583	5.57723	0	11.2956	5.97564	3.36825	1.89511
ENSG00000088833	NSFL1C	4004.21	3980.04	3650.5	4127.12	3979.91	4259.29	3645.67	3992.72	4002.6	4279.15
ENSG00000088836	SLC4A11	105.444	148.628	91.9621	95.6458	122.699	111.47	192.967	123.497	160.553	117.497
ENSG00000088854	C20orf194	3805.44	3624.59	5160.88	2877.98	3455.65	3727.23	4795	2777.68	3090.93	3834.75
ENSG00000088876	ZNF343	19.7949	25.8754	11.9951	32.5196	23.4244	11.2407	23.5326	25.8944	24.7005	29.3741
ENSG00000088881	EBF4	100.036	178.688	160.934	41.1277	113.776	84.3053	240.033	114.533	243.637	116.549
ENSG00000088882	CPXM1	316.591	391.143	615.747	206.595	216.397	227.624	894.239	187.237	205.463	277.633
ENSG00000088888	MAVS	8921.69	9001.96	9221.2	8978.28	9146.66	8340.61	9661.54	8693.56	8888.8	8763.92
ENSG00000088899	LZTS3	97.4994	85.3548	82.9659	76.5167	134.969	95.546	110.133	55.7726	116.766	58.7483
ENSG00000088926	F11	10.235	9.08069	4.99794	5.73875	18.9626	11.2407	3.76522	9.9594	11.2275	11.3706
ENSG00000088930	XRN2	15809.4	14588.5	14461	14809.8	18316.8	15649.9	11828.4	14618.4	17600.2	14307.1
ENSG00000088970	KIZ	6515.39	5593.47	5246.84	6083.08	9335.17	5396.48	4189.74	5537.43	7455.05	5191.64
ENSG00000088986	DYNLL1	5221.69	5574.27	4759.04	5941.52	5298.37	4887.84	3881	7065.2	5933.73	5417.16
ENSG00000088992	TESC	2026.26	1719.47	1767.27	2341.41	2264.36	1732.01	1304.65	1795.68	2287.04	1490.5
ENSG00000089006	SNX5	10366.5	9414.9	11069.4	10151.9	8725.03	11519.9	8889.67	9939.48	8317.33	10513.1
ENSG00000089009	RPL6	21471.8	18314.6	20680.5	24440.4	16708.3	24057.9	16004.1	21222.5	15323.3	20708.8
ENSG00000089012	SIRPG	10.0899	13.1422	14.9938	14.3469	4.46179	6.55708	32.0043	7.96752	7.85924	4.73776
ENSG00000089022	MAPKAPK5	5399.45	4900.29	5612.69	5124.7	5279.41	5581.01	5017.15	4718.76	4750.35	5114.89
ENSG00000089041	P2RX7	1029.86	1254.73	1021.58	641.784	1432.23	1023.84	1259.46	749.943	1688.61	1320.89
ENSG00000089048	ESF1	2925.65	2570.23	2763.86	2890.42	2752.92	3295.4	2393.74	2502.8	2540.78	2843.61
ENSG00000089050	RBBP9	716.958	656.534	795.673	692.476	572.224	807.458	604.317	729.028	524.324	768.465
ENSG00000089053	ANAPC5	12213.5	10126.9	11015.5	12398.6	13688.8	11751.2	7971.9	10531.1	11705.8	10299
ENSG00000089057	SLC23A2	17703.5	17919.5	17352.9	14068.5	17944.2	21448.2	17165.6	14564.6	18361.4	21586.2
ENSG00000089060	SLC8B1	1159.55	1311.31	1429.41	1051.15	1118.79	1038.83	1741.41	1119.44	1265.34	1119.06
ENSG00000089063	TMEM230	5554.59	4793.59	4946.96	5679.45	6208.58	5383.36	3960.07	4804.41	5301.62	5108.26
ENSG00000089091	DZANK1	1169.16	1102.74	1362.44	994.717	1023.98	1295.49	1312.18	916.265	943.109	1239.4
ENSG00000089094	KDM2B	6849.29	7099.8	7967.72	6144.29	6428.32	6856.83	8893.44	5573.28	7102.51	6829.96
ENSG00000089101	CFAP61	84.3186	56.2948	66.9724	66.9521	134.969	68.381	47.0652	72.7036	56.1375	49.2727
ENSG00000089116	LHX5	2.91589	2.86801	1.99918	5.73875	1.11545	2.81018	6.58913	2.98782	0	1.89511
ENSG00000089123	TASP1	12407.2	10567	13531.4	10310.6	13099.8	12687	10758.2	9584.93	10284.4	11640.7
ENSG00000089127	OAS1	2993.14	2906.3	3596.52	3112.32	2895.7	2368.04	3811.34	2677.09	2550.89	2585.87
ENSG00000089154	GCN1	14342.9	13641.2	11214.4	15868.6	17461.2	12827.5	10867.4	15110.4	16482	12105
ENSG00000089157	RPLP0	42010.8	44318.5	41606.9	50926.6	33213.5	42296	53043.4	51101.7	33802.6	39326.3
ENSG00000089159	PXN	1002.49	1006.94	929.617	1069.32	1133.29	877.712	1036.38	897.342	1147.45	946.605
ENSG00000089163	SIRT4	183.516	126.93	115.952	215.203	275.515	127.395	98.8369	165.326	145.957	97.5979
ENSG00000089169	RPH3A	43.6119	74.0678	32.9864	49.7358	58.0032	33.7221	60.2435	62.7442	53.892	119.392
ENSG00000089177	KIF16B	8119.49	8009.89	8699.42	7668.88	8113.76	7995.89	8206.29	8156.75	7816.58	7859.95
ENSG00000089195	TRMT6	1075.46	961.526	966.602	1137.23	791.967	1406.03	983.663	1010.88	680.386	1171.18
ENSG00000089199	CHGB	10.337	5.47882	5.99753	24.8679	1.11545	9.36726	2.82391	7.96752	4.491	6.63287
ENSG00000089220	PEBP1	5813.66	4674.31	4470.16	7534.98	5211.37	6038.13	3414.11	6084.2	4542.64	4656.27
ENSG00000089225	TBX5	3.68376	4.77713	2.99877	6.69521	2.23089	2.81018	4.70652	8.96346	4.491	0.947553
ENSG00000089234	BRAP	3676.74	3675.48	3678.49	3496.81	3755.71	3775.94	3244.67	3885.16	3687.11	3884.97
ENSG00000089248	ERP29	7166.6	6656.56	7243.02	8006.51	6788.61	6628.27	7237.69	7040.3	5949.45	6398.82
ENSG00000089250	NOS1	29.1933	22.7933	14.9938	40.1713	27.8862	33.7221	16.0022	44.8173	12.3502	18.0035
ENSG00000089280	FUS	9630.19	9894.18	10894.5	9434.51	7539.31	10652.4	12818.7	8976.41	7620.1	10161.6
ENSG00000089289	IGBP1	4361.2	4318.96	4567.12	4301.19	4336.86	4239.62	4381.77	4281.55	4324.83	4287.68
ENSG00000089327	FXYD5	4042.31	4117.11	4451.17	3902.35	4330.16	3485.56	5673.24	3553.51	3646.69	3595.02
ENSG00000089335	ZNF302	1913.64	1852.2	1874.23	1841.18	1860.57	2078.59	1815.78	1672.18	1972.67	1948.17
ENSG00000089351	GRAMD1A	2514.65	2765.97	2708.89	2548.96	2443.94	2356.8	3181.61	2574.51	2827.08	2480.69
ENSG00000089356	FXYD3	2.9168	4.44851	2.99877	2.86938	1.11545	4.68363	0.941304	5.97564	8.98199	1.89511
ENSG00000089472	HEPH	62.1789	57.5992	75.9687	52.6052	65.8114	54.3301	53.6543	56.7686	58.383	61.5909
ENSG00000089486	CDIP1	2376.93	2426.15	2091.14	2872.24	2825.43	1718.89	2036.04	3098.37	2769.82	1800.35
ENSG00000089558	KCNH4	97.0058	110.381	135.944	86.0813	71.3886	94.6093	189.202	92.6224	63.9967	95.7028
ENSG00000089597	GANAB	13333	12394.7	9577.06	14874.8	16994.9	11885.2	9202.19	14570.6	15444.5	10361.5
ENSG00000089639	GMIP	4426.35	4963.92	5524.73	4564.22	3378.69	4237.75	7175.56	4361.22	3481.64	4837.26
ENSG00000089682	RBM41	5725.74	5813.36	6027.52	5026.19	6464.01	5385.24	5181.88	5877.04	6579.31	5615.2
ENSG00000089685	BIRC5	2949.93	2493.69	3085.73	3405.95	2084.77	3223.27	2373.97	2717.92	2010.84	2872.03
ENSG00000089692	LAG3	100.017	55.0225	81.9663	81.299	121.584	115.217	76.2456	36.8498	35.928	71.0665
ENSG00000089693	MLF2	2397.07	2420.87	2257.07	2778.51	1959.84	2592.86	2453.98	2587.45	2052.39	2589.66
ENSG00000089723	OTUB2	339.117	333.16	290.88	349.107	402.676	313.803	382.169	280.855	380.612	289.004
ENSG00000089737	DDX24	6765.05	6747.53	6286.41	7013.71	6767.42	6992.66	6370.75	6893.9	6735.37	6990.1
ENSG00000089775	ZBTB25	4955.33	4491.35	4926.97	4810.03	4954.82	5129.51	3847.11	4616.18	4724.53	4777.56
ENSG00000089818	NECAP1	2506.3	2210.49	2271.07	2614.96	2895.7	2243.46	1970.15	2256.8	2449.84	2165.16
ENSG00000089820	ARHGAP4	3284.64	3995.77	4045.33	2937.28	3249.3	2906.66	5619.58	3005.75	3552.38	3805.37
ENSG00000089847	ANKRD24	311.798	259.051	202.916	314.675	426.101	303.499	222.148	258.944	339.07	216.042
ENSG00000089876	DHX32	2584.9	2573.86	2137.12	2434.19	2987.17	2781.14	1916.49	2699	2813.61	2866.35
ENSG00000089902	RCOR1	12457.9	12311.3	15814.5	10025.6	12407.1	11584.5	15188.9	9226.39	13451.7	11378.2
ENSG00000089916	GPATCH2L	10940.1	10850.9	11479.3	10023.7	11147.8	11109.6	11334.2	10069	10962.5	11038
ENSG00000090006	LTBP4	1609.72	1707.8	1515.38	1641.28	1946.45	1335.77	1898.61	1468.02	1878.36	1586.2
ENSG00000090013	BLVRB	549.733	588.861	579.761	629.35	547.684	442.135	619.378	599.556	682.631	453.878
ENSG00000090020	SLC9A1	3057.06	3341.71	3002.76	3257.7	2799.77	3168.01	3704.03	3208.92	2921.39	3532.48
ENSG00000090054	SPTLC1	8549.16	7886.22	8956.31	8107.9	8761.84	8370.58	7408.06	7998.39	8317.33	7821.1
ENSG00000090060	PAPOLA	29309.7	27281.1	28211.4	27698.1	31851.6	29477.8	21687.6	27441.1	32703.4	27292.4
ENSG00000090061	CCNK	2541.35	2282.07	2405.01	2604.44	2708.31	2447.66	2026.63	2330.5	2211.82	2559.34
ENSG00000090097	PCBP4	644.89	902.001	607.75	631.263	690.462	650.088	924.36	836.59	1034.05	813
ENSG00000090104	RGS1	1843.75	1872.96	1739.28	1365.82	2334.63	1935.28	1661.4	1843.49	2226.41	1760.55
ENSG00000090238	YPEL3	1122.28	1530.48	1072.56	1097.06	1527.05	792.47	1713.17	1419.21	1858.15	1131.38
ENSG00000090263	MRPS33	1264.6	1163.79	1065.56	1516.94	1123.26	1352.63	972.367	1433.16	1057.63	1192.02
ENSG00000090266	NDUFB2	1776.33	2488.92	1760.28	1653.72	1904.07	1787.27	2405.03	2397.23	2700.21	2453.21
ENSG00000090273	NUDC	2964.83	2684.29	2633.92	3398.3	2553.26	3273.86	2563.17	2882.25	2183.75	3107.97
ENSG00000090316	MAEA	4706.31	4243.1	4333.22	4754.56	5350.8	4386.69	4049.49	4059.45	4603.27	4260.2
ENSG00000090339	ICAM1	2340.33	2352.52	1615.34	2745.04	2600.11	2400.83	1978.62	2552.59	2549.76	2329.08
ENSG00000090372	STRN4	2839.56	3088.55	2698.89	2880.85	2805.35	2973.17	3162.78	2794.61	3266.08	3130.71
ENSG00000090376	IRAK3	1267.73	1459.7	1899.22	925.852	1166.76	1079.11	1910.85	1227	1599.92	1101.06
ENSG00000090382	LYZ	87.4468	149.922	281.884	30.6067	22.3089	14.9876	494.185	48.8011	41.5417	15.1608
ENSG00000090402	SI	4.99364	5.82135	2.99877	7.65167	5.57723	3.7469	3.76522	5.97564	7.85924	5.68532
ENSG00000090432	MUL1	1105.79	1056.01	858.647	1344.78	1179.03	1040.7	908.358	1268.83	1045.28	1001.56
ENSG00000090447	TFAP4	651.298	684.191	582.76	662.826	721.694	637.91	658.913	596.568	797.152	684.133
ENSG00000090470	PDCD7	1633.4	1750.3	1533.37	1820.14	1490.24	1689.85	1856.25	1743.89	1641.46	1759.61
ENSG00000090487	SPG21	3738	3627.56	3905.39	3749.32	3631.9	3665.41	3578.84	3680	3806.12	3445.3
ENSG00000090512	FETUB	1.61524	1.69295	1.99918	0	4.46179	0	0.941304	2.98782	0	2.84266
ENSG00000090520	DNAJB11	4341.71	4033.91	3777.45	4636.91	5210.25	3742.22	2907.69	4567.38	5057.98	3602.6
ENSG00000090530	P3H2	23.7273	28.3183	9.99589	26.7808	41.2715	16.8611	16.0022	23.9026	57.2602	16.1084
ENSG00000090534	THPO	10.2307	32.4254	10.9955	10.521	10.039	9.36726	31.063	33.862	32.5597	32.2168
ENSG00000090539	CHRD	4.88702	21.2005	0.999589	3.82583	10.039	4.68363	26.3565	24.8985	14.5957	18.9511
ENSG00000090565	RAB11FIP3	3144.02	3625.42	3742.46	2752.69	2968.2	3112.74	4730.99	2835.44	3589.43	3345.81
ENSG00000090581	GNPTG	1454.4	1634	1290.47	1351.48	1819.29	1356.38	1774.36	1308.67	1955.83	1497.13
ENSG00000090612	ZNF268	1506.19	1449.59	1283.47	1651.8	1503.62	1585.88	1286.76	1625.37	1457.33	1428.91
ENSG00000090615	GOLGA3	11628.2	11170.2	9029.28	12003.6	16112.6	9367.26	9154.18	11681.4	14107.3	9738
ENSG00000090621	PABPC4	11353.5	10404.4	9247.19	12978.2	11500.3	11688.5	8339.01	11202.3	10924.3	11151.7
ENSG00000090659	CD209	6.1365	7.62488	4.99794	4.78229	4.46179	10.304	16.9435	5.97564	0	7.58042
ENSG00000090661	CERS4	5021.15	5857.01	5863.59	4653.17	5145.56	4422.28	7672.57	4630.13	6085.3	5040.03
ENSG00000090674	MCOLN1	369.26	413.038	333.863	395.017	448.41	299.752	407.585	481.039	387.348	376.178
ENSG00000090686	USP48	38507.1	36148.5	33279.3	31736.2	55197.9	33814.9	25413.3	33456.6	54287.2	31437
ENSG00000090776	EFNB1	129.46	156.175	142.941	149.208	104.852	120.838	205.204	181.261	87.5744	150.661
ENSG00000090857	PDPR	7644.47	7622.63	6368.38	7007.01	8035.68	9166.8	6070.47	7461.58	7779.53	9178.94
ENSG00000090861	AARS	10604.6	11869.8	7697.83	12810.8	11094.2	10815.4	7744.11	12799.8	15899.2	11036.1
ENSG00000090863	GLG1	24003.4	23293.2	22000.9	21951.7	30989.3	21071.6	20340.6	21940.6	30129	20762.8
ENSG00000090889	KIF4A	6145.22	5529.37	6764.22	6034.3	5374.22	6408.14	4811.95	5939.79	5051.25	6314.49
ENSG00000090905	TNRC6A	23601.9	23559	23162.5	20055	27566	23624.2	20896.9	21184.6	28164.2	23990.1
ENSG00000090924	PLEKHG2	4453.65	5166.72	5687.66	4328.93	3447.85	4350.15	8095.21	4198.88	3699.46	4673.33
ENSG00000090932	DLL3	30.7137	33.6082	22.9905	31.5631	34.5789	33.7221	53.6543	20.9147	31.437	28.4266
ENSG00000090971	NAT14	119.472	137.282	101.958	131.991	119.353	124.585	155.315	119.513	142.589	131.71
ENSG00000090975	PITPNM2	2186.11	2065.51	2184.1	2573.83	2132.73	1853.78	2309.02	2115.38	1882.85	1954.8
ENSG00000090989	EXOC1	6882.31	6624.51	7388.96	6245.67	6911.31	6983.29	6295.44	6667.82	7007.08	6527.69
ENSG00000091010	POU4F3	5.38928	3.98648	10.9955	3.82583	1.11545	5.62036	1.88261	1.99188	4.491	7.58042
ENSG00000091039	OSBPL8	39657	39458.3	49794.5	34228.8	34161.7	40443.1	46523.9	36292.1	33109.9	41907.4
ENSG00000091073	DTX2	2153.69	2106.29	2220.09	2242.9	2176.24	1975.55	2447.39	1766.8	2241.01	1969.96
ENSG00000091106	NLRC4	1885.22	1414.12	1429.41	1822.05	2719.46	1569.95	1097.56	1420.21	1885.1	1253.61
ENSG00000091127	PUS7	2018.11	1669.59	1902.22	1993.26	1900.72	2276.24	1386.54	1660.23	1770.58	1860.99
ENSG00000091128	LAMB4	17.2666	19.7132	12.9947	17.2163	14.5008	24.3549	18.8261	19.9188	20.2095	19.8986
ENSG00000091129	NRCAM	661.044	542.559	885.635	546.138	545.454	666.949	673.032	395.388	624.248	477.567
ENSG00000091136	LAMB1	963.564	885.928	849.65	955.502	979.362	1069.74	866.941	856.508	935.25	885.014
ENSG00000091137	SLC26A4	167.45	108.462	92.9617	156.859	54.6569	365.323	48.0065	98.5981	19.0867	268.157
ENSG00000091138	SLC26A3	78.0191	38.6403	82.9659	66.9521	59.1187	103.04	49.8891	30.8741	23.5777	50.2203
ENSG00000091140	DLD	5094.23	4729.43	5307.82	4814.81	4489.67	5764.61	4648.16	4737.69	4277.67	5254.18
ENSG00000091157	WDR7	21509.4	19764.5	21936	20414.6	23532.6	20154.6	17552.5	20806.2	21472.6	19226.8
ENSG00000091164	TXNL1	6210.69	5643.6	5377.79	6550.78	6913.54	6000.67	4368.59	6251.52	6557.98	5396.31
ENSG00000091181	IL5RA	420.803	719.408	160.934	642.74	490.797	388.741	178.848	1130.39	936.373	632.018
ENSG00000091262	ABCC6	99.7174	154.556	71.9704	94.6894	133.854	98.3562	143.078	140.428	189.745	144.976
ENSG00000091317	CMTM6	6357.31	6451.32	6784.21	5782.75	6191.85	6670.42	6203.19	6696.7	6562.47	6342.92
ENSG00000091409	ITGA6	10338.6	8580.89	4397.19	8546.91	23515.9	4894.39	3109.13	10279.1	16044.1	4891.27
ENSG00000091428	RAPGEF4	812.888	1303.97	422.826	984.196	1438.93	405.602	477.241	1883.32	2248.87	606.434
ENSG00000091436	MAP3K20	8017.12	8556.03	9132.24	8576.56	6996.08	7363.6	8288.18	9396.69	8645.17	7894.06
ENSG00000091482	SMPX	6.99219	9.12751	4.99794	1.91292	14.5008	6.55708	4.70652	13.9432	11.2275	6.63287
ENSG00000091483	FH	3653.94	3354.6	2974.78	4255.28	3370.88	4014.81	2580.11	3943.92	3406.42	3487.94
ENSG00000091490	SEL1L3	71555.1	78840.8	69387.4	68731.1	95657.4	52444.5	68991	81862.3	105615	58895.1
ENSG00000091513	TF	38.4522	45.3309	21.9909	36.3454	58.0032	37.469	45.1826	30.8741	67.3649	37.9021
ENSG00000091527	CDV3	21925.8	21144.7	25647.4	23300.3	19757.9	18997.7	24154.8	22003.3	20393.6	18027.2
ENSG00000091536	MYO15A	300.228	327.376	217.91	278.329	451.756	252.916	262.624	298.782	482.782	265.315
ENSG00000091542	ALKBH5	6647.98	6465.53	5538.72	7903.22	6999.43	6150.54	5765.49	7289.29	6596.15	6211.21
ENSG00000091583	APOH	3.97341	2.92703	3.99835	5.73875	3.34634	2.81018	4.70652	3.98376	1.12275	1.89511
ENSG00000091592	NLRP1	9076.56	8647.26	8306.58	8842.46	11530.4	7626.82	8081.09	8190.61	10166.5	8150.85
ENSG00000091622	PITPNM3	275.328	338.82	287.882	207.551	314.556	291.322	377.463	193.212	443.486	341.119
ENSG00000091640	SPAG7	874.364	1026.36	823.661	923.939	865.587	884.269	1271.7	992.952	872.376	968.399
ENSG00000091651	ORC6	3107.73	3427.04	3005.76	3162.05	2889.01	3374.09	2901.1	3393.17	3711.81	3702.09
ENSG00000091656	ZFHX4	146.785	63.6947	50.979	161.641	191.857	182.662	40.4761	83.659	53.892	76.7518
ENSG00000091664	SLC17A6	2.66937	2.69015	4.99794	2.86938	0	2.81018	4.70652	3.98376	1.12275	0.947553
ENSG00000091704	CPA1	5.01521	9.66913	10.9955	4.78229	3.34634	0.936726	3.76522	17.9269	5.61375	11.3706
ENSG00000091732	ZC3HC1	2038.79	2093.72	2045.16	1929.18	1983.26	2197.56	1974.86	1950.05	2224.17	2225.8
ENSG00000091831	ESR1	16659	21281.6	8718.41	15777.7	31619.6	10520.4	7752.58	22890.7	40149.5	14333.6
ENSG00000091844	RGS17	710.037	1006.02	675.722	494.489	758.504	911.434	788.813	797.748	949.846	1487.66
ENSG00000091947	TMEM101	812.923	895.661	826.66	781.427	868.933	774.672	937.539	858.5	944.232	842.374
ENSG00000091972	CD200	6040.69	5095.23	6536.31	5408.77	4682.65	7535.02	6175.9	4183.94	3927.38	6093.71
ENSG00000091986	CCDC80	211.507	208.368	108.955	130.078	146.124	460.869	135.548	137.44	185.254	375.231
ENSG00000092009	CMA1	53.4346	41.1723	60.9749	59.3004	51.3106	42.1527	40.4761	17.9269	61.7512	44.535
ENSG00000092010	PSME1	5811.4	5782.12	6062.5	6340.36	4584.49	6258.27	6133.54	6412.86	4638.08	5944
ENSG00000092020	PPP2R3C	646.705	542.144	524.784	713.518	629.112	719.405	511.128	521.873	488.396	647.179
ENSG00000092036	HAUS4	1.78071	2.76151	2.99877	0.956458	2.23089	0.936726	0.941304	0	10.1047	0
ENSG00000092051	JPH4	32.0981	29.32	17.9926	29.6502	47.9642	32.7854	28.2391	29.8782	26.946	32.2168
ENSG00000092054	MYH7	2.24076	5.99993	4.99794	1.91292	1.11545	0.936726	16.0022	4.9797	1.12275	1.89511
ENSG00000092067	CEBPE	2.47987	5.62469	4.99794	2.86938	1.11545	0.936726	9.41304	4.9797	3.36825	4.73776
ENSG00000092068	SLC7A8	194.935	219.952	282.884	188.422	112.66	195.776	453.709	173.294	59.5057	193.301
ENSG00000092094	OSGEP	1516.1	1345.17	1774.27	1438.51	1112.1	1739.5	1697.17	1197.12	995.878	1490.5
ENSG00000092096	SLC22A17	41.5569	47.9429	26.9889	32.5196	81.4276	25.2916	41.4174	43.8214	57.2602	49.2727
ENSG00000092098	RNF31	1378.15	1426.69	1440.41	1489.21	1277.19	1305.8	1577.63	1324.6	1267.58	1536.93
ENSG00000092108	SCFD1	22052.3	17847.4	18243.5	20188	31255.9	18521.9	12837.5	19072.3	23258.9	16221.2
ENSG00000092140	G2E3	11486.9	10617.3	12529.8	10857.7	10954.8	11605.1	9237.96	11331.8	10752.6	11147
ENSG00000092148	HECTD1	20658.6	20016	19995.8	18961.8	23983.2	19693.7	17865	19529.4	23710.2	18959.6
ENSG00000092199	HNRNPC	76656.5	69630.8	66024.8	76823.7	80798.5	82978.9	53166.7	71135	80122.7	74098.6
ENSG00000092200	RPGRIP1	332.033	363.395	310.872	286.938	453.987	276.334	272.037	325.672	487.273	368.598
ENSG00000092201	SUPT16H	9266.02	8937.17	9686.01	9914.65	6442.82	11020.6	9263.37	9146.71	6444.58	10894
ENSG00000092203	TOX4	4657.2	4716.41	4360.21	5017.58	4641.37	4609.63	4168.09	4897.04	4833.43	4967.07
ENSG00000092208	GEMIN2	1324.42	1294.58	1311.46	1326.61	1299.5	1360.13	1252.88	1239.95	1415.79	1269.72
ENSG00000092295	TGM1	165.989	127.083	169.93	175.988	155.047	162.99	159.08	106.566	110.029	132.657
ENSG00000092330	TINF2	2324.72	2417	2495.97	2329.93	2216.39	2256.57	2693.07	2486.86	2164.66	2323.4
ENSG00000092345	DAZL	78.8215	124.803	161.933	62.1698	31.2325	59.9505	274.861	84.6549	57.2602	82.4371
ENSG00000092377	TBL1Y	15.0709	14.8713	0.999589	3.82583	47.9642	7.49381	3.76522	7.96752	44.91	2.84266
ENSG00000092421	SEMA6A	3276.9	3242.85	3906.39	2569.05	3058.56	3573.61	3773.69	2618.33	2857.4	3721.99
ENSG00000092439	TRPM7	21606	22622.4	20881.4	19193.3	20873.4	25476.1	18670.8	20426.7	23995.4	27396.6
ENSG00000092445	TYRO3	12.7959	23.9755	16.993	9.56458	13.3854	11.2407	32.0043	20.9147	32.5597	10.4231
ENSG00000092470	WDR76	6213.95	5357.58	6521.32	6696.17	4814.27	6824.05	4883.48	5776.45	4138.45	6631.92
ENSG00000092531	SNAP23	6791.53	7240.43	7843.77	6298.28	6055.76	6968.3	8581.87	6525.4	6815.09	7039.37
ENSG00000092607	TBX15	63.8936	210.295	33.986	49.7358	113.776	58.077	85.6587	253.965	348.052	153.504
ENSG00000092621	PHGDH	2990.85	3888.2	1874.23	4074.51	2577.8	3436.85	1944.73	4938.87	5392.56	3276.64
ENSG00000092758	COL9A3	567.164	608.152	478.803	437.102	953.707	399.045	611.848	421.283	940.864	458.616
ENSG00000092820	EZR	28345.8	27022.7	33045.4	26626.8	24192.9	29518.1	33111.3	24527	21629.8	28822.7
ENSG00000092841	MYL6	5467.12	5883.73	6116.48	5813.35	4074.73	5863.9	6386.75	6569.22	4393.32	6185.62
ENSG00000092847	AGO1	5768.59	5532.54	5945.55	5424.08	5357.49	6347.25	6027.17	4998.62	5082.69	6021.7
ENSG00000092850	TEKT2	6.1439	12.075	7.99671	5.73875	3.34634	7.49381	16.9435	11.9513	8.98199	10.4231
ENSG00000092853	CLSPN	4292.78	3783.84	4490.15	4981.24	3389.84	4309.88	3344.45	4465.8	2991	4334.11
ENSG00000092871	RFFL	837.44	892.187	842.653	872.29	866.702	768.115	764.339	1033.79	860.026	910.598
ENSG00000092929	UNC13D	4276.31	4781.5	3797.44	4519.27	4947.01	3841.51	4606.74	4719.76	5403.79	4395.7
ENSG00000092931	MFSD11	2773.29	2944.99	2644.91	2646.52	2903.51	2898.23	2774.96	2937.03	3296.39	2771.59
ENSG00000092964	DPYSL2	9320.34	10021.2	6923.15	13734.7	5702.16	10921.3	6249.32	15802.6	5938.22	12094.6
ENSG00000092969	TGFB2	362.266	561.301	363.85	263.026	372.559	449.628	555.369	685.207	383.98	620.647
ENSG00000092978	GPATCH2	11631.8	10367	11680.2	11002.1	12076.9	11768.1	9585.3	10865.7	10502.2	10515
ENSG00000093000	NUP50	11843.1	10874.1	11117.4	12900.7	11001.7	12352.6	8635.52	11978.2	11248.8	11634.1
ENSG00000093009	CDC45	3297.61	2678.11	3355.62	3646.02	2588.95	3599.84	2509.52	2847.39	1936.74	3418.77
ENSG00000093010	COMT	2460.72	2728.86	3200.68	2120.47	2356.94	2164.77	3554.36	2140.28	2840.56	2380.25
ENSG00000093072	ADA2	5380.78	7508.39	2791.85	4581.44	10439.5	3710.37	2972.64	8045.2	14101.7	4914.01
ENSG00000093134	VNN3	32.3471	32.3921	21.9909	33.476	34.5789	39.3425	34.8282	25.8944	40.419	28.4266
ENSG00000093144	ECHDC1	10452.7	10295.1	11271.4	9261.39	10427.2	10851	10486.1	9597.87	10450.5	10645.8
ENSG00000093167	LRRFIP2	13162.2	12088.2	13253.5	11977.7	15291.7	12125.9	10361.9	11968.2	14854	11168.8
ENSG00000093183	SEC22C	3519.27	3144.15	3356.62	3631.67	3558.28	3530.52	2911.45	3360.3	2986.51	3318.33
ENSG00000093217	XYLB	839.588	706.69	776.68	950.72	930.283	700.671	673.032	826.63	732.032	595.063
ENSG00000094631	HDAC6	1969.53	2050.6	1874.23	1851.7	2295.59	1856.59	1972.03	1910.21	2418.4	1901.74
ENSG00000094661	OR1I1	1.58628	2.82935	2.99877	0	3.34634	0	0	3.98376	4.491	2.84266
ENSG00000094755	GABRP	4.61619	5.16356	3.99835	11.4775	1.11545	1.87345	2.82391	2.98782	10.1047	4.73776
ENSG00000094804	CDC6	4730.17	3100.97	3851.41	5850.66	4567.75	4650.84	2381.5	3787.56	2665.41	3569.43
ENSG00000094841	UPRT	1914.99	1834.65	2057.15	1700.58	1963.19	1939.02	1840.25	1671.19	2052.39	1774.77
ENSG00000094880	CDC23	2912.05	2635.44	2671.9	3192.66	2673.73	3109.93	2110.4	2931.05	2560.99	2939.31
ENSG00000094914	AAAS	2126.32	1809.59	1585.35	2456.19	2246.51	2217.23	1417.6	1996.86	1891.83	1932.06
ENSG00000094916	CBX5	29465	28931.5	28737.2	32886.9	24277.7	31958.3	23687.9	33358	24180.6	34499.4
ENSG00000094963	FMO2	266.726	339.082	112.954	164.511	343.558	445.882	96.9543	250.977	474.923	533.472
ENSG00000094975	SUCO	12627.1	9984.58	11564.2	11796	16153.9	10994.4	8637.41	10403.6	11282.5	9614.82
ENSG00000095002	MSH2	6981.69	5786.81	7141.06	6978.32	5688.78	8118.6	5568.75	5729.64	4868.24	6980.62
ENSG00000095015	MAP3K1	30942.9	34711.9	37267.7	24223.3	35006.1	27274.6	36748.5	30423	39775.6	31900.3
ENSG00000095059	DHPS	1381.45	1527.71	1313.46	1479.64	1346.34	1386.35	1593.63	1539.72	1507.85	1469.65
ENSG00000095066	HOOK2	1026.96	1213.41	866.643	1116.19	1336.31	788.723	1331	1048.72	1541.53	932.392
ENSG00000095110	NXPE1	93.8003	82.3333	73.9696	89.9071	97.0439	114.281	56.4782	74.6955	79.7152	118.444
ENSG00000095139	ARCN1	13281.8	11247.5	10167.8	15074.7	15557.1	12327.3	7964.37	13486	11736.1	11803.7
ENSG00000095203	EPB41L4B	48.9454	32.9273	45.9811	41.1277	46.8488	61.8239	24.4739	41.8295	42.6645	22.7413
ENSG00000095209	TMEM38B	2853.65	2500.73	2726.88	2727.82	2873.39	3086.51	2181	2368.35	2880.97	2572.61
ENSG00000095261	PSMD5	4520.34	3951	4456.17	4437.97	4699.38	4487.85	3544.95	4010.65	4256.34	3992.04
ENSG00000095303	PTGS1	844.641	1203.39	1824.25	530.834	313.441	710.038	2732.61	733.012	361.525	986.402
ENSG00000095319	NUP188	6604.98	5648.57	6421.36	6762.16	6071.38	7165.02	5852.09	5470.7	5339.79	5931.68
ENSG00000095321	CRAT	727.069	818.639	674.722	793.861	806.468	633.227	801.05	799.74	846.553	827.214
ENSG00000095370	SH2D3C	5618.84	5905.67	8577.47	4718.21	4149.46	5030.22	10580.3	3813.45	4012.71	5216.28
ENSG00000095380	NANS	1583.54	1058.61	1231.49	1780.93	2093.69	1228.05	915.889	1209.07	1155.31	954.186
ENSG00000095383	TBC1D2	611.658	662.442	858.647	606.395	472.949	508.642	1077.79	581.629	523.201	467.144
ENSG00000095397	WHRN	1769.54	1438.12	1901.22	1449.03	2407.13	1320.78	2000.27	1106.49	1652.69	993.035
ENSG00000095464	PDE6C	480.674	525.725	389.84	407.451	651.421	473.983	400.054	469.088	680.386	553.371
ENSG00000095485	CWF19L1	4427.52	4229.84	4489.15	4319.37	4261.01	4640.54	4498.49	3858.27	4181.12	4381.48
ENSG00000095564	BTAF1	24951.6	23006	23399.4	23257.2	29938.6	23211.1	17881	24265.1	27318.7	22559.3
ENSG00000095574	IKZF5	1273.12	1381.82	1271.48	1102.8	1524.82	1193.39	1210.52	1432.16	1616.76	1267.83
ENSG00000095585	BLNK	38056.5	38852.4	42721.4	33802.2	44613.4	31089	41281.8	35517.2	47175.7	31435.1
ENSG00000095587	TLL2	693.731	1241.97	299.877	372.062	964.862	1138.12	467.828	753.927	2134.35	1611.79
ENSG00000095596	CYP26A1	1.57549	5.33064	1.99918	0.956458	3.34634	0	5.64782	6.97158	1.12275	7.58042
ENSG00000095627	TDRD1	70.1133	76.741	171.929	22.955	54.6569	30.912	166.611	56.7686	43.7872	39.7972
ENSG00000095637	SORBS1	868.356	675.256	539.778	1018.63	1311.77	603.251	526.189	863.48	807.257	504.098
ENSG00000095713	CRTAC1	21.252	17.265	24.9897	9.56458	16.7317	33.7221	26.3565	25.8944	4.491	12.3182
ENSG00000095739	BAMBI	49.3839	78.2576	35.9852	39.2148	97.0439	25.2916	79.0695	66.728	112.275	54.9581
ENSG00000095752	IL11	5.90634	6.49251	4.99794	7.65167	10.039	0.936726	8.47174	6.97158	6.73649	3.79021
ENSG00000095777	MYO3A	501.107	603.016	1172.52	321.37	93.6975	416.843	1319.71	428.254	114.52	549.581
ENSG00000095787	WAC	35570.3	36530.2	36984.8	35828	35926.3	33542.3	30908.7	41070.6	40275.3	33866.5
ENSG00000095794	CREM	7304.31	5708.83	7639.86	7176.31	6342.43	8058.65	5864.32	5457.75	5328.57	6184.68
ENSG00000095932	SMIM24	14.6931	16.4769	21.9909	16.2598	11.1545	9.36726	31.063	12.9472	6.73649	15.1608
ENSG00000095951	HIVEP1	20455.6	18802.5	21398.2	17408.5	19804.8	23211.1	19541.5	16107.3	19910.8	19650.3
ENSG00000095970	TREM2	5.68632	16.4432	8.9963	4.78229	3.34634	5.62036	19.7674	7.96752	19.0867	18.9511
ENSG00000096006	CRISP3	1.18571	1.02764	0	2.86938	0	1.87345	0	2.98782	1.12275	0
ENSG00000096060	FKBP5	5372.83	5155.48	5438.76	5272	5336.3	5444.25	4233.04	5382.06	6121.23	4885.58
ENSG00000096063	SRPK1	11572.3	11300.2	11128.4	11580.8	11639.7	11940.4	9643.66	11527	12389.5	11640.7
ENSG00000096070	BRPF3	3178.95	3353.7	2883.81	3264.39	4187.39	2380.22	2791.91	3698.92	4130.59	2793.39
ENSG00000096080	MRPS18A	2099.75	2051.26	1704.3	2404.54	2209.7	2080.47	1612.45	2305.6	2284.79	2002.18
ENSG00000096088	PGC	30.3587	34.4033	45.9811	26.7808	29.0016	19.6712	52.713	29.8782	24.7005	30.3217
ENSG00000096092	TMEM14A	491.228	466.556	540.777	490.663	348.019	585.454	554.428	525.856	294.16	491.78
ENSG00000096093	EFHC1	3250.81	3106.18	2745.87	3396.38	4188.5	2672.48	2123.58	3764.65	3845.42	2691.05
ENSG00000096264	NCR2	4.54776	6.02609	4.99794	3.82583	0	9.36726	7.53043	5.97564	1.12275	9.47553
ENSG00000096384	HSP90AB1	35925.2	29883.1	30091.6	43263.5	22826.5	47519.2	28295.6	34776.2	16563.9	39896.7
ENSG00000096395	MLN	23.0895	33.1472	23.9901	22.955	14.5008	30.912	57.4195	28.8823	11.2275	35.0595
ENSG00000096401	CDC5L	7220.14	7021.01	6767.21	7601.93	7142.21	7369.22	6297.32	7867.93	6778.04	7140.76
ENSG00000096433	ITPR3	10207.1	11089.8	12289.9	8915.15	11223.6	8399.62	13534.1	9038.16	11975.2	9811.91
ENSG00000096654	ZNF184	1632.16	1567.87	1491.39	1929.18	1572.78	1535.29	1498.56	1789.7	1489.89	1493.34
ENSG00000096696	DSP	284.949	273.906	49.9794	410.321	218.628	460.869	54.5956	348.579	284.056	408.395
ENSG00000096717	SIRT1	4196.85	4153.26	4257.25	3868.87	4345.78	4315.5	3800.99	4003.68	4687.48	4120.91
ENSG00000096746	HNRNPH3	2986.21	3377.19	3334.63	2612.09	2872.28	3125.85	3249.38	3159.12	3638.83	3461.41
ENSG00000096872	IFT74	2295.98	2080.21	2201.09	2365.32	2422.75	2194.75	1695.29	2316.56	2237.64	2071.35
ENSG00000096968	JAK2	23061	23592	25220.6	20917.7	22157.2	23948.3	21734.7	23320.9	22831.1	26481.3
ENSG00000096996	IL12RB1	3011.04	3111.84	3664.49	2678.08	2506.41	3195.17	4324.35	2551.6	2452.08	3119.34
ENSG00000097007	ABL1	11488	8209.59	11888.1	10256.1	13229.2	10578.4	8813.43	7142.88	8765.3	8116.74
ENSG00000097021	ACOT7	1805.42	1845.92	1942.2	2233.33	1028.44	2017.71	2127.35	1955.03	1068.86	2232.43
ENSG00000097033	SH3GLB1	10306.5	10853.5	9859.94	9899.35	11809.2	9657.64	9128.77	11431.4	12719.6	10134.1
ENSG00000097046	CDC7	2933.73	2554.25	2889.81	3288.3	2333.51	3223.27	2041.69	2954.95	2236.52	2983.84
ENSG00000097096	SYDE2	160.306	154.295	181.925	106.167	122.699	230.435	167.552	128.476	139.221	181.93
ENSG00000099139	PCSK5	169.726	176.994	179.926	164.511	210.819	123.648	227.796	178.273	191.99	109.916
ENSG00000099194	SCD	8110.13	3203	4835.01	12870.1	5891.79	8843.63	3185.37	3881.18	1630.23	4115.22
ENSG00000099203	TMED1	168.746	184.995	166.931	163.554	197.434	147.066	195.791	173.294	221.182	149.713
ENSG00000099204	ABLIM1	9566.82	13700	16048.4	6464.7	8607.9	7146.28	19716.6	9614.81	16129.4	9339.08
ENSG00000099219	ERMP1	11351.5	10821.7	11537.3	10134.6	13804.8	9929.29	9272.79	10871.7	13075.5	10066.8
ENSG00000099246	RAB18	7072.97	6297.64	6853.18	6761.2	7687.66	6989.85	5203.53	6809.24	6510.82	6666.98
ENSG00000099250	NRP1	94.7527	159.694	302.875	29.6502	21.1935	25.2916	552.545	42.8254	29.1915	14.2133
ENSG00000099256	PRTFDC1	533.858	595.165	635.738	307.98	410.484	781.229	500.774	386.425	510.851	982.612
ENSG00000099260	PALMD	142.778	114.261	151.937	138.686	189.626	90.8624	78.1282	121.505	174.026	83.3846
ENSG00000099282	TSPAN15	45.0422	61.7167	37.9844	37.3019	52.426	52.4566	82.8347	66.728	52.7692	44.535
ENSG00000099284	H2AFY2	137.621	147.946	112.954	131.035	194.088	112.407	150.609	135.448	204.34	101.388
ENSG00000099290	WASHC2A	3359.01	3532.49	3601.52	2981.28	3421.08	3432.16	4032.55	3186.01	3703.95	3207.47
ENSG00000099308	MAST3	7041.05	6924.72	10127.8	5843	5717.78	6475.59	11541.3	4695.86	5210.68	6251.01
ENSG00000099326	MZF1	1743.79	1871.52	1807.26	1537.99	2093.69	1536.23	2130.17	1507.85	2107.4	1740.65
[truncated: 15,377 more rows]

## Sheet: D6_stats
ensembl_gene_id	hgnc_symbol	baseMean	pvalue	padj	log2FoldChange	lfcSE
ENSG00000165633	VSTM4	388.359	3.53608e-93	5.07215e-89	3.44944	0.170104
ENSG00000118004	COLEC11	412.559	1.15114e-58	8.25596e-55	2.86494	0.181039
ENSG00000127922	SEM1	11771.3	7.7441e-52	3.70271e-48	1.14809	0.0767786
ENSG00000182934	SRPRA	9705.8	1.2086e-49	4.33404e-46	-1.60996	0.110749
ENSG00000197415	VEPH1	3404.19	1.6483e-47	4.72864e-44	-1.21037	0.0848066
ENSG00000166295	ANAPC16	5007.31	5.80162e-47	1.38698e-43	1.12932	0.079588
ENSG00000164309	CMYA5	1878.17	1.01035e-46	2.07035e-43	1.6504	0.117216
ENSG00000116254	CHD5	236.029	1.6372e-45	2.9355e-42	2.73183	0.196317
ENSG00000015520	NPC1L1	127.062	1.47085e-43	2.34421e-40	5.15457	0.37688
ENSG00000270800	RPS10-NUDT3	1180.08	1.97553e-42	2.83369e-39	1.47783	0.11018
ENSG00000172159	FRMD3	3714.1	4.47312e-42	5.83294e-39	1.66622	0.125604
ENSG00000144852	NR1I2	170.285	4.7898e-39	5.7254e-36	3.32615	0.261748
ENSG00000131080	EDA2R	1375.98	7.08926e-39	7.82218e-36	1.31744	0.10294
ENSG00000138308	PLA2G12B	118.633	1.11816e-38	1.14564e-35	3.95541	0.310465
ENSG00000023839	ABCC2	878.814	1.69958e-37	1.56404e-34	1.39671	0.111244
ENSG00000106952	TNFSF8	4565.68	1.74461e-37	1.56404e-34	1.57082	0.125872
ENSG00000157224	CLDN12	1682.15	1.69404e-34	1.42937e-31	1.27061	0.105953
ENSG00000109475	RPL34	6395.11	5.60241e-33	4.4645e-30	-0.92739	0.0790588
ENSG00000085831	TTC39A	309.229	5.9152e-32	4.46567e-29	2.00801	0.175453
ENSG00000273269	STPG4	751.969	7.95541e-31	5.70562e-28	1.74169	0.155745
ENSG00000156050	FAM161B	743.133	2.33136e-30	1.59243e-27	1.48426	0.133042
ENSG00000188897	AC099489.1	5742.49	3.07437e-30	2.00449e-27	0.858274	0.0764696
ENSG00000148935	GAS2	2199.75	4.41286e-30	2.75209e-27	1.54481	0.140179
ENSG00000153347	FAM81B	315.007	2.89814e-29	1.73212e-26	1.74233	0.159114
ENSG00000150636	CCDC102B	1098	7.36068e-29	4.22327e-26	1.46904	0.135831
ENSG00000161513	FDXR	893.245	8.45845e-29	4.66646e-26	1.12761	0.103644
ENSG00000184635	ZNF93	5941.06	9.87086e-28	5.24398e-25	0.862641	0.0808272
ENSG00000167861	HID1	874.07	1.19893e-27	5.93017e-25	-1.52366	0.144218
ENSG00000177453	NIM1K	614.639	1.17687e-27	5.93017e-25	-1.61848	0.153734
ENSG00000145386	CCNA2	3579.25	4.10808e-27	1.96421e-24	-0.91208	0.086922
ENSG00000157985	AGAP1	7612.06	4.63845e-27	2.14625e-24	1.17193	0.11211
ENSG00000083520	DIS3	4560.16	5.11352e-25	2.29213e-22	-0.775368	0.0768935
ENSG00000174307	PHLDA3	325.805	8.37299e-25	3.63946e-22	1.63129	0.163593
ENSG00000048342	CC2D2A	2210	1.49459e-24	6.30543e-22	-0.887036	0.0891864
ENSG00000127022	CANX	36744.4	2.14496e-24	8.79066e-22	-0.986468	0.0997752
ENSG00000120889	TNFRSF10B	6309.46	2.81858e-24	1.12305e-21	0.756588	0.07649
ENSG00000146938	NLGN4X	927.698	2.04469e-23	7.92676e-21	1.30144	0.134992
ENSG00000137757	CASP5	279.881	4.59207e-23	1.73339e-20	1.7348	0.181892
ENSG00000124762	CDKN1A	7772.97	3.70774e-22	1.36369e-19	0.908456	0.0969226
ENSG00000145335	SNCA	1107.69	7.52478e-22	2.69839e-19	1.26043	0.136179
ENSG00000118961	LDAH	10262	7.76176e-22	2.71548e-19	-0.665598	0.0721569
ENSG00000111052	LIN7A	588.886	1.85403e-21	6.33195e-19	1.18602	0.12896
ENSG00000158445	KCNB1	203.632	3.59795e-21	1.20021e-18	1.83059	0.201429
ENSG00000170271	FAXDC2	1420.87	1.97484e-20	6.43798e-18	-0.844006	0.0944114
ENSG00000272398	CD24	1843.91	2.3763e-20	7.57458e-18	1.02454	0.115066
ENSG00000055813	CCDC85A	656.534	8.35471e-20	2.60522e-17	1.16581	0.132664
ENSG00000119523	ALG2	2642.78	2.86103e-19	8.73162e-17	-0.873078	0.100543
ENSG00000170681	CAVIN4	110.892	3.25169e-19	9.71715e-17	2.08105	0.241489
ENSG00000136205	TNS3	27285	4.19743e-19	1.22873e-16	0.800412	0.0939802
ENSG00000041982	TNC	285.868	9.58609e-19	2.75006e-16	1.55477	0.183889
ENSG00000105829	BET1	4651.36	1.19248e-18	3.28942e-16	-0.834759	0.0983779
ENSG00000153558	FBXL2	1338.76	1.18803e-18	3.28942e-16	0.851568	0.100184
ENSG00000151208	DLG5	762.097	1.95052e-18	5.27891e-16	1.20708	0.144068
ENSG00000113492	AGXT2	69.2588	2.46325e-18	6.54313e-16	2.98385	0.358042
ENSG00000134490	TMEM241	5650.04	5.64557e-18	1.47237e-15	-0.704585	0.0847104
ENSG00000074966	TXK	1707.1	7.21037e-18	1.84688e-15	0.789589	0.0952801
ENSG00000113356	POLR3G	1141.27	8.18227e-18	2.05906e-15	-0.787017	0.0951073
ENSG00000109684	CLNK	7934.25	1.01402e-17	2.50778e-15	0.709921	0.0858342
ENSG00000130707	ASS1	482.748	1.05456e-17	2.56383e-15	1.5794	0.194104
ENSG00000123989	CHPF	1546.26	4.13019e-17	9.87391e-15	-0.963219	0.11972
ENSG00000101544	ADNP2	4251	6.77882e-17	1.59402e-14	-0.622218	0.0771603
ENSG00000169282	KCNAB1	5070.29	7.91825e-17	1.83192e-14	-0.95217	0.119588
ENSG00000130766	SESN2	2244.55	1.03028e-16	2.34577e-14	0.834058	0.105522
ENSG00000017483	SLC38A5	2364.65	1.18701e-16	2.66038e-14	-0.777931	0.0978765
ENSG00000163071	SPATA18	404.209	1.35143e-16	2.93712e-14	1.15815	0.146539
ENSG00000196576	PLXNB2	4469.47	1.34851e-16	2.93712e-14	0.671276	0.0843022
ENSG00000155304	HSPA13	5914.23	1.39009e-16	2.97604e-14	-0.820987	0.103815
ENSG00000214787	MS4A4E	877.621	1.5485e-16	3.26641e-14	1.07782	0.137178
ENSG00000182831	C16orf72	25791.8	2.54666e-16	5.29411e-14	0.801919	0.101952
ENSG00000197903	HIST1H2BK	18684	2.91001e-16	5.96303e-14	-0.78099	0.100071
ENSG00000186583	SPATC1	164.258	3.82156e-16	7.72063e-14	1.62899	0.210184
ENSG00000065485	PDIA5	6582.43	4.19083e-16	8.25913e-14	-0.67616	0.0867065
ENSG00000065675	PRKCQ	1141.49	4.2087e-16	8.25913e-14	0.866569	0.111349
ENSG00000145087	STXBP5L	2270.05	4.26084e-16	8.25913e-14	-0.793582	0.101959
ENSG00000178460	MCMDC2	738.809	4.36071e-16	8.33999e-14	0.984942	0.126787
ENSG00000166073	GPR176	439.199	5.22946e-16	9.86992e-14	-1.43334	0.187679
ENSG00000112486	CCR6	8237.14	5.8003e-16	1.08051e-13	0.728937	0.0941642
ENSG00000125954	CHURC1-FNTB	499.763	9.59329e-16	1.76418e-13	0.997211	0.129967
ENSG00000105967	TFEC	9075.11	1.08435e-15	1.96885e-13	0.772107	0.100833
ENSG00000102755	FLT1	2169.82	1.1197e-15	2.00762e-13	-0.764478	0.0998594
ENSG00000006453	BAIAP2L1	708.852	1.13612e-15	2.01192e-13	1.13289	0.149203
ENSG00000071539	TRIP13	1338.68	1.18165e-15	2.04211e-13	-0.739761	0.0963183
ENSG00000166926	MS4A6E	1189.32	1.17975e-15	2.04211e-13	0.890895	0.116616
ENSG00000179165	PXT1	164.24	1.8355e-15	3.13433e-13	1.69047	0.224366
ENSG00000178342	KCNG2	466.218	2.45072e-15	4.13567e-13	0.963752	0.127504
ENSG00000114670	NEK11	1576.96	3.70037e-15	6.17188e-13	1.00293	0.134583
ENSG00000100450	GZMH	514.97	5.18205e-15	8.54382e-13	0.972928	0.130337
ENSG00000118496	FBXO30	3570.45	7.08241e-15	1.15443e-12	0.707552	0.0952202
ENSG00000184611	KCNH7	460.205	8.4174e-15	1.35662e-12	1.15429	0.157249
ENSG00000108829	LRRC59	6242.63	8.87548e-15	1.41455e-12	-0.595943	0.080455
ENSG00000099834	CDHR5	301.22	1.27401e-14	2.00818e-12	1.18402	0.161816
ENSG00000156206	CFAP161	2373.79	1.30339e-14	2.03216e-12	0.722787	0.098743
ENSG00000175183	CSRP2	471.156	1.32131e-14	2.03795e-12	1.00997	0.137985
ENSG00000029153	ARNTL2	3596.8	1.48272e-14	2.26257e-12	-0.618243	0.0839718
ENSG00000169439	SDC2	462.192	5.54377e-14	8.3705e-12	1.02161	0.143314
ENSG00000141540	TTYH2	450.187	6.35487e-14	9.49524e-12	1.18575	0.168378
ENSG00000103056	SMPD3	619.66	8.04525e-14	1.1897e-11	0.96898	0.137109
ENSG00000267127	AC090360.1	324.359	8.75368e-14	1.28125e-11	-1.08011	0.153011
ENSG00000104549	SQLE	8559.36	9.73102e-14	1.40992e-11	-0.885817	0.126175
ENSG00000144847	IGSF11	1100.55	1.04694e-13	1.50173e-11	1.02706	0.14694
ENSG00000136535	TBR1	44.8099	1.26388e-13	1.79496e-11	2.85679	0.40876
ENSG00000116678	LEPR	2131.24	1.30298e-13	1.83235e-11	-0.699187	0.0993315
ENSG00000180875	GREM2	905.456	1.71161e-13	2.38362e-11	1.14016	0.166008
ENSG00000181449	SOX2	181.926	1.74932e-13	2.41272e-11	1.3907	0.200675
ENSG00000183423	LRIT3	237.613	2.19288e-13	2.99568e-11	1.15406	0.166447
ENSG00000170476	MZB1	10846.6	2.24465e-13	3.03747e-11	-0.677333	0.0979703
ENSG00000138411	HECW2	1898.77	2.49953e-13	3.35077e-11	0.656081	0.0943344
ENSG00000170448	NFXL1	5023.08	2.67741e-13	3.52863e-11	-0.620111	0.0892204
ENSG00000197168	NEK5	479.678	2.68141e-13	3.52863e-11	-0.885142	0.127835
ENSG00000142279	WTIP	137.039	2.81855e-13	3.67539e-11	1.53724	0.223693
ENSG00000144867	SRPRB	3716.86	3.03085e-13	3.91662e-11	-0.656173	0.0945264
ENSG00000101294	HM13	17417.7	3.31606e-13	4.24693e-11	-0.697816	0.101251
ENSG00000106013	ANKRD7	745.791	3.35648e-13	4.26065e-11	-0.871748	0.126885
ENSG00000185046	ANKS1B	1044.8	3.45321e-13	4.34499e-11	-0.949206	0.138789
ENSG00000102780	DGKH	3242.15	3.50028e-13	4.36591e-11	-0.786973	0.114694
ENSG00000119715	ESRRB	694.852	4.03785e-13	4.99301e-11	0.808267	0.117679
ENSG00000092607	TBX15	137.094	4.19529e-13	5.14335e-11	1.62081	0.238305
ENSG00000145050	MANF	6441.92	4.74563e-13	5.76876e-11	-0.589218	0.0857385
ENSG00000189045	ANKDD1B	685.597	4.92953e-13	5.94195e-11	0.828983	0.121294
ENSG00000135363	LMO2	6489.02	5.25917e-13	6.28646e-11	0.530749	0.0769694
ENSG00000283683	MYOCOS	295.305	5.54374e-13	6.57186e-11	1.30045	0.193349
ENSG00000164182	NDUFAF2	7149.87	6.80252e-13	7.99798e-11	-0.510902	0.0747076
ENSG00000153094	BCL2L11	44809.2	6.87767e-13	8.02059e-11	-0.511929	0.0744052
ENSG00000084628	NKAIN1	71.0804	8.70917e-13	1.00745e-10	2.18506	0.327679
ENSG00000053372	MRTO4	1010.86	8.80198e-13	1.01005e-10	0.696977	0.102842
ENSG00000099337	KCNK6	1867.03	9.21622e-13	1.04919e-10	-0.764226	0.113386
ENSG00000163629	PTPN13	239.12	9.81366e-13	1.1084e-10	-1.10777	0.1651
ENSG00000173218	VANGL1	857.678	1.14092e-12	1.27854e-10	0.737881	0.109647
ENSG00000104805	NUCB1	5475.22	1.15913e-12	1.28889e-10	-0.70114	0.104269
ENSG00000129170	CSRP3	283.496	1.17304e-12	1.29432e-10	1.23306	0.185575
ENSG00000163564	PYHIN1	1171.47	1.27623e-12	1.39742e-10	0.880444	0.132094
ENSG00000074695	LMAN1	19585	1.37877e-12	1.45837e-10	-0.669782	0.100416
ENSG00000100292	HMOX1	1612.85	1.38272e-12	1.45837e-10	0.723393	0.108082
ENSG00000110079	MS4A4A	381.281	1.36173e-12	1.45837e-10	1.15845	0.17487
ENSG00000130035	GALNT8	1061.94	1.34537e-12	1.45837e-10	0.724816	0.108045
ENSG00000275832	ARHGAP23	573.411	1.36422e-12	1.45837e-10	0.906258	0.135801
ENSG00000128050	PAICS	8015.5	1.50498e-12	1.57572e-10	-0.496107	0.0734527
ENSG00000177483	RBM44	747.871	1.55854e-12	1.61998e-10	0.833789	0.125204
ENSG00000118513	MYB	1024.42	1.6258e-12	1.67773e-10	-0.887322	0.133896
ENSG00000132432	SEC61G	2004.92	1.71868e-12	1.76091e-10	-0.694136	0.104188
ENSG00000132639	SNAP25	120.442	1.88636e-12	1.919e-10	-2.10745	0.331126
ENSG00000153904	DDAH1	3279.9	2.08487e-12	2.10601e-10	0.670523	0.101168
ENSG00000094804	CDC6	3915.57	2.12706e-12	2.13361e-10	-0.597414	0.0895215
ENSG00000128849	CGNL1	878.499	2.14834e-12	2.13999e-10	0.843599	0.1277
ENSG00000105877	DNAH11	5199.16	2.19045e-12	2.16688e-10	-0.667834	0.100367
ENSG00000165732	DDX21	10239.2	2.21768e-12	2.1788e-10	-0.492074	0.0737935
ENSG00000163754	GYG1	5732.83	2.2458e-12	2.19141e-10	-0.595374	0.089254
ENSG00000161267	BDH1	2546.93	2.34821e-12	2.27586e-10	-0.569012	0.0853522
ENSG00000182718	ANXA2	8652.07	2.45752e-12	2.36581e-10	-0.510005	0.0765101
ENSG00000163938	GNL3	5246.1	2.6199e-12	2.50532e-10	-0.507085	0.0760909
ENSG00000124783	SSR1	24213.6	2.92874e-12	2.78211e-10	-0.613482	0.0926974
ENSG00000176601	MAP3K19	331.091	3.01523e-12	2.84543e-10	0.993425	0.151723
ENSG00000150045	KLRF1	557.089	3.04346e-12	2.85329e-10	0.943756	0.144357
ENSG00000133958	UNC79	533.929	3.22693e-12	3.00566e-10	-1.23652	0.192681
ENSG00000163479	SSR2	8990.53	3.36848e-12	3.11725e-10	-0.660841	0.100586
ENSG00000101958	GLRA2	1209.8	3.66043e-12	3.36572e-10	-0.647688	0.0984266
ENSG00000138336	TET1	1455.62	4.16923e-12	3.80914e-10	0.820037	0.126127
ENSG00000123933	MXD4	3217.48	4.20951e-12	3.8216e-10	0.544607	0.0827362
ENSG00000132938	MTUS2	456.293	4.28727e-12	3.86771e-10	0.896565	0.13773
ENSG00000156958	GALK2	12461.7	4.51465e-12	4.04738e-10	-0.569153	0.0868348
ENSG00000162772	ATF3	952.799	4.94481e-12	4.40549e-10	0.748703	0.115059
ENSG00000173530	TNFRSF10D	1500.61	5.24999e-12	4.64851e-10	0.668793	0.102636
ENSG00000127870	RNF6	7191.16	5.35954e-12	4.7164e-10	0.500568	0.0761042
ENSG00000169252	ADRB2	410.504	5.67379e-12	4.96249e-10	0.871633	0.134503
ENSG00000164627	KIF6	292.686	5.82355e-12	5.06261e-10	-1.04823	0.162298
ENSG00000160712	IL6R	5331.55	6.53825e-12	5.64968e-10	-0.601228	0.0925843
ENSG00000204568	MRPS18B	2097.14	6.80886e-12	5.84828e-10	-0.560491	0.0863936
ENSG00000144591	GMPPA	2313.01	7.11687e-12	6.07645e-10	-0.618428	0.0953788
ENSG00000147655	RSPO2	197.949	7.82454e-12	6.64114e-10	1.71122	0.27501
ENSG00000144827	ABHD10	2288.16	7.90585e-12	6.67068e-10	-0.55177	0.0850453
ENSG00000123983	ACSL3	6753.32	8.35359e-12	7.00725e-10	-0.496728	0.0765262
ENSG00000283977	AC084337.2	4203.46	8.62551e-12	7.19327e-10	-0.533313	0.0826777
ENSG00000128590	DNAJB9	2596.34	8.72416e-12	7.23349e-10	-0.627182	0.097376
ENSG00000135541	AHI1	7470.37	9.1301e-12	7.5214e-10	-0.590168	0.0912055
ENSG00000154589	LY96	2982.42	9.17628e-12	7.5214e-10	0.567713	0.087813
ENSG00000277075	HIST1H2AE	13992.7	1.11545e-11	9.09095e-10	-0.592523	0.0924872
ENSG00000198840	MT-ND3	12873.8	1.13428e-11	9.19215e-10	0.65753	0.102857
ENSG00000182054	IDH2	6236.89	1.14693e-11	9.24248e-10	-0.706593	0.11068
ENSG00000249209	AP000311.1	286.667	1.20719e-11	9.67369e-10	1.08857	0.172173
ENSG00000122862	SRGN	9589.79	1.22025e-11	9.72403e-10	-0.530482	0.0826957
ENSG00000213949	ITGA1	1091.2	1.29668e-11	1.0276e-09	0.747683	0.117644
ENSG00000112237	CCNC	8400.33	1.43213e-11	1.12871e-09	-0.536242	0.0839822
ENSG00000185519	FAM131C	66.191	1.45613e-11	1.14135e-09	-2.66451	0.438879
ENSG00000205464	ATP6AP1L	2953.26	1.51626e-11	1.17764e-09	0.523339	0.081815
ENSG00000277224	HIST1H2BF	9666.95	1.51885e-11	1.17764e-09	-0.487416	0.0758294
ENSG00000181218	HIST3H2A	480.051	1.57896e-11	1.21767e-09	-0.796458	0.125389
ENSG00000184432	COPB2	10829.9	1.67351e-11	1.28368e-09	-0.520907	0.0817715
ENSG00000132185	FCRLA	5068.82	1.73783e-11	1.32593e-09	0.559221	0.0878422
ENSG00000136383	ALPK3	321.271	1.75985e-11	1.33562e-09	0.914643	0.145111
ENSG00000165272	AQP3	3359.52	1.80537e-11	1.36296e-09	-0.66661	0.105763
ENSG00000104381	GDAP1	3285.06	2.11716e-11	1.58319e-09	-0.53135	0.0839364
ENSG00000118705	RPN2	15896.8	2.12416e-11	1.58319e-09	-0.535549	0.0845813
ENSG00000134910	STT3A	12366.5	2.1302e-11	1.58319e-09	-0.625654	0.0993673
ENSG00000109084	TMEM97	1679.13	2.23691e-11	1.65393e-09	-0.59359	0.0939452
ENSG00000123636	BAZ2B	8909.07	2.42615e-11	1.78465e-09	0.608579	0.0967592
ENSG00000095587	TLL2	967.851	2.63088e-11	1.92538e-09	0.790437	0.127135
ENSG00000185624	P4HB	19787.2	2.79681e-11	2.03642e-09	-0.495071	0.0784836
ENSG00000170819	BFSP2	1395.44	2.85442e-11	2.06787e-09	0.76298	0.122573
ENSG00000172339	ALG14	3496.09	3.21818e-11	2.31968e-09	-0.577104	0.0923178
ENSG00000155974	GRIP1	2684.33	3.40688e-11	2.44341e-09	0.594006	0.0953753
ENSG00000103034	NDRG4	405.276	3.55834e-11	2.53935e-09	0.856641	0.13834
ENSG00000070731	ST6GALNAC2	124.873	3.76606e-11	2.67157e-09	1.57206	0.258558
ENSG00000186153	WWOX	41253.2	3.78087e-11	2.67157e-09	-0.525476	0.0840613
ENSG00000276070	CCL4L2	782.141	3.84069e-11	2.70053e-09	-0.916443	0.149557
ENSG00000104738	MCM4	7742.47	4.46828e-11	3.12649e-09	-0.530662	0.0852374
ENSG00000255767	AC108488.2	1361.7	4.89583e-11	3.40902e-09	-0.571511	0.0923326
ENSG00000183324	REC114	1621	4.98362e-11	3.4434e-09	0.611131	0.0988591
ENSG00000185088	RPS27L	4292.41	4.99322e-11	3.4434e-09	0.476272	0.0768866
ENSG00000119285	HEATR1	6940.67	5.12503e-11	3.51739e-09	-0.470886	0.0758283
ENSG00000175197	DDIT3	1029.09	5.72977e-11	3.91371e-09	0.772546	0.126437
ENSG00000151012	SLC7A11	4787.2	6.04234e-11	4.10765e-09	0.525247	0.0852242
ENSG00000197646	PDCD1LG2	8604.53	6.93989e-11	4.69556e-09	0.664998	0.111163
ENSG00000080608	PUM3	10655.5	7.18625e-11	4.83942e-09	-0.461625	0.0746061
ENSG00000275302	CCL4	1920.15	7.25547e-11	4.8632e-09	-0.700366	0.11521
ENSG00000101938	CHRDL1	343.91	7.43048e-11	4.95734e-09	1.06099	0.175608
ENSG00000068976	PYGM	339.097	7.53133e-11	5.00136e-09	0.852638	0.140137
ENSG00000180287	PLD5	1214.18	7.89494e-11	5.21866e-09	0.89959	0.149849
ENSG00000105784	RUNDC3B	992.729	7.97441e-11	5.24702e-09	-0.637624	0.104416
ENSG00000116649	SRM	2149.7	8.723e-11	5.71337e-09	-0.735708	0.121855
ENSG00000181634	TNFSF15	296.399	9.12069e-11	5.94669e-09	1.18068	0.198255
ENSG00000148411	NACC2	983.884	9.69252e-11	6.29093e-09	0.707245	0.116981
ENSG00000281593	AC006978.2	8686.71	1.01509e-10	6.55877e-09	0.619856	0.102355
ENSG00000114850	SSR3	22491.2	1.05493e-10	6.78558e-09	-0.637221	0.106463
ENSG00000059377	TBXAS1	4450.18	1.06775e-10	6.83742e-09	0.618763	0.102367
ENSG00000100883	SRP54	10982.8	1.09778e-10	6.99847e-09	-0.458643	0.0751885
ENSG00000215529	EFCAB8	358.856	1.19533e-10	7.58663e-09	-1.00063	0.168243
ENSG00000197629	MPEG1	5816.98	1.25169e-10	7.90938e-09	0.466807	0.0764792
ENSG00000143815	LBR	13847.9	1.32396e-10	8.32931e-09	-0.463652	0.0760777
ENSG00000097007	ABL1	9848.78	1.38074e-10	8.6486e-09	-0.461557	0.0761549
ENSG00000141337	ARSG	3832.21	1.3902e-10	8.66999e-09	-0.51915	0.0857902
ENSG00000101310	SEC23B	9889.74	1.39682e-10	8.67356e-09	-0.520794	0.0862738
ENSG00000132694	ARHGEF11	883.047	1.43504e-10	8.8725e-09	0.705714	0.117741
ENSG00000075826	SEC31B	1371.21	1.51366e-10	9.31841e-09	0.579409	0.0962758
ENSG00000166928	MS4A14	855.666	1.52365e-10	9.33983e-09	0.855074	0.144313
ENSG00000138771	SHROOM3	560.82	1.53296e-10	9.35694e-09	0.876781	0.147757
ENSG00000157388	CACNA1D	3955.11	1.55832e-10	9.47144e-09	0.563372	0.0934798
ENSG00000198856	OSTC	4782.47	1.73203e-10	1.04828e-08	-0.49667	0.0824616
ENSG00000183287	CCBE1	371.015	1.79455e-10	1.08155e-08	1.08914	0.186255
ENSG00000169962	TAS1R3	547.397	2.36732e-10	1.42079e-08	0.763874	0.1296
ENSG00000100351	GRAP2	1060.48	2.39365e-10	1.4306e-08	0.70334	0.119432
ENSG00000171105	INSR	5682.39	2.45236e-10	1.45961e-08	0.549657	0.0923885
ENSG00000172216	CEBPB	578.296	2.50975e-10	1.4876e-08	0.865634	0.148509
ENSG00000278272	HIST1H3C	14081.8	2.60497e-10	1.53769e-08	-0.613236	0.103771
ENSG00000150961	SEC24D	23391.4	2.72682e-10	1.60301e-08	-0.582844	0.0975007
ENSG00000042832	TG	7960.32	3.12626e-10	1.83033e-08	0.652803	0.111993
ENSG00000146223	RPL7L1	4914.93	3.18921e-10	1.8596e-08	-0.474747	0.0801559
ENSG00000198947	DMD	3353.04	3.20637e-10	1.86203e-08	-0.539893	0.0915488
ENSG00000165238	WNK2	388.502	3.2624e-10	1.88693e-08	0.927252	0.15967
ENSG00000052802	MSMO1	5067.75	3.54822e-10	2.044e-08	-0.523433	0.0889519
ENSG00000276368	HIST1H2AJ	8730.87	3.60624e-10	2.06912e-08	-0.502575	0.0851884
ENSG00000196636	SDHAF3	2844.56	4.05846e-10	2.31931e-08	-0.470925	0.0798645
ENSG00000156011	PSD3	4501.13	4.41247e-10	2.5116e-08	0.598353	0.10279
ENSG00000277632	CCL3	2163.32	4.70631e-10	2.66827e-08	-0.618187	0.106689
ENSG00000162849	KIF26B	1024.37	4.90471e-10	2.76981e-08	-0.73733	0.128034
ENSG00000155966	AFF2	2509.48	4.97918e-10	2.80084e-08	0.643508	0.111247
ENSG00000143515	ATP8B2	6611.94	5.047e-10	2.8279e-08	-0.574028	0.0990472
ENSG00000084774	CAD	4027.36	5.75964e-10	3.21464e-08	-0.480075	0.0820526
ENSG00000131711	MAP1B	864.239	5.83191e-10	3.24236e-08	0.683199	0.118587
ENSG00000162695	SLC30A7	15321.7	5.93864e-10	3.28895e-08	-0.496083	0.0858174
ENSG00000188981	MSANTD1	355.941	5.99986e-10	3.31008e-08	0.952715	0.167007
ENSG00000170011	MYRIP	3363.92	6.05112e-10	3.32557e-08	0.496542	0.0850699
ENSG00000137766	UNC13C	437.68	6.11059e-10	3.34543e-08	1.02911	0.182362
ENSG00000152932	RAB3C	784.843	6.23935e-10	3.40294e-08	0.856271	0.150675
ENSG00000180089	TMEM86B	513.146	6.29838e-10	3.42212e-08	0.786457	0.137466
ENSG00000117143	UAP1	3954.8	6.58069e-10	3.56202e-08	-0.530565	0.0915272
ENSG00000164303	ENPP6	832.996	6.96696e-10	3.75692e-08	-0.630982	0.109755
ENSG00000151490	PTPRO	2685.06	7.78587e-10	4.16719e-08	0.670585	0.117727
ENSG00000156535	CD109	1915.39	7.76258e-10	4.16719e-08	-0.540014	0.0937327
ENSG00000162753	SLC9C2	64.2954	7.89084e-10	4.20766e-08	1.83937	0.327747
ENSG00000255639	AC005833.3	497.587	8.09916e-10	4.30275e-08	0.831624	0.146993
ENSG00000184005	ST6GALNAC3	12087.3	9.38599e-10	4.968e-08	-0.500137	0.0871691
ENSG00000155749	ALS2CR12	3679.78	9.42809e-10	4.97193e-08	0.462724	0.0801745
ENSG00000257743	MGAM2	59.3953	9.74622e-10	5.12087e-08	2.01542	0.363588
ENSG00000134028	ADAMDEC1	405.497	1.05674e-09	5.53205e-08	0.780344	0.138122
ENSG00000101040	ZMYND8	28574	1.0606e-09	5.53208e-08	0.438494	0.0757636
ENSG00000188869	TMC3	1356.06	1.07963e-09	5.61094e-08	-0.794083	0.142419
ENSG00000148057	IDNK	2869.24	1.13799e-09	5.89288e-08	0.538253	0.0944711
ENSG00000256087	ZNF432	3849.62	1.14543e-09	5.91006e-08	-0.538787	0.0947275
ENSG00000162104	ADCY9	2284.15	1.19136e-09	6.12503e-08	0.511522	0.0899084
ENSG00000084207	GSTP1	6070.57	1.24726e-09	6.38952e-08	0.447887	0.0780643
ENSG00000026025	VIM	25955.5	1.39198e-09	7.10552e-08	-0.499125	0.0880405
ENSG00000010030	ETV7	731.992	1.46058e-09	7.42927e-08	0.827413	0.149375
ENSG00000166920	C15orf48	85.1601	1.51133e-09	7.66023e-08	1.52596	0.276665
ENSG00000043143	JADE2	7624.44	1.58144e-09	7.98646e-08	0.506992	0.089789
ENSG00000168374	ARF4	9737.85	1.58682e-09	7.98646e-08	-0.467031	0.0823969
ENSG00000214944	ARHGEF28	153.307	1.63636e-09	8.20698e-08	1.50617	0.279695
ENSG00000121807	CCR2	1335.21	1.69125e-09	8.4527e-08	0.63189	0.113099
ENSG00000134962	KLB	437.408	1.78679e-09	8.89919e-08	0.809195	0.146275
ENSG00000125355	TMEM255A	429.298	1.88455e-09	9.35362e-08	1.07822	0.199743
ENSG00000116717	GADD45A	1931.35	2.02585e-09	1.00203e-07	0.543395	0.0973077
ENSG00000171759	PAH	708.38	2.04142e-09	1.00626e-07	0.74217	0.13451
ENSG00000102935	ZNF423	182.151	2.07633e-09	1.01996e-07	1.12467	0.205437
ENSG00000147604	RPL7	18209.2	2.15198e-09	1.05352e-07	-0.412963	0.0733577
ENSG00000184156	KCNQ3	1607.98	2.22358e-09	1.08486e-07	0.599496	0.108048
ENSG00000168539	CHRM1	28.7242	2.26581e-09	1.10172e-07	3.36578	0.647449
ENSG00000120733	KDM3B	12183.2	2.27888e-09	1.10433e-07	0.446995	0.0794937
ENSG00000180535	BHLHA15	869.851	2.40669e-09	1.15844e-07	-0.753202	0.137501
ENSG00000278540	ACACA	12328	2.40412e-09	1.15844e-07	-0.427528	0.0761541
ENSG00000149428	HYOU1	15103	2.55174e-09	1.22415e-07	-0.455785	0.0814432
ENSG00000159399	HK2	2640.46	2.69016e-09	1.28625e-07	-0.484274	0.0867955
ENSG00000214290	COLCA2	2003.56	2.72377e-09	1.298e-07	0.585621	0.106022
ENSG00000196517	SLC6A9	830.501	2.80056e-09	1.33017e-07	0.748293	0.137228
ENSG00000211452	DIO1	1133.49	2.90005e-09	1.37288e-07	0.542261	0.0980983
ENSG00000136261	BZW2	4495.49	2.93521e-09	1.38496e-07	-0.456483	0.0819325
ENSG00000025796	SEC63	17720.6	3.04129e-09	1.4303e-07	-0.432284	0.0776101
ENSG00000214357	NEURL1B	328.396	3.357e-09	1.57362e-07	0.839247	0.154336
ENSG00000090266	NDUFB2	2132.63	3.43432e-09	1.60462e-07	0.463132	0.0836032
ENSG00000106803	SEC61B	2951.13	3.86744e-09	1.80112e-07	-0.552358	0.100877
ENSG00000163584	RPL22L1	935.222	3.89466e-09	1.80793e-07	-0.554282	0.10125
ENSG00000155660	PDIA4	30873.7	3.95056e-09	1.82796e-07	-0.450937	0.0830022
ENSG00000133318	RTN3	8363.69	4.48148e-09	2.06696e-07	-0.414792	0.0757021
ENSG00000184792	OSBP2	2058.75	4.49754e-09	2.06772e-07	0.528813	0.0972987
ENSG00000134532	SOX5	35177.5	4.60114e-09	2.10859e-07	0.555291	0.102511
ENSG00000135709	KIAA0513	1545.14	4.95725e-09	2.26455e-07	-0.700749	0.130786
ENSG00000125868	DSTN	3016.81	5.00974e-09	2.2771e-07	-0.46544	0.0849918
ENSG00000152104	PTPN14	290.727	5.01647e-09	2.2771e-07	0.924176	0.173705
ENSG00000134013	LOXL2	1349	5.29656e-09	2.39665e-07	0.585297	0.108545
ENSG00000138835	RGS3	7695.59	5.42552e-09	2.44728e-07	-0.425635	0.0780644
ENSG00000186350	RXRA	1042.37	5.50234e-09	2.47415e-07	0.554959	0.103228
ENSG00000189007	ADAT2	1456.85	5.55135e-09	2.48839e-07	-0.565937	0.104716
ENSG00000145632	PLK2	541.351	5.65658e-09	2.52766e-07	0.984589	0.187771
ENSG00000112379	ARFGEF3	406.273	5.69533e-09	2.53707e-07	-0.9119	0.172443
ENSG00000110436	SLC1A2	197.436	6.0569e-09	2.68979e-07	2.66056	0.531312
ENSG00000140545	MFGE8	550.268	6.76726e-09	2.99597e-07	0.725232	0.136459
ENSG00000205755	CRLF2	150.771	6.82625e-09	3.01279e-07	1.10575	0.209888
ENSG00000119812	FAM98A	3451.11	7.18774e-09	3.16261e-07	-0.432695	0.0798344
ENSG00000100427	MLC1	608.447	7.29101e-09	3.19823e-07	0.790091	0.149634
ENSG00000143479	DYRK3	456.681	7.82881e-09	3.42367e-07	-0.680513	0.128211
ENSG00000149380	P4HA3	68.1914	7.96569e-09	3.47294e-07	1.71009	0.330547
ENSG00000157193	LRP8	8908.89	8.02043e-09	3.48621e-07	-0.540622	0.10161
ENSG00000145740	SLC30A5	4952.5	8.51628e-09	3.69056e-07	-0.444116	0.082216
ENSG00000276747	PADI6	47.5714	8.67244e-09	3.74691e-07	2.02826	0.393869
ENSG00000169359	SLC33A1	6592.28	8.83116e-09	3.80403e-07	-0.457799	0.0854417
ENSG00000138709	LARP1B	10382.4	9.80641e-09	4.21147e-07	-0.543775	0.10268
ENSG00000117594	HSD11B1	450.108	1.00683e-08	4.31106e-07	-0.691432	0.131456
ENSG00000170989	S1PR1	1994.3	1.04918e-08	4.47901e-07	-0.601999	0.114449
ENSG00000116985	BMP8B	1655.01	1.15773e-08	4.92775e-07	-0.673613	0.129147
ENSG00000165060	FXN	1637.36	1.32701e-08	5.63155e-07	-0.479335	0.0907655
ENSG00000131462	TUBG1	941.373	1.3539e-08	5.72871e-07	-0.596303	0.113941
ENSG00000187699	C2orf88	3483.45	1.42709e-08	6.02064e-07	-0.450705	0.0850151
ENSG00000069696	DRD4	85.8908	1.49974e-08	6.2763e-07	1.44756	0.285058
ENSG00000180638	SLC47A2	349.149	1.50082e-08	6.2763e-07	-0.72196	0.139308
ENSG00000184178	SCFD2	29709.5	1.49653e-08	6.2763e-07	-0.404681	0.0762032
ENSG00000186047	DLEU7	509.466	1.50735e-08	6.2853e-07	0.650564	0.125052
ENSG00000115368	WDR75	5225.23	1.52368e-08	6.33497e-07	-0.396098	0.0745512
ENSG00000105639	JAK3	10952.2	1.54943e-08	6.4234e-07	0.393758	0.0738652
ENSG00000126457	PRMT1	4101.72	1.57168e-08	6.4969e-07	-0.457374	0.0867195
ENSG00000167880	EVPL	34.919	1.5865e-08	6.53931e-07	2.26386	0.446197
ENSG00000172716	SLFN11	6472.55	1.62012e-08	6.65664e-07	-0.412575	0.078266
ENSG00000174125	TLR1	3743.23	1.62425e-08	6.65664e-07	0.452067	0.0859357
ENSG00000058804	NDC1	5604.97	1.66735e-08	6.80429e-07	-0.436678	0.0829481
ENSG00000172345	STARD5	989.64	1.66976e-08	6.80429e-07	-0.579619	0.111618
ENSG00000116774	OLFML3	49.1933	1.70155e-08	6.91419e-07	1.98217	0.395817
ENSG00000074621	SLC24A1	4851.13	1.77746e-08	7.20223e-07	0.450399	0.0859714
ENSG00000117399	CDC20	3286.91	1.82287e-08	7.36543e-07	-0.543331	0.105895
ENSG00000041515	MYO16	397.628	1.87873e-08	7.56981e-07	1.04518	0.20927
ENSG00000058262	SEC61A1	5923.73	1.88592e-08	7.57751e-07	-0.519868	0.100625
ENSG00000177614	PGBD5	180.627	1.97893e-08	7.929e-07	1.09351	0.216694
ENSG00000277481	PKD1L3	528.005	1.99694e-08	7.97884e-07	0.620897	0.120445
ENSG00000163145	C1QTNF7	328.731	2.0254e-08	8.07011e-07	-0.872828	0.172027
ENSG00000168268	NT5DC2	1772.22	2.04248e-08	8.1156e-07	-0.702696	0.138521
ENSG00000134333	LDHA	26716.6	2.0948e-08	8.3005e-07	-0.458167	0.0880148
ENSG00000072310	SREBF1	2511.58	2.11015e-08	8.33831e-07	-0.620803	0.121757
ENSG00000182732	RGS6	360.526	2.14819e-08	8.46529e-07	-0.747944	0.145891
ENSG00000138378	STAT4	6940.94	2.1681e-08	8.52034e-07	-0.537098	0.104709
ENSG00000172893	DHCR7	1980.53	2.19011e-08	8.56532e-07	-0.644168	0.126601
ENSG00000173662	TAS1R1	364.661	2.19149e-08	8.56532e-07	0.794185	0.156284
ENSG00000000938	FGR	2233.55	2.23587e-08	8.69141e-07	0.480777	0.0926108
ENSG00000172403	SYNPO2	1285.25	2.23153e-08	8.69141e-07	-0.50671	0.0981921
ENSG00000137752	CASP1	1622.23	2.25071e-08	8.72546e-07	0.57425	0.111835
ENSG00000156052	GNAQ	558.093	2.26089e-08	8.7413e-07	0.652927	0.127435
ENSG00000163116	STPG2	2296.68	2.27391e-08	8.76802e-07	0.501862	0.0970892
ENSG00000105835	NAMPT	9583.39	2.29116e-08	8.81082e-07	-0.447317	0.085889
ENSG00000171241	SHCBP1	7860.72	2.46465e-08	9.43525e-07	-0.443081	0.0856096
ENSG00000198722	UNC13B	628.387	2.46669e-08	9.43525e-07	-0.620568	0.121576
ENSG00000151812	SLC35F4	225.096	2.50409e-08	9.55282e-07	-0.930437	0.184927
ENSG00000172336	POP7	652.027	2.61927e-08	9.96572e-07	-0.621793	0.121976
ENSG00000112972	HMGCS1	9380.71	2.63619e-08	1.00036e-06	-0.538492	0.104566
ENSG00000175567	UCP2	7831.24	2.72293e-08	1.03055e-06	0.435102	0.084208
ENSG00000162591	MEGF6	354.855	2.74395e-08	1.03577e-06	0.705	0.138983
ENSG00000162924	REL	33667.2	2.75631e-08	1.0377e-06	-0.578252	0.112178
ENSG00000120093	HOXB3	860.987	2.7976e-08	1.05049e-06	0.550164	0.107559
ENSG00000163902	RPN1	16398.1	3.00501e-08	1.12543e-06	-0.421045	0.0814824
ENSG00000139209	SLC38A4	2859.31	3.20168e-08	1.19596e-06	0.497901	0.0975593
ENSG00000242247	ARFGAP3	6734.41	3.27277e-08	1.21934e-06	-0.413291	0.0798521
ENSG00000174442	ZWILCH	1370.61	3.29069e-08	1.22284e-06	-0.494602	0.0967032
ENSG00000163293	NIPAL1	386.866	3.59749e-08	1.33339e-06	-0.731075	0.146418
ENSG00000099204	ABLIM1	11633.4	3.68555e-08	1.36251e-06	0.509114	0.100419
ENSG00000168243	GNG4	243.976	3.82367e-08	1.40994e-06	-1.04241	0.213422
ENSG00000160094	ZNF362	2740.08	3.83643e-08	1.41102e-06	0.43302	0.0846681
ENSG00000198520	C1orf228	1628.18	3.86921e-08	1.41943e-06	0.451758	0.0884434
ENSG00000067167	TRAM1	32329.7	3.94079e-08	1.44201e-06	-0.493217	0.0974986
ENSG00000181518	OR8D4	436.358	4.1362e-08	1.50966e-06	0.853252	0.172219
ENSG00000116133	DHCR24	6386.42	4.14853e-08	1.51032e-06	-0.594402	0.119212
ENSG00000182795	C1orf116	63.239	4.3203e-08	1.56887e-06	2.04692	0.443869
ENSG00000153898	MCOLN2	11385.9	4.39399e-08	1.5916e-06	-0.549975	0.109986
ENSG00000147649	MTDH	36693.7	4.46957e-08	1.6149e-06	-0.399035	0.0779596
ENSG00000010219	DYRK4	1549.3	4.51405e-08	1.62687e-06	0.523549	0.104203
ENSG00000004468	CD38	12382.2	4.55328e-08	1.6369e-06	-0.59984	0.119674
ENSG00000139793	MBNL2	30452.6	4.58316e-08	1.64352e-06	-0.520406	0.103964
ENSG00000130413	STK33	7207.17	4.69905e-08	1.68088e-06	-0.377851	0.0735751
ENSG00000171611	PTCRA	36.2974	4.83343e-08	1.72465e-06	2.26809	0.473476
ENSG00000106080	FKBP14	2596.55	4.87847e-08	1.7364e-06	-0.533899	0.106981
ENSG00000138073	PREB	2973.87	4.90623e-08	1.74196e-06	-0.503709	0.1005
ENSG00000134709	HOOK1	2544.36	4.94265e-08	1.75055e-06	-0.446481	0.088419
ENSG00000116120	FARSB	6571.92	5.04268e-08	1.78158e-06	-0.407005	0.0798827
ENSG00000180116	C12orf40	269.351	5.10499e-08	1.79916e-06	-0.839571	0.171214
ENSG00000184260	HIST2H2AC	5725.97	5.25427e-08	1.84724e-06	-0.474945	0.0946051
ENSG00000100714	MTHFD1	5077.18	5.29401e-08	1.85666e-06	-0.393805	0.0768817
ENSG00000271605	MILR1	1764.1	5.34579e-08	1.87024e-06	0.457124	0.0907779
ENSG00000177103	DSCAML1	5207.38	5.40294e-08	1.88564e-06	0.404949	0.0796871
ENSG00000237489	LINC00959	635.701	5.42601e-08	1.8891e-06	-0.569367	0.114325
ENSG00000178980	SELENOW	814.749	5.94394e-08	2.0644e-06	0.536402	0.107767
ENSG00000132530	XAF1	1391.48	5.96571e-08	2.06696e-06	0.509163	0.103461
ENSG00000212907	MT-ND4L	21272.2	6.03603e-08	2.08127e-06	0.606982	0.123636
ENSG00000257335	MGAM	232.566	6.02273e-08	2.08127e-06	1.08217	0.226274
ENSG00000074842	MYDGF	2833.31	6.0747e-08	2.08958e-06	-0.494346	0.0992734
ENSG00000188958	UTS2B	457.756	6.27456e-08	2.15316e-06	0.805805	0.165884
ENSG00000170522	ELOVL6	2285.27	6.74368e-08	2.30862e-06	-0.44362	0.0886195
ENSG00000129128	SPCS3	18801.7	6.8372e-08	2.33507e-06	-0.450107	0.0903333
ENSG00000099901	RANBP1	3081.93	7.22184e-08	2.46057e-06	-0.460978	0.0921121
ENSG00000115993	TRAK2	2548.9	7.28506e-08	2.47623e-06	-0.468385	0.0945391
ENSG00000204103	MAFB	262.3	7.40251e-08	2.5102e-06	0.968558	0.202748
ENSG00000171914	TLN2	591.3	7.43126e-08	2.51401e-06	-0.565141	0.114999
ENSG00000117899	MESD	4747.11	7.79627e-08	2.63129e-06	-0.381752	0.0761657
ENSG00000188373	C10orf99	58.4107	7.82798e-08	2.63579e-06	1.70322	0.360265
ENSG00000120437	ACAT2	2289.26	7.9136e-08	2.65838e-06	-0.518868	0.105606
ENSG00000162814	SPATA17	140.718	8.21711e-08	2.75389e-06	-1.07566	0.225297
ENSG00000131386	GALNT15	84.9312	8.28936e-08	2.77162e-06	1.54021	0.330721
ENSG00000111732	AICDA	2639.58	8.39042e-08	2.79889e-06	-0.449496	0.0907805
ENSG00000172878	METAP1D	1153.43	8.63628e-08	2.87422e-06	-0.484616	0.0981972
ENSG00000160789	LMNA	1175.5	8.71842e-08	2.89484e-06	-0.763807	0.15989
ENSG00000165197	VEGFD	98.56	8.92928e-08	2.958e-06	1.44087	0.308226
ENSG00000182481	KPNA2	8221.71	9.46474e-08	3.12816e-06	-0.371883	0.0746087
ENSG00000060762	MPC1	3185.54	9.6207e-08	3.1724e-06	-0.440226	0.0897083
ENSG00000213654	GPSM3	2451.17	9.72937e-08	3.20087e-06	0.524763	0.108522
ENSG00000034971	MYOC	46.0689	1.03108e-07	3.38441e-06	2.10896	0.467389
ENSG00000273703	HIST1H2BM	4347.56	1.08707e-07	3.56002e-06	-0.49877	0.103337
ENSG00000102595	UGGT2	8319.72	1.12849e-07	3.68725e-06	-0.487845	0.100475
ENSG00000132846	ZBED3	477.286	1.15412e-07	3.76242e-06	0.694663	0.145616
ENSG00000185522	LMNTD2	247.014	1.16997e-07	3.79685e-06	0.786595	0.165154
ENSG00000197056	ZMYM1	1203.47	1.16734e-07	3.79685e-06	-0.470734	0.0963572
ENSG00000164111	ANXA5	9096.88	1.18598e-07	3.84011e-06	-0.438684	0.0896446
ENSG00000168229	PTGDR	182.671	1.22779e-07	3.96653e-06	1.12552	0.242533
ENSG00000155189	AGPAT5	6079.05	1.23511e-07	3.9723e-06	-0.371307	0.0755926
ENSG00000166012	TAF1D	9194.73	1.23428e-07	3.9723e-06	-0.362012	0.0733176
ENSG00000251349	MSANTD3-TMEFF1	311.07	1.24217e-07	3.98607e-06	0.763803	0.161055
ENSG00000108641	B9D1	907.039	1.26567e-07	4.05242e-06	-0.670189	0.141401
ENSG00000148248	SURF4	10571.4	1.30729e-07	4.17635e-06	-0.382382	0.0777711
ENSG00000170348	TMED10	16673.8	1.34305e-07	4.28106e-06	-0.409955	0.0838508
ENSG00000125821	DTD1	5579.44	1.38663e-07	4.41016e-06	-0.361291	0.0738411
ENSG00000163645	ERICH6	382.114	1.40627e-07	4.46272e-06	0.822186	0.175718
ENSG00000085840	ORC1	2761.38	1.52937e-07	4.84268e-06	-0.416344	0.0855547
ENSG00000117395	EBNA1BP2	1031.16	1.58392e-07	5.00437e-06	-0.495379	0.103194
ENSG00000159216	RUNX1	75780.6	1.60553e-07	5.06149e-06	0.37382	0.0770397
ENSG00000198855	FICD	1715.51	1.63965e-07	5.15771e-06	-0.452382	0.0937787
ENSG00000175857	GAPT	2078.95	1.66341e-07	5.221e-06	0.461649	0.0960989
ENSG00000143156	NME7	4383.54	1.69103e-07	5.29611e-06	-0.389006	0.0800213
ENSG00000095380	NANS	1321.08	1.72254e-07	5.38304e-06	-0.516687	0.108469
ENSG00000064655	EYA2	2106.02	1.72636e-07	5.38325e-06	-0.549229	0.115802
ENSG00000185437	SH3BGR	381.167	1.75984e-07	5.47574e-06	-0.7594	0.16296
ENSG00000203814	HIST2H2BF	13702.2	1.78536e-07	5.54313e-06	-0.515578	0.106728
ENSG00000143119	CD53	29702.6	1.79494e-07	5.56084e-06	0.385356	0.0804042
ENSG00000213085	CFAP45	158.957	1.82389e-07	5.63834e-06	-0.981681	0.212403
ENSG00000175866	BAIAP2	616.807	1.84375e-07	5.68746e-06	0.846094	0.184889
ENSG00000167703	SLC43A2	10880.7	1.88078e-07	5.78925e-06	0.359632	0.0750696
ENSG00000121039	RDH10	674.218	1.92699e-07	5.91878e-06	-0.522522	0.110064
ENSG00000049245	VAMP3	1999.43	1.97346e-07	6.03569e-06	0.434951	0.090906
ENSG00000154856	APCDD1	796.036	1.97126e-07	6.03569e-06	0.601797	0.127959
ENSG00000169031	COL4A3	6300.15	1.99951e-07	6.10233e-06	-0.49874	0.104159
ENSG00000184220	CMSS1	2948.29	2.01683e-07	6.14211e-06	-0.421991	0.08832
ENSG00000101194	SLC17A9	3307.66	2.02549e-07	6.14635e-06	-0.495394	0.10477
ENSG00000138180	CEP55	3906.2	2.02679e-07	6.14635e-06	-0.427378	0.0891128
ENSG00000143621	ILF2	7738.43	2.06548e-07	6.25048e-06	-0.391303	0.0812337
ENSG00000198301	SDAD1	5615.41	2.09234e-07	6.31842e-06	-0.362102	0.0747692
ENSG00000079785	DDX1	5698.87	2.12644e-07	6.4079e-06	-0.366106	0.0766572
ENSG00000198576	ARC	175.018	2.16252e-07	6.50298e-06	1.15945	0.258189
ENSG00000158481	CD1C	2440.75	2.18192e-07	6.53391e-06	0.482475	0.101927
ENSG00000273749	CYFIP1	2418.68	2.18191e-07	6.53391e-06	0.394376	0.081985
ENSG00000050327	ARHGEF5	1026.11	2.20668e-07	6.58447e-06	0.480698	0.101315
ENSG00000174371	EXO1	4431.86	2.20798e-07	6.58447e-06	-0.406328	0.0847433
ENSG00000164237	CMBL	92.5369	2.21753e-07	6.59921e-06	1.26425	0.277711
ENSG00000174837	ADGRE1	96.186	2.25404e-07	6.69398e-06	1.13849	0.248368
ENSG00000100767	PAPLN	901.545	2.26803e-07	6.72162e-06	0.519102	0.110039
ENSG00000165995	CACNB2	2434.08	2.3167e-07	6.85169e-06	-0.437475	0.092137
ENSG00000170542	SERPINB9	11481	2.41552e-07	7.12927e-06	-0.361802	0.0753532
ENSG00000130164	LDLR	5569.64	2.49443e-07	7.34704e-06	-0.405105	0.0850089
ENSG00000136295	TTYH3	2824	2.54991e-07	7.49507e-06	0.466238	0.0989596
ENSG00000275674	AC091167.7	245.841	2.61595e-07	7.67345e-06	0.770781	0.167716
ENSG00000117593	DARS2	3249.12	2.74533e-07	8.03653e-06	-0.408865	0.0859573
ENSG00000151164	RAD9B	938.08	2.76769e-07	8.08549e-06	0.708733	0.155932
ENSG00000130340	SNX9	21008.2	2.81296e-07	8.20103e-06	-0.358199	0.0756048
ENSG00000030419	IKZF2	11515.4	2.89153e-07	8.413e-06	-0.421115	0.0892403
ENSG00000120725	SIL1	18229.3	2.91643e-07	8.46827e-06	-0.380889	0.0801184
ENSG00000085563	ABCB1	1110.27	3.06003e-07	8.86728e-06	-0.559457	0.121072
ENSG00000087088	BAX	3480.05	3.13452e-07	9.06482e-06	0.44072	0.0940593
ENSG00000274641	HIST1H2BO	5487.31	3.14222e-07	9.06881e-06	-0.429602	0.091569
ENSG00000102471	NDFIP2	2509.1	3.15895e-07	9.09879e-06	-0.432298	0.0919224
ENSG00000180245	RRH	452.125	3.21694e-07	9.24726e-06	0.589164	0.127706
ENSG00000184408	KCND2	481.83	3.2992e-07	9.46474e-06	-0.893335	0.201511
ENSG00000196700	ZNF512B	1168.79	3.40825e-07	9.75806e-06	0.44663	0.0954797
ENSG00000117228	GBP1	2923.34	3.45352e-07	9.868e-06	0.391914	0.0830776
ENSG00000162777	DENND2D	2389.47	3.46319e-07	9.87594e-06	0.401986	0.0851254
ENSG00000177595	PIDD1	1030.36	3.53069e-07	1.00485e-05	0.501387	0.108264
ENSG00000111859	NEDD9	81390.1	3.65887e-07	1.03926e-05	0.430879	0.0924149
ENSG00000102760	RGCC	1097	3.71253e-07	1.05083e-05	-0.517633	0.11258
ENSG00000111843	TMEM14C	840.006	3.71424e-07	1.05083e-05	-0.559653	0.122144
ENSG00000134057	CCNB1	4240.16	3.76814e-07	1.06398e-05	-0.3765	0.0801818
ENSG00000137802	MAPKBP1	3318.3	3.77896e-07	1.06494e-05	0.394409	0.0844176
ENSG00000152128	TMEM163	14983.7	3.85138e-07	1.08322e-05	0.524185	0.114831
ENSG00000068438	FTSJ1	1812.49	3.9968e-07	1.12192e-05	-0.486273	0.105597
ENSG00000110090	CPT1A	6794.15	4.01835e-07	1.12561e-05	0.391942	0.0832589
ENSG00000140284	SLC27A2	211.729	4.02563e-07	1.12561e-05	-0.919239	0.206688
ENSG00000011590	ZBTB32	1705.46	4.04923e-07	1.12562e-05	-0.454966	0.0984469
ENSG00000101082	SLA2	459.344	4.04453e-07	1.12562e-05	0.574385	0.125624
ENSG00000138642	HERC6	2602.36	4.04122e-07	1.12562e-05	0.489317	0.106125
ENSG00000198099	ADH4	164.987	4.14476e-07	1.14995e-05	-0.915623	0.205092
ENSG00000108551	RASD1	227.129	4.16082e-07	1.15218e-05	0.908889	0.204863
ENSG00000037897	METTL1	248.103	4.18134e-07	1.15563e-05	-0.761153	0.169332
ENSG00000101400	SNTA1	1767.11	4.27884e-07	1.1803e-05	0.423887	0.0914479
ENSG00000183091	NEB	2207.17	4.4129e-07	1.21494e-05	0.411836	0.0890407
ENSG00000120708	TGFBI	70.3163	4.45397e-07	1.22156e-05	1.49402	0.341155
ENSG00000152270	PDE3B	3264.44	4.44761e-07	1.22156e-05	-0.382937	0.0818371
ENSG00000197157	SND1	105815	4.62738e-07	1.2667e-05	-0.43465	0.0915821
ENSG00000171208	NETO2	3591.04	4.67849e-07	1.27825e-05	-0.376813	0.080948
ENSG00000101336	HCK	7578.87	4.75357e-07	1.2963e-05	0.399197	0.0863738
ENSG00000114251	WNT5A	37.17	4.94574e-07	1.34359e-05	2.03653	0.463443
ENSG00000123416	TUBA1B	37920.3	4.94219e-07	1.34359e-05	-0.38557	0.0830881
ENSG00000167291	TBC1D16	699.221	5.01351e-07	1.35943e-05	0.637616	0.142394
ENSG00000009307	CSDE1	24513.4	5.14011e-07	1.3859e-05	-0.335755	0.0720924
ENSG00000013375	PGM3	4323.15	5.12684e-07	1.3859e-05	-0.41576	0.0899297
ENSG00000163606	CD200R1	2357.71	5.13725e-07	1.3859e-05	0.609706	0.137915
ENSG00000154217	PITPNC1	8949.16	5.1832e-07	1.39489e-05	-0.365852	0.0779675
ENSG00000057468	MSH4	735.233	5.19729e-07	1.39607e-05	0.623871	0.139115
ENSG00000118515	SGK1	18258	5.35614e-07	1.43605e-05	0.449705	0.0965356
ENSG00000165617	DACT1	447.237	5.40508e-07	1.44646e-05	-0.912427	0.212355
ENSG00000214814	FER1L6	300.843	5.45604e-07	1.45738e-05	0.681023	0.152444
ENSG00000181523	SGSH	934.76	5.51294e-07	1.46984e-05	0.517504	0.114777
ENSG00000196220	SRGAP3	3937.62	5.56987e-07	1.48227e-05	-0.373235	0.08082
ENSG00000151229	SLC2A13	4866.65	5.66741e-07	1.50543e-05	-0.392418	0.0854103
ENSG00000150593	PDCD4	11279.8	5.69092e-07	1.50888e-05	0.532875	0.118784
ENSG00000165714	BORCS5	9213.38	5.85811e-07	1.55035e-05	-0.369649	0.0802952
ENSG00000115183	TANC1	444.685	5.93473e-07	1.56714e-05	0.664807	0.149718
ENSG00000133121	STARD13	1125.99	5.94341e-07	1.56714e-05	0.58893	0.132144
ENSG00000154175	ABI3BP	1614.08	6.06753e-07	1.59693e-05	-0.490605	0.108929
ENSG00000163827	LRRC2	285.99	6.09844e-07	1.60212e-05	0.746901	0.169185
ENSG00000114113	RBP2	1412.65	6.15651e-07	1.61442e-05	-0.490815	0.108669
ENSG00000101413	RPRD1B	9139.91	6.53397e-07	1.71028e-05	-0.335929	0.0724007
ENSG00000106153	CHCHD2	6381.37	6.72777e-07	1.7578e-05	-0.348837	0.0758556
ENSG00000122218	COPA	22209.7	6.8571e-07	1.78169e-05	-0.345786	0.0754943
ENSG00000131871	SELENOS	2122.17	6.86891e-07	1.78169e-05	-0.422562	0.0929542
ENSG00000163106	HPGDS	135.12	6.8433e-07	1.78169e-05	1.00773	0.232549
ENSG00000177076	ACER2	745.872	6.85831e-07	1.78169e-05	0.533647	0.119384
ENSG00000073754	CD5L	1396.46	6.88862e-07	1.78358e-05	0.456223	0.101062
ENSG00000178199	ZC3H12D	9926.41	6.95294e-07	1.79699e-05	0.370034	0.0806527
ENSG00000179603	GRM8	654.256	7.17057e-07	1.8499e-05	0.760598	0.176667
ENSG00000112118	MCM3	7791.49	7.46404e-07	1.92124e-05	-0.344999	0.0749262
ENSG00000250264	AL669918.1	770.86	7.48726e-07	1.92124e-05	-0.502876	0.112518
ENSG00000253729	PRKDC	32738.6	7.48577e-07	1.92124e-05	-0.327481	0.0718217
ENSG00000105204	DYRK1B	612.217	7.50804e-07	1.92313e-05	0.522455	0.117036
ENSG00000135835	KIAA1614	520.324	7.53575e-07	1.92679e-05	0.567246	0.127936
ENSG00000242265	PEG10	3058.83	7.86396e-07	2.00713e-05	0.444349	0.0992122
ENSG00000111886	GABRR2	2710.01	7.88503e-07	2.00893e-05	-0.400139	0.0883474
ENSG00000197381	ADARB1	9810.83	8.08549e-07	2.05635e-05	-0.388224	0.086668
ENSG00000122786	CALD1	925.278	8.10711e-07	2.0582e-05	-0.619268	0.141915
ENSG00000105372	RPS19	23873	8.18845e-07	2.07152e-05	0.402162	0.0892489
ENSG00000162739	SLAMF6	21937.6	8.17566e-07	2.07152e-05	0.343675	0.0750399
ENSG00000175063	UBE2C	2159.72	8.30948e-07	2.09844e-05	-0.457179	0.103141
ENSG00000101384	JAG1	348.575	8.41691e-07	2.12183e-05	0.640378	0.146107
ENSG00000274290	HIST1H2BE	5578.27	8.7194e-07	2.19423e-05	-0.393199	0.0872657
ENSG00000228716	DHFR	5555.45	8.73762e-07	2.19496e-05	-0.3942	0.0876056
ENSG00000164244	PRRC1	6542.3	8.84774e-07	2.21874e-05	-0.399379	0.0888568
ENSG00000144354	CDCA7	1495.84	8.87074e-07	2.22063e-05	-0.430713	0.0957487
ENSG00000182326	C1S	488.124	8.90056e-07	2.22421e-05	0.592609	0.135133
ENSG00000139372	TDG	4036.61	9.05773e-07	2.25955e-05	-0.3591	0.079123
ENSG00000177879	AP3S1	6064.55	9.25184e-07	2.30396e-05	-0.364889	0.0804566
ENSG00000157617	C2CD2	1671.94	9.36131e-07	2.32719e-05	0.405335	0.0902259
ENSG00000119977	TCTN3	4518.16	9.58271e-07	2.3781e-05	-0.348214	0.0772752
ENSG00000124203	ZNF831	4006.28	9.90549e-07	2.45396e-05	0.373165	0.0822833
ENSG00000168502	MTCL1	4588.28	9.94819e-07	2.46029e-05	0.4092	0.0914016
ENSG00000091181	IL5RA	570.105	1.00033e-06	2.46965e-05	0.620139	0.14326
ENSG00000110660	SLC35F2	4037.55	1.00551e-06	2.47819e-05	-0.349462	0.0773042
ENSG00000116406	EDEM3	11355.1	1.02069e-06	2.51128e-05	-0.416176	0.0931927
ENSG00000129682	FGF13	313.616	1.08684e-06	2.66946e-05	0.780871	0.18375
ENSG00000133466	C1QTNF6	1265.64	1.10213e-06	2.70239e-05	-0.411843	0.0925099
ENSG00000136770	DNAJC1	23065.3	1.13393e-06	2.77562e-05	-0.376695	0.0843609
ENSG00000119912	IDE	9804.46	1.13733e-06	2.7792e-05	-0.363247	0.0812289
ENSG00000137101	CD72	7122.57	1.14343e-06	2.78934e-05	0.357045	0.0790785
ENSG00000091428	RAPGEF4	1058.43	1.14856e-06	2.7971e-05	0.54804	0.126279
ENSG00000124602	UNC5CL	408.438	1.15313e-06	2.80347e-05	0.636925	0.147963
ENSG00000154027	AK5	229.911	1.16694e-06	2.83224e-05	0.789317	0.185608
ENSG00000109321	AREG	293.257	1.17971e-06	2.8584e-05	-0.844285	0.201405
ENSG00000181804	SLC9A9	28835	1.19202e-06	2.88337e-05	0.486455	0.111739
ENSG00000204296	C6orf10	763.222	1.21971e-06	2.94538e-05	0.515229	0.117939
ENSG00000120800	UTP20	6017.52	1.22431e-06	2.9515e-05	-0.339822	0.0757755
ENSG00000145685	LHFPL2	4164.01	1.2299e-06	2.96001e-05	0.349447	0.0776875
ENSG00000149639	SOGA1	6522.19	1.23254e-06	2.9614e-05	0.331116	0.073417
ENSG00000187079	TEAD1	260.552	1.24223e-06	2.97968e-05	0.717413	0.168154
ENSG00000196787	HIST1H2AG	10380.6	1.26301e-06	3.02447e-05	-0.482375	0.110978
ENSG00000121073	SLC35B1	2107.48	1.27416e-06	3.04609e-05	-0.401851	0.0912064
ENSG00000140022	STON2	423.374	1.2876e-06	3.0731e-05	0.650727	0.152204
ENSG00000277639	AC007906.2	81.9621	1.3057e-06	3.11112e-05	1.19648	0.286155
ENSG00000058453	CROCC	3126.62	1.32556e-06	3.1532e-05	0.438723	0.099752
ENSG00000042317	SPATA7	931.466	1.33357e-06	3.16701e-05	-0.451461	0.10307
ENSG00000167264	DUS2	6342.16	1.34853e-06	3.19725e-05	0.381079	0.0858665
ENSG00000118432	CNR1	1080.89	1.35216e-06	3.20056e-05	0.46647	0.107141
ENSG00000113161	HMGCR	6712.22	1.39594e-06	3.29332e-05	-0.419801	0.0957796
ENSG00000126803	HSPA2	668.991	1.39506e-06	3.29332e-05	0.596569	0.139505
ENSG00000107249	GLIS3	617.854	1.39876e-06	3.29455e-05	0.527067	0.122119
ENSG00000107651	SEC23IP	6507.06	1.41446e-06	3.32606e-05	-0.336285	0.0752503
ENSG00000136541	ERMN	674.504	1.41731e-06	3.32731e-05	-0.484185	0.111628
ENSG00000112715	VEGFA	1573.58	1.42501e-06	3.33447e-05	0.541926	0.126629
ENSG00000114867	EIF4G1	18704.7	1.42495e-06	3.33447e-05	-0.37585	0.0849401
ENSG00000142733	MAP3K6	390.914	1.43827e-06	3.34911e-05	0.614329	0.143851
ENSG00000167106	FAM102A	8105.56	1.43475e-06	3.34911e-05	0.330423	0.0733797
ENSG00000171877	FRMD5	4510.89	1.43697e-06	3.34911e-05	-0.412847	0.0939215
ENSG00000124193	SRSF6	10115.6	1.45189e-06	3.37535e-05	-0.342032	0.0770695
ENSG00000132254	ARFIP2	1387.62	1.45663e-06	3.38089e-05	-0.471624	0.108738
ENSG00000157978	LDLRAP1	2900.21	1.46099e-06	3.38553e-05	-0.361544	0.0812315
ENSG00000204420	MPIG6B	187.423	1.46486e-06	3.38902e-05	-0.89577	0.215268
ENSG00000131724	IL13RA1	3286.68	1.48373e-06	3.42716e-05	0.455818	0.105281
ENSG00000164484	TMEM200A	2487.41	1.49066e-06	3.43762e-05	0.470394	0.10862
ENSG00000136111	TBC1D4	2246.27	1.51378e-06	3.48534e-05	-1.09015	0.265988
ENSG00000086598	TMED2	13946.4	1.52186e-06	3.49832e-05	-0.437703	0.100691
ENSG00000138798	EGF	30.9681	1.54654e-06	3.54937e-05	2.0801	0.511671
ENSG00000116750	UCHL5	7395.47	1.5604e-06	3.57545e-05	-0.377692	0.0857629
ENSG00000152767	FARP1	2189.26	1.58378e-06	3.62325e-05	0.477302	0.111127
ENSG00000008710	PKD1	3133.56	1.61878e-06	3.69741e-05	0.361568	0.0815189
ENSG00000100304	TTLL12	1772.71	1.6313e-06	3.72009e-05	-0.391103	0.089078
ENSG00000129636	ITFG1	32149.7	1.63829e-06	3.7301e-05	-0.306857	0.0685412
ENSG00000004864	SLC25A13	9457.87	1.69538e-06	3.85396e-05	-0.367277	0.0819368
ENSG00000133627	ACTR3B	1893.93	1.71541e-06	3.89333e-05	-0.424568	0.0971826
ENSG00000197140	ADAM32	365.397	1.74388e-06	3.95169e-05	-0.68703	0.164106
ENSG00000168916	ZNF608	6422.48	1.83658e-06	4.15519e-05	0.355722	0.080326
ENSG00000104081	BMF	14539.1	1.86314e-06	4.20864e-05	0.344355	0.0780021
ENSG00000035664	DAPK2	2116.64	1.87198e-06	4.21534e-05	0.426511	0.098779
ENSG00000143179	UCK2	6545	1.87098e-06	4.21534e-05	-0.328944	0.0747423
ENSG00000140563	MCTP2	27857.6	1.88779e-06	4.23763e-05	-0.373695	0.0851093
ENSG00000171291	ZNF439	4325.29	1.8851e-06	4.23763e-05	0.370129	0.0844292
ENSG00000174123	TLR10	9360.55	1.89275e-06	4.24212e-05	0.4683	0.109819
ENSG00000117479	SLC19A2	2095.34	1.95264e-06	4.36954e-05	-0.423204	0.0981698
ENSG00000170677	SOCS6	1073.53	1.96489e-06	4.39008e-05	0.480843	0.112864
ENSG00000042980	ADAM28	24916.4	2.00081e-06	4.45646e-05	0.488231	0.115936
ENSG00000152894	PTPRK	8366.12	2.00043e-06	4.45646e-05	0.479233	0.112853
ENSG00000173077	DEC1	81.2628	2.05534e-06	4.57082e-05	1.32625	0.332983
ENSG00000118495	PLAGL1	5307.33	2.08155e-06	4.62194e-05	-0.421087	0.0977006
ENSG00000186314	PRELID2	3324.23	2.11277e-06	4.68156e-05	0.398428	0.0922452
ENSG00000196743	GM2A	11941	2.11493e-06	4.68156e-05	0.33542	0.0762947
ENSG00000184357	HIST1H1B	14124.2	2.13241e-06	4.71298e-05	-0.36671	0.0845434
ENSG00000123131	PRDX4	1775.12	2.1505e-06	4.73969e-05	-0.416261	0.0968662
ENSG00000151240	DIP2C	1335.58	2.1511e-06	4.73969e-05	0.421569	0.097508
ENSG00000095794	CREM	6506.57	2.15549e-06	4.74208e-05	-0.330639	0.0752489
ENSG00000166562	SEC11C	6310.89	2.16224e-06	4.74964e-05	-0.391912	0.0908436
ENSG00000120519	SLC10A7	18635.1	2.16677e-06	4.75232e-05	-0.416819	0.097092
ENSG00000115163	CENPA	2472.66	2.17631e-06	4.76595e-05	-0.360275	0.0826986
ENSG00000144736	SHQ1	3824.01	2.18161e-06	4.77027e-05	-0.355029	0.0814689
ENSG00000123384	LRP1	662.678	2.18831e-06	4.77039e-05	0.556628	0.132796
ENSG00000136048	DRAM1	13010.7	2.18783e-06	4.77039e-05	0.441793	0.103585
ENSG00000077232	DNAJC10	11612.5	2.21523e-06	4.81524e-05	-0.391421	0.0908754
ENSG00000248672	LY75-CD302	450.242	2.2156e-06	4.81524e-05	-0.547383	0.130307
ENSG00000163082	SGPP2	2361.61	2.24842e-06	4.87918e-05	-0.379087	0.0875344
ENSG00000074660	SCARF1	445.637	2.4754e-06	5.36209e-05	0.638428	0.154153
ENSG00000137571	SLCO5A1	3948.93	2.48217e-06	5.36209e-05	-0.494399	0.11844
ENSG00000137841	PLCB2	2150.16	2.48061e-06	5.36209e-05	0.375196	0.0870893
ENSG00000124370	MCEE	3692.21	2.49527e-06	5.38229e-05	-0.417014	0.0977194
ENSG00000139626	ITGB7	4775.6	2.55856e-06	5.51052e-05	-0.377022	0.0876262
ENSG00000072274	TFRC	15971.3	2.59245e-06	5.55867e-05	-0.314109	0.0718159
ENSG00000147155	EBP	1684.96	2.58807e-06	5.55867e-05	-0.450922	0.106608
ENSG00000170899	GSTA4	394.189	2.59255e-06	5.55867e-05	-0.556945	0.133718
ENSG00000168282	MGAT2	3771.56	2.60979e-06	5.58728e-05	-0.380192	0.0888578
ENSG00000132965	ALOX5AP	1058.09	2.61422e-06	5.58842e-05	0.438406	0.103475
ENSG00000104324	CPQ	10641.1	2.64787e-06	5.64354e-05	0.376844	0.0878998
ENSG00000127824	TUBA4A	9217.6	2.64672e-06	5.64354e-05	-0.353949	0.0824331
ENSG00000233276	GPX1	2900.04	2.65278e-06	5.64563e-05	0.363413	0.0849747
ENSG00000132837	DMGDH	2269.01	2.69927e-06	5.73605e-05	0.580311	0.142201
ENSG00000187105	HEATR4	700.023	2.71115e-06	5.75278e-05	-0.504188	0.120695
ENSG00000042813	ZPBP	186.255	2.74668e-06	5.81956e-05	-0.839358	0.207996
ENSG00000105889	STEAP1B	25756.7	2.81039e-06	5.94576e-05	0.498561	0.119985
ENSG00000112984	KIF20A	2540.31	2.82969e-06	5.97777e-05	-0.394524	0.0926907
ENSG00000142677	IL22RA1	29.7809	2.88453e-06	6.08467e-05	-1.9123	0.486577
ENSG00000101282	RSPO4	208.652	2.8929e-06	6.09336e-05	0.805921	0.199334
ENSG00000078098	FAP	57.5689	2.91286e-06	6.1264e-05	1.29932	0.32457
ENSG00000088205	DDX18	5393.99	2.93489e-06	6.16371e-05	-0.329716	0.0765894
ENSG00000073331	ALPK1	7538.68	2.95427e-06	6.18629e-05	0.442576	0.105423
ENSG00000130363	RSPH3	860.881	2.95405e-06	6.18629e-05	-0.455476	0.108572
ENSG00000145721	LIX1	1136.93	2.96431e-06	6.19826e-05	0.610547	0.150536
ENSG00000167552	TUBA1A	2136.71	2.98058e-06	6.2232e-05	-0.411492	0.0975124
ENSG00000158406	HIST1H4H	9822.48	2.98639e-06	6.22627e-05	-0.383681	0.0894136
ENSG00000275126	HIST1H4L	3171.7	3.02721e-06	6.30222e-05	-0.529669	0.129109
ENSG00000120306	CYSTM1	1634.6	3.04895e-06	6.33208e-05	-0.394914	0.0932127
ENSG00000197958	RPL12	12555.6	3.05038e-06	6.33208e-05	-0.404006	0.0935821
ENSG00000164675	IQUB	273.454	3.10672e-06	6.43971e-05	-0.779605	0.194976
ENSG00000165322	ARHGAP12	7485.81	3.15345e-06	6.52713e-05	-0.325015	0.0754161
ENSG00000142583	SLC2A5	2361.13	3.17352e-06	6.55922e-05	-0.503139	0.121818
ENSG00000099194	SCD	5656.57	3.34844e-06	6.9108e-05	-1.18669	0.305894
ENSG00000147852	VLDLR	308.493	3.42024e-06	7.04885e-05	0.622818	0.153397
ENSG00000172461	FUT9	53.2327	3.46699e-06	7.13493e-05	-1.32368	0.335203
ENSG00000065357	DGKA	3436.12	3.53791e-06	7.26006e-05	0.345459	0.0809751
ENSG00000143476	DTL	8367.36	3.53306e-06	7.26006e-05	-0.396002	0.0943396
ENSG00000120742	SERP1	10449.3	3.63666e-06	7.45205e-05	-0.369438	0.0875279
ENSG00000148019	CEP78	3239.98	3.66706e-06	7.5036e-05	-0.381942	0.091088
ENSG00000186334	SLC36A3	372.651	3.67412e-06	7.50734e-05	-0.571039	0.140192
ENSG00000134825	TMEM258	2263.93	3.82576e-06	7.80606e-05	-0.459234	0.111883
ENSG00000182329	KIAA2012	309.384	3.83239e-06	7.8085e-05	0.636668	0.157899
ENSG00000105327	BBC3	796.427	3.88014e-06	7.89458e-05	0.650956	0.163092
ENSG00000168676	KCTD19	371.531	3.92862e-06	7.98189e-05	0.611006	0.151468
ENSG00000110786	PTPN5	79.7627	3.99133e-06	8.09782e-05	1.15307	0.294097
ENSG00000115504	EHBP1	10232.4	4.11937e-06	8.3458e-05	-0.305265	0.0737762
ENSG00000079215	SLC1A3	536.557	4.18251e-06	8.46176e-05	0.538253	0.132654
ENSG00000138363	ATIC	5224.73	4.22006e-06	8.52571e-05	-0.341026	0.0807933
ENSG00000141682	PMAIP1	1582.89	4.25661e-06	8.58745e-05	0.436557	0.105893
ENSG00000204642	HLA-F	3539.38	4.27902e-06	8.62054e-05	0.340664	0.0804059
ENSG00000160193	WDR4	3061.88	4.36344e-06	8.77649e-05	-0.379114	0.0916226
ENSG00000185215	TNFAIP2	229.759	4.37478e-06	8.77649e-05	0.783073	0.198807
ENSG00000205086	C2orf91	585.413	4.3741e-06	8.77649e-05	0.509387	0.125254
ENSG00000090238	YPEL3	1326.38	4.38093e-06	8.77654e-05	0.423825	0.10272
ENSG00000077092	RARB	661.356	4.40966e-06	8.82178e-05	0.530812	0.131306
ENSG00000151090	THRB	3415.63	4.5343e-06	9.05849e-05	-0.492782	0.123359
ENSG00000198049	AVPR1B	191.28	4.61554e-06	9.20798e-05	0.793343	0.201994
ENSG00000139734	DIAPH3	25539.9	4.62278e-06	9.20961e-05	-0.417991	0.0998175
ENSG00000198780	FAM169A	3194.8	4.66824e-06	9.28728e-05	0.487577	0.120433
ENSG00000204300	TMEM225	218.738	4.68641e-06	9.31051e-05	0.87324	0.222964
ENSG00000174628	IQCK	318.615	4.75768e-06	9.43903e-05	-0.626034	0.156716
ENSG00000106328	FSCN3	58.4723	4.77758e-06	9.46541e-05	-1.33346	0.348393
ENSG00000156689	GLYATL2	106.713	4.80151e-06	9.4997e-05	-1.06538	0.277294
ENSG00000170581	STAT2	7938.54	4.82355e-06	9.53016e-05	0.317682	0.0752168
ENSG00000140379	BCL2A1	1598.28	4.87304e-06	9.61471e-05	-0.388614	0.0938921
ENSG00000143390	RFX5	5024.93	5.11493e-06	0.000100781	0.314886	0.0745126
ENSG00000109066	TMEM104	5433.26	5.1555e-06	0.000101441	-0.333199	0.080052
ENSG00000145284	SCD5	783.869	5.18947e-06	0.000101901	0.534617	0.133912
ENSG00000165675	ENOX2	9586.96	5.19309e-06	0.000101901	-0.306381	0.0727145
ENSG00000104472	CHRAC1	1591.27	5.26788e-06	0.000103227	-0.449018	0.110711
ENSG00000177721	ANXA2R	397.809	5.34285e-06	0.000104554	0.550395	0.137802
ENSG00000181847	TIGIT	576.972	5.392e-06	0.000105358	0.495466	0.122884
ENSG00000188163	FAM166A	159.235	5.39864e-06	0.000105358	0.851157	0.219614
ENSG00000266714	MYO15B	2167.28	5.50683e-06	0.000107323	0.428246	0.105663
ENSG00000106628	POLD2	2757.27	5.57948e-06	0.000108592	-0.370341	0.08973
ENSG00000158023	WDR66	1039.85	5.59846e-06	0.000108813	0.471403	0.117266
ENSG00000276085	CCL3L3	396.812	5.71932e-06	0.000111012	-0.697228	0.179842
ENSG00000136531	SCN2A	326.542	5.82916e-06	0.000112991	0.64911	0.165819
ENSG00000173905	GOLIM4	6115.36	5.84441e-06	0.000113134	-0.346461	0.0840414
ENSG00000228278	ORM2	333.816	5.93919e-06	0.000114659	0.580604	0.146672
ENSG00000255663	AP002373.1	318.245	5.93919e-06	0.000114659	-0.627891	0.160086
ENSG00000168734	PKIG	7960.74	5.98965e-06	0.000115478	0.312126	0.0740463
ENSG00000140367	UBE2Q2	3945.36	6.08356e-06	0.00011694	-0.333887	0.0806889
ENSG00000152763	WDR78	585.32	6.08995e-06	0.00011694	-0.47276	0.117761
ENSG00000178538	CA8	806.291	6.07493e-06	0.00011694	-0.543596	0.13735
ENSG00000104177	MYEF2	3316.33	6.09911e-06	0.000116959	-0.328918	0.0795704
ENSG00000171804	WDR87	86.6425	6.12232e-06	0.000117248	1.33098	0.36506
ENSG00000185238	PRMT3	6919.7	6.21428e-06	0.00011885	-0.317128	0.0768651
ENSG00000172667	ZMAT3	9528.64	6.38755e-06	0.000122001	0.368205	0.0899846
ENSG00000113263	ITK	275.02	6.41096e-06	0.000122123	0.769621	0.201125
ENSG00000169116	PARM1	5302.74	6.40947e-06	0.000122123	-1.186	0.319362
ENSG00000165914	TTC7B	1632.28	6.42324e-06	0.000122195	0.365607	0.089518
ENSG00000114686	MRPL3	6383.43	6.498e-06	0.000123374	-0.324361	0.078246
ENSG00000134987	WDR36	6051.7	6.50241e-06	0.000123374	-0.312294	0.075331
ENSG00000110048	OSBP	7977.74	6.58083e-06	0.000124697	-0.337921	0.0823321
ENSG00000143178	TBX19	1551.05	6.61335e-06	0.000125148	-0.478484	0.120622
ENSG00000167302	TEPSIN	1404.61	6.68556e-06	0.000126347	0.396534	0.0977333
ENSG00000179163	FUCA1	984.882	6.77273e-06	0.000127826	0.478228	0.120517
ENSG00000072315	TRPC5	569.617	6.80615e-06	0.000128288	0.591156	0.151828
ENSG00000151838	CCDC175	85.8597	6.85487e-06	0.000129037	1.23491	0.335503
ENSG00000162882	HAAO	861.919	6.90414e-06	0.000129794	0.440317	0.109921
ENSG00000164483	SAMD3	14592.6	6.92304e-06	0.000129979	0.376938	0.0938542
ENSG00000162511	LAPTM5	52050.9	7.00041e-06	0.00013126	0.312923	0.0753476
ENSG00000144868	TMEM108	356.684	7.01136e-06	0.000131294	0.558917	0.142477
ENSG00000127507	ADGRE2	187.874	7.04404e-06	0.000131723	-0.822481	0.218037
ENSG00000171681	ATF7IP	31250	7.05266e-06	0.000131723	0.370986	0.0911309
ENSG00000124721	DNAH8	3018.07	7.16708e-06	0.000133686	0.511254	0.130996
ENSG00000167634	NLRP7	653.273	7.27721e-06	0.000135564	0.535702	0.136994
ENSG00000091106	NLRC4	1649.67	7.32702e-06	0.000136315	-0.369295	0.0906524
ENSG00000123562	MORF4L2	7807.21	7.55794e-06	0.000140429	-0.340891	0.0843586
ENSG00000185760	KCNQ5	61104.7	7.58448e-06	0.00014074	-0.306273	0.074108
ENSG00000104611	SH2D4A	794.133	7.71895e-06	0.00014305	0.470483	0.119165
ENSG00000172497	ACOT12	86.1992	7.9406e-06	0.000146968	1.06163	0.284121
ENSG00000105447	GRWD1	2007.5	7.9781e-06	0.000147471	-0.365944	0.0903428
ENSG00000070087	PFN2	459.845	8.12229e-06	0.000149944	-0.526029	0.134898
ENSG00000101474	APMAP	2823.68	8.17004e-06	0.000150631	-0.338524	0.083199
ENSG00000145016	RUBCN	17339.6	8.23756e-06	0.000151681	-0.365369	0.0904897
ENSG00000170236	USP50	429.419	8.37243e-06	0.000153967	0.562525	0.14526
ENSG00000165359	INTS6L	8974.12	8.46234e-06	0.000155222	0.324774	0.0793962
ENSG00000188263	IL17REL	40.9714	8.4554e-06	0.000155222	1.44233	0.387851
ENSG00000142065	ZFP14	1948.78	8.5034e-06	0.000155776	0.354647	0.0877182
ENSG00000161642	ZNF385A	622.059	8.54037e-06	0.000156254	0.511215	0.131184
ENSG00000111729	CLEC4A	1497.8	8.58611e-06	0.000156691	0.391279	0.0968392
ENSG00000149100	EIF3M	7259.27	8.5785e-06	0.000156691	-0.336101	0.0825403
ENSG00000174780	SRP72	13049.7	8.6194e-06	0.000157099	-0.316802	0.0779922
ENSG00000145919	BOD1	1068.46	8.64276e-06	0.000157324	-0.392439	0.0979824
ENSG00000166796	LDHC	333.892	8.66195e-06	0.000157474	-1.53349	0.431539
ENSG00000136319	TTC5	2830.75	8.72249e-06	0.000158374	-0.32279	0.0791791
ENSG00000139287	TPH2	214.567	8.77161e-06	0.000159064	2.15473	0.643344
ENSG00000169710	FASN	9403.07	8.78273e-06	0.000159065	-0.492388	0.127206
ENSG00000122642	FKBP9	873.374	8.88607e-06	0.000160734	0.463305	0.118418
ENSG00000133103	COG6	9065.63	8.91816e-06	0.000161111	-0.348097	0.0863453
ENSG00000159445	THEM4	2368.47	9.09664e-06	0.000164128	-0.351536	0.0870955
ENSG00000169184	MN1	119.388	9.19876e-06	0.000165763	0.925236	0.248605
ENSG00000170873	MTSS1	35808.6	9.27265e-06	0.000166757	-0.342132	0.0848089
ENSG00000174718	KIAA1551	28412.1	9.27721e-06	0.000166757	0.306766	0.0759078
ENSG00000163491	NEK10	1291.34	9.30119e-06	0.000166979	0.413674	0.104463
ENSG00000066294	CD84	9734.53	9.46705e-06	0.000169744	0.30527	0.0748611
ENSG00000007866	TEAD3	179.024	9.48098e-06	0.000169782	0.76114	0.202419
ENSG00000155380	SLC16A1	3705.7	9.54312e-06	0.000170682	-0.333712	0.0823596
ENSG00000073111	MCM2	5665.18	9.5846e-06	0.000170818	-0.327193	0.0810979
ENSG00000100100	PIK3IP1	972.128	9.59842e-06	0.000170818	0.417321	0.105621
ENSG00000188042	ARL4C	2243.28	9.58518e-06	0.000170818	-0.465134	0.120111
ENSG00000196569	LAMA2	1442.11	9.59757e-06	0.000170818	0.453468	0.115832
ENSG00000156509	FBXO43	1177.95	9.67403e-06	0.000171951	0.55567	0.14631
ENSG00000186854	TRABD2A	898.219	9.70198e-06	0.000172234	-0.464433	0.119
ENSG00000104972	LILRB1	5883.4	9.76699e-06	0.000173174	0.32209	0.0792882
ENSG00000176142	TMEM39A	9055.54	9.84757e-06	0.000174387	-0.359425	0.0901604
ENSG00000090097	PCBP4	773.446	1.00272e-05	0.00017735	0.437527	0.111517
ENSG00000149136	SSRP1	5279.25	1.02027e-05	0.00018023	-0.333713	0.0828121
ENSG00000165996	HACD1	98.4	1.02593e-05	0.000181007	-1.04979	0.28808
ENSG00000196664	TLR7	3222.99	1.03363e-05	0.000182143	0.394398	0.0998686
ENSG00000175155	YPEL2	4066.72	1.0364e-05	0.000182276	0.322377	0.0794346
ENSG00000251012	AC083800.1	123.011	1.03693e-05	0.000182276	0.988615	0.27089
ENSG00000138193	PLCE1	2599.35	1.03969e-05	0.000182537	0.471826	0.122217
ENSG00000178522	AMBN	1155.37	1.05314e-05	0.000184673	-0.462097	0.119707
ENSG00000010278	CD9	553.295	1.07145e-05	0.000187425	-0.618943	0.165132
ENSG00000278588	HIST1H2BI	7444.79	1.07134e-05	0.000187425	-0.349817	0.085818
ENSG00000140650	PMM2	10892	1.097e-05	0.00019166	-0.315958	0.0786687
ENSG00000123213	NLN	2059.68	1.11563e-05	0.000194679	-0.362602	0.0911035
ENSG00000136840	ST6GALNAC4	3062.13	1.12798e-05	0.000196595	-0.352003	0.0882202
ENSG00000137441	FGFBP2	83.8369	1.13116e-05	0.00019691	-1.34509	0.386809
ENSG00000170004	CHD3	4723.09	1.13432e-05	0.000197221	0.360821	0.0913707
ENSG00000132541	RIDA	444.455	1.13706e-05	0.000197457	-0.512755	0.134158
ENSG00000100557	C14orf105	136.831	1.14504e-05	0.000198603	-1.02585	0.287772
ENSG00000138442	WDR12	2974.16	1.14724e-05	0.000198744	-0.333466	0.0840364
ENSG00000185737	NRG3	741.554	1.14982e-05	0.000198952	0.606066	0.162085
ENSG00000164109	MAD2L1	1796.16	1.16313e-05	0.000201011	-0.409169	0.104943
ENSG00000180817	PPA1	5624.29	1.16895e-05	0.000201774	-0.359191	0.090777
ENSG00000110917	MLEC	10429.7	1.17215e-05	0.000202083	-0.321252	0.0803574
ENSG00000181751	C5orf30	1763.82	1.18139e-05	0.000203432	-0.401411	0.103183
ENSG00000171865	RNASEH1	1203.06	1.20572e-05	0.000207373	-0.392276	0.1002
ENSG00000179104	TMTC2	7592.37	1.22639e-05	0.000210675	-0.372306	0.0926106
ENSG00000075673	ATP12A	351.039	1.24203e-05	0.000212852	0.769282	0.210942
ENSG00000177169	ULK1	2295.45	1.24096e-05	0.000212852	0.341346	0.0862181
ENSG00000164418	GRIK2	190.625	1.27107e-05	0.000217569	0.785296	0.214511
ENSG00000131044	TTLL9	380.676	1.28201e-05	0.000219068	0.569205	0.151329
ENSG00000175707	KDF1	121.552	1.28289e-05	0.000219068	0.816666	0.221572
ENSG00000186132	C2orf76	1347.58	1.28732e-05	0.000219563	-0.388209	0.0994046
ENSG00000184232	OAF	875.039	1.29737e-05	0.000221016	-0.513631	0.134564
ENSG00000173261	PLAC8L1	697.809	1.29896e-05	0.000221023	0.453197	0.117696
ENSG00000050393	MCUR1	2796.45	1.31876e-05	0.000224126	-0.342456	0.0867501
ENSG00000138769	CDKL2	73.8388	1.338e-05	0.000227128	1.11398	0.309821
ENSG00000185989	RASA3	15208.7	1.34271e-05	0.000227658	-0.349175	0.0883564
ENSG00000278195	SSTR3	265.12	1.34644e-05	0.00022802	0.817631	0.227957
ENSG00000144583	MARCH4	37.9375	1.35665e-05	0.000229478	1.8698	0.563632
ENSG00000114013	CD86	4948.98	1.39329e-05	0.000235399	-0.36795	0.0942308
ENSG00000105974	CAV1	445.334	1.4173e-05	0.000239174	-0.527066	0.140038
ENSG00000179091	CYC1	1400.53	1.42758e-05	0.000240625	-0.388346	0.0997
ENSG00000101911	PRPS2	4109.65	1.43487e-05	0.000241209	-0.31341	0.079383
ENSG00000137393	RNF144B	5463.07	1.43609e-05	0.000241209	0.394842	0.102862
ENSG00000189308	LIN54	11177	1.43467e-05	0.000241209	-0.325671	0.082311
ENSG00000080007	DDX43	544.821	1.44686e-05	0.000242734	0.477675	0.125833
ENSG00000119943	PYROXD2	615.713	1.4667e-05	0.000245775	0.462884	0.121556
ENSG00000136810	TXN	4845.2	1.49775e-05	0.000250685	-0.347648	0.0888463
ENSG00000255587	RAB44	106.118	1.51604e-05	0.00025345	0.966749	0.270682
ENSG00000102870	ZNF629	699.672	1.52211e-05	0.000253995	0.448057	0.117709
ENSG00000148120	C9orf3	12609	1.52284e-05	0.000253995	-0.291499	0.0733414
ENSG00000149554	CHEK1	6239.98	1.53155e-05	0.000255152	-0.377929	0.097686
ENSG00000100365	NCF4	2799.34	1.53359e-05	0.000255195	0.368527	0.0949574
ENSG00000125999	BPIFB1	32.6893	1.54302e-05	0.000256466	1.57522	0.441373
ENSG00000135679	MDM2	38208.1	1.55007e-05	0.00025734	0.373143	0.098155
ENSG00000120805	ARL1	3332.93	1.58919e-05	0.000263529	-0.320597	0.0816368
ENSG00000179520	SLC17A8	80.2629	1.59897e-05	0.000264846	1.06423	0.299763
ENSG00000197256	KANK2	219.63	1.62962e-05	0.000269611	0.629188	0.171051
ENSG00000174080	CTSF	170.723	1.65567e-05	0.000273606	0.821457	0.229802
ENSG00000137965	IFI44	436.222	1.69188e-05	0.000279267	0.551068	0.148983
ENSG00000179532	DNHD1	7269.15	1.7027e-05	0.000280731	-0.299278	0.075941
ENSG00000168594	ADAM29	788.237	1.72147e-05	0.0002835	0.531488	0.143926
ENSG00000070756	PABPC1	87766.8	1.73056e-05	0.000284668	-0.291217	0.0738311
ENSG00000163453	IGFBP7	234.974	1.74425e-05	0.000286593	0.817861	0.232408
ENSG00000176383	B3GNT4	75.9741	1.74871e-05	0.000286996	1.11281	0.318187
ENSG00000167992	VWCE	361.88	1.75112e-05	0.000287064	0.552404	0.149183
ENSG00000107796	ACTA2	1237.59	1.76612e-05	0.000289193	0.410379	0.107897
ENSG00000119328	FAM206A	536.771	1.76815e-05	0.000289194	-0.455713	0.120911
ENSG00000164040	PGRMC2	3383.16	1.78789e-05	0.00029209	-0.340342	0.0879915
ENSG00000055211	GINM1	2390.12	1.7946e-05	0.000292498	-0.344505	0.0888385
ENSG00000104804	TULP2	217.363	1.79444e-05	0.000292498	0.748196	0.210124
ENSG00000166153	DEPDC4	348.083	1.7965e-05	0.000292498	-0.522222	0.14071
ENSG00000055044	NOP58	9615.77	1.81905e-05	0.000295498	-0.291175	0.0740966
ENSG00000187912	CLEC17A	11987.5	1.81752e-05	0.000295498	0.280975	0.0712517
ENSG00000186480	INSIG1	8382.14	1.8256e-05	0.000296227	-0.913172	0.261033
ENSG00000108561	C1QBP	2785.46	1.833e-05	0.00029709	-0.320869	0.0821202
ENSG00000120656	TAF12	3137.79	1.85697e-05	0.000300636	-0.32598	0.0836528
ENSG00000073150	PANX2	268.402	1.86196e-05	0.000301105	0.580259	0.158352
ENSG00000073969	NSF	14757.2	1.87704e-05	0.00030286	-0.278043	0.0706697
ENSG00000167723	TRPV3	1479.85	1.87579e-05	0.00030286	-0.376509	0.0984684
ENSG00000117707	PROX1	296.031	1.90095e-05	0.000306373	0.647683	0.179135
ENSG00000164405	UQCRQ	868.768	1.90672e-05	0.000306958	-0.458417	0.122833
ENSG00000076003	MCM6	8909.5	1.95836e-05	0.000314918	-0.313335	0.0804575
ENSG00000066855	MTFR1	5061.55	1.96283e-05	0.000315283	-0.313475	0.0807641
ENSG00000187790	FANCM	4934.4	1.97933e-05	0.000317579	-0.322343	0.0833444
ENSG00000127954	STEAP4	105.169	1.9856e-05	0.000318229	0.941639	0.268246
ENSG00000132704	FCRL2	18156.5	1.99386e-05	0.000319038	0.368097	0.0961471
ENSG00000154358	OBSCN	2448.41	1.9951e-05	0.000319038	0.342941	0.0895448
ENSG00000122507	BBS9	8610.01	2.01718e-05	0.000322209	-0.325648	0.0848961
ENSG00000121542	SEC22A	4966.45	2.05292e-05	0.000326465	-0.325584	0.0845917
ENSG00000146070	PLA2G7	100.967	2.05134e-05	0.000326465	1.27158	0.364634
ENSG00000176055	MBLAC2	672.214	2.04996e-05	0.000326465	-0.419966	0.111638
ENSG00000198918	RPL39	7908.69	2.05269e-05	0.000326465	0.352388	0.0922275
ENSG00000135047	CTSL	95.6908	2.06018e-05	0.00032713	1.42874	0.406629
ENSG00000196663	TECPR2	4173.47	2.06167e-05	0.00032713	-0.296185	0.0759336
ENSG00000136731	UGGT1	17753.4	2.08733e-05	0.000330836	-0.308008	0.0792425
ENSG00000155465	SLC7A7	1602.37	2.12689e-05	0.000336734	0.414977	0.110553
ENSG00000132464	ENAM	17385.7	2.14225e-05	0.000338792	-0.377273	0.100279
ENSG00000273983	HIST1H3G	11087.4	2.14724e-05	0.000339207	-0.377179	0.099698
ENSG00000139725	RHOF	2782.19	2.16797e-05	0.000342105	0.335568	0.087158
ENSG00000106460	TMEM106B	3875.49	2.17413e-05	0.0003427	-0.332662	0.0866859
ENSG00000135127	BICDL1	5036.7	2.19527e-05	0.000344922	-0.375623	0.0996572
ENSG00000145414	NAF1	2821.61	2.19544e-05	0.000344922	-0.337816	0.0881897
ENSG00000166575	TMEM135	14472	2.19422e-05	0.000344922	-0.276918	0.0708725
ENSG00000138604	GLCE	1789.22	2.20062e-05	0.000345357	-0.378292	0.100217
ENSG00000125968	ID1	148.504	2.20756e-05	0.000346068	0.77915	0.220631
ENSG00000129562	DAD1	6362.24	2.21999e-05	0.000347637	-0.340766	0.0894135
ENSG00000186265	BTLA	6845.28	2.22954e-05	0.000348752	-0.318683	0.0833267
ENSG00000165997	ARL5B	4125.81	2.25634e-05	0.000352559	-0.343568	0.0896485
ENSG00000115806	GORASP2	9841.24	2.26717e-05	0.000353866	-0.317904	0.083123
ENSG00000118596	SLC16A7	13304.8	2.28603e-05	0.000356377	-0.348683	0.0915906
ENSG00000175054	ATR	14981.4	2.28823e-05	0.000356377	-0.283721	0.0735607
ENSG00000184840	TMED9	2868.6	2.29929e-05	0.000357711	-0.378647	0.100402
ENSG00000005249	PRKAR2B	854.736	2.32001e-05	0.000360544	-0.420088	0.11293
ENSG00000070785	EIF2B3	6878.01	2.33016e-05	0.00036173	-0.289462	0.0747378
ENSG00000153774	CFDP1	6102.86	2.33897e-05	0.000362704	-0.287541	0.0744327
ENSG00000091656	ZFHX4	105.24	2.35512e-05	0.000364488	-0.976199	0.284077
ENSG00000093072	ADA2	6444.59	2.35555e-05	0.000364488	0.39694	0.106315
ENSG00000152558	TMEM123	21340.7	2.36637e-05	0.000365768	-0.284071	0.0736035
ENSG00000008086	CDKL5	2885.54	2.38359e-05	0.000368032	-0.397904	0.106639
ENSG00000147872	PLIN2	825.696	2.3969e-05	0.000369689	0.408643	0.108673
ENSG00000101230	ISM1	312.832	2.40374e-05	0.000369949	-0.569009	0.157965
ENSG00000184507	NUTM1	57.0181	2.40355e-05	0.000369949	-1.1795	0.344228
ENSG00000141956	PRDM15	9082.22	2.41172e-05	0.000370779	0.347616	0.0916192
ENSG00000136014	USP44	372.646	2.41927e-05	0.000371145	0.653811	0.186009
ENSG00000237353	PATE4	68.4153	2.41694e-05	0.000371145	-1.13503	0.33337
ENSG00000148229	POLE3	2589.22	2.42226e-05	0.000371206	-0.35512	0.0937306
ENSG00000185697	MYBL1	1332.21	2.4339e-05	0.000372592	0.548626	0.153978
ENSG00000102172	SMS	4145.22	2.44334e-05	0.000373638	-0.300237	0.077563
ENSG00000095303	PTGS1	1024.01	2.45862e-05	0.000375574	0.403386	0.108292
ENSG00000163528	CHCHD4	471.186	2.46442e-05	0.00037606	-0.46316	0.126185
ENSG00000160190	SLC37A1	10228.4	2.48525e-05	0.000378836	-0.312129	0.0816892
ENSG00000166922	SCG5	3506.83	2.54394e-05	0.00038737	-0.351231	0.0931771
ENSG00000181045	SLC26A11	560.192	2.54764e-05	0.000387522	0.451926	0.122837
ENSG00000109501	WFS1	1420.67	2.56695e-05	0.000390045	-0.485946	0.134829
ENSG00000159374	M1AP	481.743	2.58089e-05	0.00039175	0.465289	0.127145
ENSG00000012779	ALOX5	21489.7	2.59253e-05	0.0003931	0.31816	0.0827006
ENSG00000158296	SLC13A3	486.114	2.59631e-05	0.000393258	0.575314	0.162006
ENSG00000104447	TRPS1	12320	2.6736e-05	0.000404537	-0.275725	0.0707736
ENSG00000164818	DNAAF5	2097.39	2.73593e-05	0.000413533	-0.327135	0.0863306
ENSG00000144460	NYAP2	1347.25	2.78332e-05	0.000420252	0.522688	0.146978
ENSG00000197594	ENPP1	4109.13	2.78873e-05	0.000420627	-0.318515	0.0837608
ENSG00000164344	KLKB1	217.592	2.81336e-05	0.000423895	-0.634532	0.180176
ENSG00000196724	ZNF418	1177.66	2.81854e-05	0.00042423	0.358622	0.0956595
ENSG00000182993	C12orf60	1275.56	2.82233e-05	0.000424356	-0.387147	0.104156
ENSG00000260456	C16orf95	1232.56	2.87995e-05	0.000432566	-0.408345	0.111015
ENSG00000229117	RPL41	7834.15	2.90806e-05	0.000436331	0.365416	0.098487
ENSG00000065328	MCM10	3129	2.91135e-05	0.000436368	-0.348933	0.0931178
ENSG00000011332	DPF1	250.51	2.93264e-05	0.000439101	0.667906	0.191765
ENSG00000114739	ACVR2B	1014.9	2.94873e-05	0.000441048	0.452145	0.124912
ENSG00000138018	SELENOI	9669.7	2.95277e-05	0.000441192	-0.297265	0.0779822
ENSG00000155755	TMEM237	367.19	3.01879e-05	0.000450588	-0.525075	0.147423
ENSG00000156738	MS4A1	72444.5	3.03552e-05	0.000452614	0.273745	0.0731947
ENSG00000187514	PTMA	36077.3	3.04771e-05	0.000453959	-0.353638	0.0951164
ENSG00000171132	PRKCE	60081	3.05999e-05	0.000455317	0.271477	0.070311
ENSG00000112742	TTK	4530.92	3.097e-05	0.000460346	-0.361624	0.0979493
ENSG00000198822	GRM3	351.744	3.10093e-05	0.000460453	0.542921	0.15319
ENSG00000145416	MARCH1	16929.3	3.12232e-05	0.000463149	0.304174	0.0802654
ENSG00000131379	C3orf20	1781.23	3.15208e-05	0.000467081	-0.334456	0.0895059
ENSG00000069764	PLA2G10	301.21	3.17715e-05	0.000470309	0.587417	0.167627
ENSG00000204308	RNF5	1385	3.2744e-05	0.000484206	-0.402461	0.110377
ENSG00000198814	GK	3129.44	3.30895e-05	0.000488811	-0.332183	0.0885464
ENSG00000132467	UTP3	1534.21	3.33952e-05	0.000492071	-0.34879	0.093827
ENSG00000159267	HLCS	6443.62	3.34131e-05	0.000492071	-0.286883	0.0758298
ENSG00000164877	MICALL2	148.996	3.33634e-05	0.000492071	0.737253	0.214643
ENSG00000166263	STXBP4	4169.79	3.3509e-05	0.000492793	-0.336006	0.0907225
ENSG00000187775	DNAH17	936.897	3.35308e-05	0.000492793	0.399881	0.109407
ENSG00000143919	CAMKMT	21612.6	3.36829e-05	0.000494522	-0.302834	0.080156
ENSG00000250349	AF241726.2	485.866	3.40685e-05	0.000499671	0.532296	0.151249
ENSG00000131848	ZSCAN5A	1536.65	3.41144e-05	0.000499834	-0.333714	0.0896282
ENSG00000178685	PARP10	2135.26	3.42861e-05	0.000501837	0.347868	0.0940373
ENSG00000091844	RGS17	858.027	3.44967e-05	0.000504228	0.43893	0.121792
ENSG00000205133	TRIQK	1469.55	3.45198e-05	0.000504228	-0.365074	0.0990018
ENSG00000106113	CRHR2	156.209	3.47402e-05	0.000506931	0.742946	0.217576
ENSG00000049249	TNFRSF9	442.146	3.4838e-05	0.000507842	-1.45341	0.460733
ENSG00000171408	PDE7B	4338.7	3.49595e-05	0.000508685	-0.45141	0.12785
ENSG00000182944	EWSR1	20053.7	3.49668e-05	0.000508685	-0.272922	0.0719963
ENSG00000175224	ATG13	5590.31	3.54307e-05	0.000514912	-0.302175	0.0807719
ENSG00000183671	GPR1	52.8037	3.55778e-05	0.000516526	1.48545	0.475475
ENSG00000166598	HSP90B1	115542	3.56595e-05	0.00051719	-0.333277	0.0910629
ENSG00000146281	PM20D2	2770.08	3.60282e-05	0.000522009	-0.357185	0.0965999
ENSG00000118514	ALDH8A1	1017.64	3.66227e-05	0.000530087	-0.393405	0.108339
ENSG00000171314	PGAM1	5774.69	3.68069e-05	0.000532216	-0.285308	0.0760783
ENSG00000174749	C4orf32	1659.66	3.68712e-05	0.000532608	-0.331584	0.0892204
ENSG00000139973	SYT16	1121.26	3.74453e-05	0.000540358	1.57639	0.509388
ENSG00000151704	KCNJ1	399.07	3.75537e-05	0.000541377	-0.496483	0.140795
ENSG00000132394	EEFSEC	13000.1	3.76733e-05	0.000542492	-0.267385	0.0705045
ENSG00000188610	FAM72B	763.079	3.77067e-05	0.000542492	-0.427435	0.118692
ENSG00000111361	EIF2B1	3266.1	3.79858e-05	0.00054596	-0.296042	0.0790935
ENSG00000089220	PEBP1	5243.98	3.82192e-05	0.000548744	-0.291899	0.0778599
ENSG00000173706	HEG1	4199.15	3.8256e-05	0.000548744	0.37648	0.104285
ENSG00000132692	BCAN	959.084	3.84178e-05	0.000550515	-0.394494	0.108886
ENSG00000169679	BUB1	18540	3.84783e-05	0.000550831	-0.353917	0.0969364
ENSG00000170417	TMEM182	2883.77	3.85213e-05	0.000550897	-0.37835	0.104162
ENSG00000103342	GSPT1	11857.7	3.88139e-05	0.000553977	-0.28487	0.0759293
ENSG00000146670	CDCA5	3293.67	3.8805e-05	0.000553977	-0.319643	0.0861196
ENSG00000154767	XPC	4573.75	3.90089e-05	0.000556207	0.299622	0.0797737
ENSG00000117411	B4GALT2	618.616	3.91735e-05	0.000557998	-0.518327	0.149665
ENSG00000204618	RNF39	146.92	3.94375e-05	0.000561202	-0.73334	0.216758
ENSG00000198829	SUCNR1	92.2469	3.95999e-05	0.000562954	-1.23429	0.394018
ENSG00000167004	PDIA3	15345	3.96803e-05	0.00056354	-0.301824	0.0809617
ENSG00000154548	SRSF12	317.482	4.07009e-05	0.000577462	0.588795	0.171656
ENSG00000124942	AHNAK	40206.4	4.22715e-05	0.000598902	-0.267175	0.070734
ENSG00000140534	TICRR	2295.6	4.22956e-05	0.000598902	-0.334077	0.0910829
ENSG00000172183	ISG20	9054.63	4.25713e-05	0.000602211	-0.348712	0.0956624
ENSG00000147642	SYBU	226.291	4.29615e-05	0.000607132	-0.605317	0.177232
ENSG00000139116	KIF21A	2320.71	4.31841e-05	0.000609678	-0.344216	0.0942561
ENSG00000163170	BOLA3	560.87	4.34601e-05	0.000612971	-0.439443	0.124221
ENSG00000243927	MRPS6	8687.38	4.37079e-05	0.00061586	0.321733	0.0875755
ENSG00000130770	ATPIF1	2218.25	4.38179e-05	0.000616805	0.340948	0.0938344
ENSG00000115266	APC2	400.088	4.432e-05	0.00062326	0.480365	0.137215
ENSG00000101057	MYBL2	15557	4.44885e-05	0.000625018	-0.27912	0.0747659
ENSG00000130684	ZNF337	3688.17	4.52137e-05	0.000634585	0.30724	0.0832143
ENSG00000082212	ME2	10701	4.5344e-05	0.000635791	-0.273777	0.0728533
ENSG00000158417	EIF5B	8756.91	4.53885e-05	0.000635794	-0.279532	0.0756479
ENSG00000108582	CPD	3479.4	4.56577e-05	0.000638941	-0.337773	0.092504
ENSG00000112473	SLC39A7	2446.12	4.62332e-05	0.000645677	-0.321495	0.0876009
ENSG00000134138	MEIS2	199.175	4.62741e-05	0.000645677	0.663761	0.197203
ENSG00000135916	ITM2C	7391.43	4.62735e-05	0.000645677	-0.354168	0.0978251
ENSG00000102580	DNAJC3	22072.3	4.70107e-05	0.000655317	-0.321279	0.0877695
ENSG00000069188	SDK2	1367.63	4.7512e-05	0.000661662	0.358506	0.0991661
ENSG00000221882	OR3A2	236.515	4.80868e-05	0.000669017	-0.618013	0.18303
ENSG00000275410	HNF1B	2372.04	4.81515e-05	0.000669268	-0.938486	0.292277
ENSG00000112799	LY86	7778.99	4.83783e-05	0.000671769	0.293197	0.0785249
ENSG00000180448	ARHGAP45	13605.5	4.85639e-05	0.00067329	0.302284	0.0819071
ENSG00000184203	PPP1R2	8749.09	4.85817e-05	0.00067329	-0.272958	0.0734486
ENSG00000129757	CDKN1C	109.907	4.87635e-05	0.000675159	0.868184	0.265499
ENSG00000213316	LTC4S	147.769	4.89044e-05	0.000676455	0.751712	0.227201
ENSG00000014123	UFL1	5782.33	4.96836e-05	0.000685162	-0.333072	0.0919839
ENSG00000105426	PTPRS	1322.09	4.97249e-05	0.000685162	0.369915	0.103327
ENSG00000180353	HCLS1	18131.8	4.96584e-05	0.000685162	0.260092	0.0698373
ENSG00000198088	NUP62CL	870.812	4.96929e-05	0.000685162	-0.403749	0.114004
ENSG00000119685	TTLL5	8656.05	4.99606e-05	0.000687091	-0.283375	0.0766561
ENSG00000138686	BBS7	1162.69	4.99438e-05	0.000687091	-0.355065	0.0986776
ENSG00000119772	DNMT3A	5590.91	5.02884e-05	0.000690936	0.28669	0.0775263
ENSG00000134001	EIF2S1	5611.57	5.06778e-05	0.000695619	-0.295115	0.080162
ENSG00000163399	ATP1A1	8282.75	5.07441e-05	0.000695864	-0.287706	0.0776423
ENSG00000111424	VDR	8303.01	5.15199e-05	0.000705827	-0.338629	0.0937379
ENSG00000197747	S100A10	1542.7	5.22966e-05	0.000715785	-0.377199	0.106695
ENSG00000109911	ELP4	18486.5	5.26563e-05	0.000720021	-0.304065	0.083195
ENSG00000148737	TCF7L2	1202.45	5.30675e-05	0.000724953	0.34085	0.0945979
ENSG00000171155	C1GALT1C1	1134.6	5.34558e-05	0.000729562	-0.387551	0.109656
ENSG00000187510	PLEKHG7	1728.76	5.36755e-05	0.000731865	0.34974	0.0978074
ENSG00000048740	CELF2	46258.1	5.40824e-05	0.000736713	-0.304883	0.0849157
ENSG00000117500	TMED5	14042	5.42156e-05	0.000737826	-0.330277	0.0915687
ENSG00000112425	EPM2A	2941.38	5.50039e-05	0.000747845	-0.295729	0.080372
ENSG00000123453	SARDH	97.6983	5.55377e-05	0.000753673	0.879084	0.272411
ENSG00000124191	TOX2	4345.02	5.5502e-05	0.000753673	-0.308125	0.0847654
ENSG00000012963	UBR7	2423.58	5.63613e-05	0.000764126	-0.3278	0.0912264
ENSG00000107643	MAPK8	12716.8	5.65717e-05	0.000766256	-0.2772	0.0756243
ENSG00000025039	RRAGD	4062.67	5.70267e-05	0.000771689	-0.311401	0.0854688
ENSG00000143401	ANP32E	9869.38	5.7691e-05	0.000779943	-0.325218	0.0903961
ENSG00000084073	ZMPSTE24	4351.21	5.87243e-05	0.000793165	-0.321517	0.0902531
ENSG00000114902	SPCS1	2167.1	5.87838e-05	0.000793222	-0.323661	0.0898924
ENSG00000123104	ITPR2	106658	5.93672e-05	0.000800341	0.350693	0.0987872
ENSG00000143344	RGL1	7315.54	5.97957e-05	0.000805362	0.294386	0.0812523
ENSG00000148288	GBGT1	1129.97	5.99106e-05	0.000806152	0.347711	0.0970874
ENSG00000148841	ITPRIP	3499.67	6.04455e-05	0.000812586	0.295051	0.0809877
ENSG00000130958	SLC35D2	877.848	6.0767e-05	0.000816144	0.403718	0.115923
ENSG00000183426	NPIPA1	1109.12	6.08317e-05	0.000816249	0.364946	0.103642
ENSG00000157423	HYDIN	173.349	6.13696e-05	0.000822697	0.735935	0.227645
ENSG00000164440	TXLNB	1016.51	6.20541e-05	0.000831097	0.369954	0.105036
ENSG00000109255	NMU	76.4485	6.2376e-05	0.000834628	1.07464	0.34605
ENSG00000184454	NCMAP	162.943	6.28721e-05	0.000840482	-0.866379	0.276441
ENSG00000100417	PMM1	439.585	6.30344e-05	0.000841868	0.472973	0.139234
ENSG00000159131	GART	4893.04	6.33382e-05	0.000845138	-0.270705	0.0741614
ENSG00000131697	NPHP4	2197.75	6.3459e-05	0.000845962	-0.329341	0.0928064
ENSG00000145817	YIPF5	2924.26	6.3902e-05	0.000851078	-0.306413	0.0850076
ENSG00000138777	PPA2	9757.81	6.52106e-05	0.000867701	-0.263045	0.0720435
ENSG00000150510	FAM124A	293.379	6.53563e-05	0.000868832	-0.663288	0.205727
ENSG00000076864	RAP1GAP	135.041	6.8077e-05	0.000904163	0.79499	0.249888
ENSG00000196123	KIAA0895L	655.995	6.85335e-05	0.000909384	0.411663	0.119513
ENSG00000128805	ARHGAP22	2937.32	6.88438e-05	0.000911815	0.386903	0.111927
ENSG00000136738	STAM	10625.3	6.88057e-05	0.000911815	-0.268827	0.0737455
ENSG00000170482	SLC23A1	1478.7	6.93325e-05	0.00091744	-0.332295	0.0937383
ENSG00000100196	KDELR3	659.518	6.95536e-05	0.000919518	-0.404973	0.117337
ENSG00000103064	SLC7A6	5167.96	7.03299e-05	0.000928924	0.286949	0.0793061
ENSG00000130701	RBBP8NL	23.6222	7.09924e-05	0.000936812	1.77112	0.580723
ENSG00000087502	ERGIC2	5387.24	7.10757e-05	0.000936821	-0.3368	0.0961247
ENSG00000169429	CXCL8	731.151	7.11237e-05	0.000936821	0.518962	0.15536
ENSG00000115677	HDLBP	29184.4	7.1461e-05	0.000940401	-0.314127	0.0883056
ENSG00000104112	SCG3	193.85	7.21687e-05	0.000948844	0.659332	0.202935
ENSG00000133195	SLC39A11	21892.6	7.22906e-05	0.000949575	-0.287314	0.079641
ENSG00000116815	CD58	11453.8	7.3177e-05	0.000959799	-0.325886	0.0921266
ENSG00000119969	HELLS	20911.3	7.32028e-05	0.000959799	-0.344249	0.0965712
ENSG00000185442	FAM174B	2225.81	7.35564e-05	0.000963556	0.354188	0.101687
ENSG00000074803	SLC12A1	247.554	7.40514e-05	0.000969155	-0.578112	0.176318
ENSG00000143183	TMCO1	6259.52	7.41431e-05	0.000969471	-0.281982	0.0782996
ENSG00000180316	PNPLA1	131.322	7.44214e-05	0.000972223	0.710262	0.220703
ENSG00000179361	ARID3B	9443.97	7.50687e-05	0.000979787	-0.286373	0.0806928
ENSG00000117682	DHDDS	6040.67	7.51536e-05	0.000980002	-0.279109	0.0777623
ENSG00000139291	TMEM19	2898.29	7.56436e-05	0.000983709	0.37153	0.107656
ENSG00000204681	GABBR1	1683.9	7.55524e-05	0.000983709	0.325814	0.0923008
ENSG00000244694	PTCHD4	49.0081	7.56128e-05	0.000983709	1.16409	0.373033
ENSG00000113811	SELENOK	2698.65	7.62152e-05	0.000990245	-0.310305	0.0872433
ENSG00000258724	AC105001.2	279.723	7.67112e-05	0.000995788	-0.532296	0.16148
ENSG00000130270	ATP8B3	334.587	7.81458e-05	0.00101349	0.483288	0.144475
ENSG00000088881	EBF4	139.362	7.89822e-05	0.00102249	0.763012	0.24158
ENSG00000137834	SMAD6	211.902	7.89651e-05	0.00102249	0.596415	0.183279
ENSG00000164347	GFM2	4425.5	7.93562e-05	0.00102641	-0.297804	0.0838589
ENSG00000142396	AC020915.1	65.9928	8.04605e-05	0.00103975	0.95959	0.306398
ENSG00000134508	CABLES1	2533.8	8.06897e-05	0.00104084	-0.424408	0.126442
ENSG00000198833	UBE2J1	43431.8	8.06331e-05	0.00104084	-0.382295	0.112057
ENSG00000186918	ZNF395	1977.39	8.12045e-05	0.00104654	0.330671	0.094162
ENSG00000142765	SYTL1	2737.46	8.15351e-05	0.00104986	0.312688	0.0886121
ENSG00000274997	HIST1H2AH	5773.77	8.18077e-05	0.00105242	-0.343857	0.0996992
ENSG00000158321	AUTS2	33806.2	8.32986e-05	0.00106873	0.809164	0.262541
ENSG00000174827	PDZK1	1225.84	8.3237e-05	0.00106873	-0.348787	0.100553
ENSG00000179029	TMEM107	879.832	8.31583e-05	0.00106873	0.384026	0.112653
ENSG00000169155	ZBTB43	4392.06	8.35772e-05	0.00107134	-0.277696	0.0773977
ENSG00000094975	SUCO	11305.9	8.42897e-05	0.00107951	-0.299864	0.0845892
ENSG00000101892	ATP1B4	26.7774	8.49892e-05	0.0010875	4.09888	1.93982
ENSG00000182389	CACNB4	852.563	8.5229e-05	0.00108959	-0.548773	0.171409
ENSG00000159788	RGS12	1692.99	8.54286e-05	0.00109117	0.381561	0.11183
ENSG00000147536	GINS4	1937.76	8.58022e-05	0.00109497	-0.311332	0.0885174
ENSG00000027001	MIPEP	3185.74	8.64527e-05	0.00110229	-0.315349	0.0902311
ENSG00000132879	FBXO44	756.58	8.8189e-05	0.00112343	0.391817	0.115327
ENSG00000148450	MSRB2	923.472	8.88992e-05	0.00113147	0.393874	0.116579
ENSG00000183775	KCTD16	437.863	9.01782e-05	0.00114673	0.467023	0.141065
ENSG00000187954	CYHR1	1811	9.03194e-05	0.00114751	0.32549	0.0937724
ENSG00000173540	GMPPB	1222.47	9.04331e-05	0.00114794	-0.387988	0.114594
ENSG00000147113	CXorf36	23.4161	9.0673e-05	0.00114895	1.83198	0.630711
ENSG00000163918	RFC4	2913.9	9.06608e-05	0.00114895	-0.344689	0.0994043
ENSG00000132256	TRIM5	3038.26	9.1081e-05	0.00115209	-0.355525	0.103904
ENSG00000186197	EDARADD	297.725	9.10599e-05	0.00115209	-0.758935	0.251587
ENSG00000134007	ADAM20	408.675	9.20959e-05	0.0011639	-0.468423	0.141759
ENSG00000119777	TMEM214	4101.8	9.22753e-05	0.00116514	-0.317573	0.0906201
ENSG00000165716	FAM69B	385.997	9.24312e-05	0.00116608	0.516787	0.158906
ENSG00000184271	POU6F1	1311.54	9.25915e-05	0.00116708	0.338202	0.0977943
ENSG00000163950	SLBP	3773.51	9.28212e-05	0.00116894	-0.321183	0.0923597
ENSG00000133302	SLF1	4293.78	9.32196e-05	0.00117293	-0.289669	0.0820027
ENSG00000023734	STRAP	5441.94	9.37712e-05	0.00117884	-0.263926	0.0734707
ENSG00000156017	CARNMT1	3921.33	9.42387e-05	0.00118368	-0.281126	0.0799217
ENSG00000198755	RPL10A	12932.5	9.44333e-05	0.00118508	-0.280916	0.0789168
ENSG00000166851	PLK1	4345.63	9.60794e-05	0.00120469	-0.333069	0.0968877
ENSG00000124766	SOX4	768.926	9.6204e-05	0.0012052	0.380149	0.112207
ENSG00000198590	C3orf35	2138.53	9.64035e-05	0.00120664	-0.336963	0.0976623
ENSG00000018699	TTC27	5537.04	9.74399e-05	0.00121749	-0.264277	0.0744508
ENSG00000256043	CTSO	1660.99	9.74294e-05	0.00121749	-0.311581	0.089502
ENSG00000106305	AIMP2	1312.49	9.77207e-05	0.00121994	-0.343615	0.100165
ENSG00000174469	CNTNAP2	2768.12	9.78458e-05	0.00122044	0.366837	0.10853
ENSG00000205683	DPF3	4347.45	9.90702e-05	0.00123463	-0.283481	0.0810973
ENSG00000100865	CINP	1874.56	0.000100019	0.00124537	-0.322146	0.0928576
ENSG00000108846	ABCC3	64.623	0.000100246	0.00124713	1.05153	0.345016
ENSG00000175267	VWA3A	117.514	0.000100735	0.00125211	0.781133	0.253716
ENSG00000139428	MMAB	1267.07	0.000102653	0.00127486	-0.435635	0.132709
ENSG00000153064	BANK1	132015	0.000104556	0.00129651	0.351973	0.105144
ENSG00000186868	MAPT	407.548	0.000104578	0.00129651	0.45385	0.138817
ENSG00000007968	E2F2	8832.64	0.000105602	0.00130808	-0.305872	0.0884509
ENSG00000128965	CHAC1	587.641	0.00010605	0.00131136	0.499116	0.155983
ENSG00000135677	GNS	4316.7	0.000106049	0.00131136	-0.292317	0.08415
ENSG00000138035	PNPT1	3902.76	0.000106844	0.00131891	-0.288043	0.0828933
ENSG00000156234	CXCL13	1130.56	0.000106777	0.00131891	0.471541	0.146346
ENSG00000166825	ANPEP	102.983	0.000107273	0.00132306	0.889344	0.29376
ENSG00000125835	SNRPB	3407.54	0.000108516	0.00133724	-0.279884	0.0795627
ENSG00000120370	GORAB	1785.05	0.000109104	0.00134333	-0.323812	0.0941089
ENSG00000110324	IL10RA	10881	0.000109877	0.00135168	0.294234	0.0847261
ENSG00000162413	KLHL21	2850.93	0.00010997	0.00135168	0.306386	0.0886982
ENSG00000065833	ME1	132.107	0.000110394	0.0013554	0.716296	0.232227
ENSG00000162129	CLPB	3785.71	0.000110462	0.0013554	-0.317276	0.0923831
ENSG00000113924	HGD	473.232	0.00011066	0.00135668	-0.537595	0.170279
ENSG00000213585	VDAC1	8018.55	0.000110756	0.00135669	-0.26226	0.0746118
ENSG00000181789	COPG1	9241.71	0.000111253	0.00136162	-0.289904	0.0837661
ENSG00000162733	DDR2	1669.03	0.000112462	0.00137523	-0.358428	0.10672
ENSG00000088298	EDEM2	4221.27	0.000113893	0.00139036	-0.37128	0.111593
ENSG00000125630	POLR1B	2923.65	0.000113877	0.00139036	-0.278601	0.0795655
ENSG00000175985	PLEKHD1	135.371	0.000115129	0.00140426	0.812664	0.272875
ENSG00000063241	ISOC2	1046.11	0.000115271	0.0014048	-0.375728	0.112269
ENSG00000163995	ABLIM2	1601.25	0.00011574	0.00140931	-0.429496	0.132701
ENSG00000154451	GBP5	6734.46	0.00011589	0.00140995	0.347731	0.10361
ENSG00000114757	PEX5L	558.837	0.000117083	0.00142325	0.501552	0.157694
ENSG00000107242	PIP5K1B	52754.7	0.000118071	0.00143405	-0.258022	0.0730478
ENSG00000087903	RFX2	2427.95	0.000118476	0.00143775	-0.346905	0.102644
ENSG00000148655	LRMDA	691.493	0.000119319	0.00144676	0.439768	0.135245
ENSG00000183527	PSMG1	1158.27	0.000120435	0.00145905	-0.328195	0.0963675
ENSG00000124343	XG	54.9874	0.000120867	0.00146305	1.03685	0.3475
ENSG00000172115	CYCS	3301.43	0.000121141	0.00146513	-0.334753	0.0990564
ENSG00000147813	NAPRT	321.109	0.000121872	0.00147273	0.515552	0.161791
ENSG00000178896	EXOSC4	450.021	0.000122681	0.00148126	-0.434615	0.133851
ENSG00000135604	STX11	4931.65	0.000123209	0.00148638	-0.282809	0.0816288
ENSG00000013503	POLR3B	3914.07	0.00012355	0.00148901	-0.293849	0.0856953
ENSG00000165502	RPL36AL	1216	0.000123634	0.00148901	-0.418781	0.128892
ENSG00000077312	SNRPA	2854.6	0.000124244	0.0014951	-0.329353	0.0970225
ENSG00000136960	ENPP2	1706.29	0.000124446	0.00149627	0.458505	0.143891
ENSG00000137960	GIPC2	451.188	0.000125048	0.00150225	0.482425	0.151156
ENSG00000128595	CALU	9360.11	0.000126107	0.00151244	-0.314979	0.092519
ENSG00000136152	COG3	7917.85	0.000126079	0.00151244	-0.299272	0.087287
ENSG00000011478	QPCTL	1573.67	0.000126655	0.00151774	-0.359652	0.107867
ENSG00000100027	YPEL1	1730.77	0.000127604	0.00152784	0.314935	0.0939913
ENSG00000145214	DGKQ	919.942	0.000128339	0.00153536	0.373315	0.112568
ENSG00000204161	C10orf128	5284.58	0.000128491	0.0015359	0.277378	0.0799156
ENSG00000184022	OR2T10	54.2882	0.000129693	0.00154898	1.27532	0.458907
ENSG00000116237	ICMT	2103.13	0.000130584	0.00155702	-0.294312	0.0853871
ENSG00000138778	CENPE	11465	0.000130532	0.00155702	-0.315634	0.0926685
ENSG00000035499	DEPDC1B	6925.45	0.000131599	0.00156783	-0.326952	0.0971539
ENSG00000075142	SRI	2704.47	0.000132898	0.00158198	-0.295286	0.0861721
ENSG00000166794	PPIB	4604.23	0.000133293	0.00158537	-0.304013	0.0889319
ENSG00000120949	TNFRSF8	367.068	0.000134735	0.00160119	-0.587855	0.191912
ENSG00000181026	AEN	3182.61	0.000134938	0.00160228	0.278659	0.0810037
ENSG00000171824	EXOSC10	5005.13	0.00013558	0.00160724	-0.282407	0.082554
ENSG00000184226	PCDH9	11660.6	0.000135517	0.00160724	-0.332559	0.10171
ENSG00000135838	NPL	808.773	0.000135747	0.0016079	0.41788	0.129253
ENSG00000198055	GRK6	9953.62	0.000136777	0.00161876	-0.335724	0.100529
ENSG00000014257	ACPP	639.572	0.000137026	0.00162036	0.489632	0.155756
ENSG00000159200	RCAN1	3244.49	0.000138164	0.00163248	-0.283021	0.0819191
ENSG00000108255	CRYBA1	342.391	0.000138357	0.00163268	0.553605	0.179707
ENSG00000163492	CCDC141	6071.37	0.000138409	0.00163268	0.294246	0.0861469
ENSG00000110958	PTGES3	11679.7	0.000140196	0.0016524	-0.253598	0.0727088
ENSG00000276418	AC036214.3	896.479	0.000140416	0.00165364	0.381427	0.117105
ENSG00000149548	CCDC15	2292.72	0.000141824	0.00166862	-0.325079	0.0968148
ENSG00000152127	MGAT5	53495.1	0.000141921	0.00166862	0.249957	0.0718449
ENSG00000111196	MAGOHB	1908.67	0.000142202	0.00167055	-0.314408	0.0932225
ENSG00000144395	CCDC150	4687.74	0.000143449	0.00168382	-0.328401	0.0987543
ENSG00000178127	NDUFV2	12222.9	0.000144781	0.00169807	-0.266667	0.0777059
ENSG00000160505	NLRP4	111.563	0.000144951	0.00169867	-0.886432	0.307913
ENSG00000076662	ICAM3	5992.15	0.0001451	0.00169903	0.255533	0.0734788
ENSG00000121057	AKAP1	1908.85	0.000145823	0.00170611	-0.309492	0.0917211
ENSG00000272869	AC008575.2	730.718	0.000148204	0.00173255	-0.373052	0.114065
ENSG00000173207	CKS1B	1630.93	0.000149787	0.00174962	-0.342809	0.103707
ENSG00000132640	BTBD3	877.404	0.000150545	0.00175706	-0.404454	0.125961
ENSG00000146278	PNRC1	6324.37	0.000150876	0.00175949	0.302529	0.0900466
ENSG00000113296	THBS4	1094.6	0.000152415	0.00177599	0.341737	0.103244
ENSG00000124785	NRN1	42.0718	0.000154187	0.00179372	1.20377	0.423587
ENSG00000151287	TEX30	567.281	0.000154084	0.00179372	-0.391136	0.120734
ENSG00000100462	PRMT5	2094.28	0.000155825	0.00181125	-0.297964	0.088236
ENSG00000117501	MROH9	3007.29	0.000156028	0.00181125	0.416683	0.130923
ENSG00000182511	FES	1184.51	0.000156073	0.00181125	0.331658	0.0999165
ENSG00000184009	ACTG1	108223	0.000158849	0.00184198	-0.303995	0.0906834
ENSG00000101335	MYL9	800.933	0.000159231	0.00184492	0.392637	0.121634
ENSG00000178105	DDX10	13778.4	0.000159944	0.00185168	-0.246926	0.0715464
ENSG00000117009	KMO	13523.2	0.000164047	0.00189766	0.252628	0.0732417
ENSG00000099814	CEP170B	596.233	0.000164663	0.00190325	0.38254	0.118364
ENSG00000135249	RINT1	3704.59	0.000165279	0.00190882	-0.278927	0.0818425
ENSG00000107742	SPOCK2	5759.26	0.000165786	0.00191314	0.303664	0.0912369
ENSG00000119946	CNNM1	52.1734	0.000168984	0.00194847	1.07455	0.380523
ENSG00000065809	FAM107B	58288.8	0.000170929	0.00196933	0.33721	0.102901
ENSG00000160179	ABCG1	771.375	0.00017212	0.00198145	-0.47326	0.153494
ENSG00000173402	DAG1	4232.73	0.000174081	0.00200242	-0.25632	0.0752146
ENSG00000138496	PARP9	9700.11	0.000175501	0.00201714	0.257198	0.0754894
ENSG00000166558	SLC38A8	52.7738	0.000175683	0.00201761	1.16639	0.429833
ENSG00000166689	PLEKHA7	3855.31	0.000176021	0.00201826	-0.337842	0.103619
ENSG00000177706	FAM20C	104.792	0.000175882	0.00201826	0.766079	0.260878
ENSG00000169105	CHST14	239.955	0.000176734	0.00202482	0.554854	0.184272
ENSG00000131355	ADGRE3	651.855	0.000177835	0.00203581	0.482562	0.157574
ENSG00000161692	DBF4B	2367.31	0.000177998	0.00203604	-0.293511	0.0876826
ENSG00000172840	PDP2	1337.5	0.000180697	0.00206527	-0.323988	0.0987423
ENSG00000053328	METTL24	234.94	0.000181791	0.00207612	-0.679771	0.235998
ENSG00000156587	UBE2L6	3797.09	0.000184858	0.00210947	0.28459	0.0849018
ENSG00000113621	TXNDC15	6003.86	0.000185546	0.00211446	-0.326548	0.0995957
ENSG00000170955	CAVIN3	51.5963	0.000185723	0.00211446	-1.06822	0.380243
ENSG00000261371	PECAM1	4391.97	0.000185738	0.00211446	0.311152	0.094616
ENSG00000129317	PUS7L	6797.95	0.000185925	0.00211491	-0.27728	0.0829458
ENSG00000124216	SNAI1	241.788	0.000187565	0.00213188	0.58915	0.198468
ENSG00000164684	ZNF704	1171.01	0.000188335	0.00213754	-0.404072	0.128623
ENSG00000165733	BMS1	5051.29	0.000188617	0.00213754	-0.254799	0.0746637
ENSG00000166123	GPT2	2936.54	0.000188803	0.00213754	0.369704	0.11614
ENSG00000198730	CTR9	4634.99	0.000188739	0.00213754	-0.256539	0.0756979
ENSG00000198887	SMC5	16594.5	0.000188808	0.00213754	-0.254763	0.074974
ENSG00000103335	PIEZO1	11275.1	0.000189485	0.00213907	-0.26751	0.0794318
ENSG00000138621	PPCDC	7507.55	0.000189488	0.00213907	0.252337	0.0738964
ENSG00000196405	EVL	13958.3	0.00018954	0.00213907	0.26719	0.0789843
ENSG00000221970	OR2A1	804.121	0.000189297	0.00213907	0.411128	0.131476
ENSG00000136573	BLK	19726.1	0.000190121	0.00214394	0.254124	0.0754644
ENSG00000102401	ARMCX3	2170.79	0.000192606	0.00217026	-0.329776	0.100658
ENSG00000165071	TMEM71	5166.62	0.00019337	0.00217715	0.277868	0.082739
ENSG00000196584	XRCC2	2799.57	0.0001945	0.00218817	-0.307496	0.0929988
ENSG00000113073	SLC4A9	249.216	0.000194784	0.00218965	-0.520663	0.172604
ENSG00000104921	FCER2	9470.3	0.000196428	0.00220639	0.380546	0.119753
ENSG00000159377	PSMB4	5695.24	0.000197104	0.00221225	-0.268319	0.0798072
ENSG00000198380	GFPT1	10555	0.000197955	0.00222007	-0.27194	0.0810739
ENSG00000119326	CTNNAL1	2342.25	0.000198416	0.0022235	-0.315419	0.0963421
ENSG00000115970	THADA	18808.4	0.000198943	0.00222767	-0.241461	0.0707102
ENSG00000099377	HSD3B7	161.753	0.000199478	0.00223192	0.594475	0.20042
ENSG00000196730	DAPK1	1131.55	0.000200019	0.00223622	0.469759	0.154075
ENSG00000172817	CYP7B1	199.417	0.000200788	0.00224307	-0.566208	0.189668
ENSG00000133789	SWAP70	33605.3	0.000201213	0.00224607	0.255143	0.0755566
ENSG00000129951	PLPPR3	89.6247	0.000204586	0.00228194	0.768356	0.267362
ENSG00000262655	SPON1	785.006	0.000205924	0.00229508	0.354877	0.11094
ENSG00000052723	SIKE1	3046.57	0.000206625	0.00230111	-0.274447	0.0826983
ENSG00000164402	39692	538.854	0.000207182	0.00230553	0.400617	0.127687
ENSG00000135899	SP110	10557.5	0.000207828	0.00231092	0.292589	0.0884052
ENSG00000136717	BIN1	3307.25	0.000209096	0.00231963	0.308116	0.0941263
ENSG00000240021	TEX35	1859.39	0.000209082	0.00231963	0.308476	0.09504
ENSG00000269026	AC003006.1	189.351	0.000208826	0.00231963	0.575778	0.194344
ENSG00000144026	ZNF514	896.796	0.000210047	0.00232837	0.345676	0.107603
ENSG00000213139	CRYGS	820.301	0.000210397	0.00232919	-0.345589	0.107499
ENSG00000240344	PPIL3	2408.13	0.000210445	0.00232919	-0.2865	0.0859821
ENSG00000156675	RAB11FIP1	8495.05	0.000212102	0.00234571	-0.329484	0.102359
ENSG00000186952	TMEM232	1281.07	0.000212886	0.00235258	-0.339756	0.105625
ENSG00000119411	BSPRY	624.511	0.000213966	0.00236269	-0.397886	0.127424
ENSG00000177150	FAM210A	3318.84	0.000215503	0.00237783	-0.266086	0.079106
ENSG00000181924	COA4	986.974	0.00021735	0.00239637	-0.343796	0.107434
ENSG00000168071	CCDC88B	3671.82	0.000220411	0.00242825	0.335952	0.104951
ENSG00000122376	FAM35A	8963.01	0.000221514	0.00243729	-0.265405	0.07991
ENSG00000132382	MYBBP1A	2200.26	0.000221572	0.00243729	-0.358507	0.113296
ENSG00000278570	NR2E3	50.6495	0.000222573	0.00244642	0.996514	0.358215
ENSG00000196550	FAM72A	666.323	0.000222757	0.00244657	-0.400053	0.128976
ENSG00000172650	AGAP5	1665.22	0.000223345	0.00245116	-0.3043	0.0933345
ENSG00000241106	HLA-DOB	870.784	0.000223968	0.00245612	0.402253	0.129911
ENSG00000197403	OR6N1	26.1449	0.000224468	0.00245971	1.48421	0.547152
ENSG00000120526	NUDCD1	5011.64	0.000226376	0.00247873	-0.270321	0.08147
ENSG00000136114	THSD1	297.918	0.000226703	0.00248042	0.476277	0.157752
ENSG00000067606	PRKCZ	4281.35	0.000228101	0.00249381	0.269212	0.0812745
ENSG00000050344	NFE2L3	5261.51	0.000228874	0.00249846	0.35117	0.111019
ENSG00000143669	LYST	16344.1	0.000228841	0.00249846	-0.261279	0.0787836
ENSG00000170262	MRAP	475.265	0.000230327	0.0025124	-0.391537	0.12579
ENSG00000266086	AC015813.2	9056.12	0.00023067	0.00251423	0.299105	0.0920211
ENSG00000204859	ZBTB48	1794.29	0.000230992	0.00251583	0.288493	0.0883123
ENSG00000175581	MRPL48	3252.94	0.000231168	0.00251584	-0.267628	0.0803477
ENSG00000154127	UBASH3B	5516.81	0.00023198	0.00252276	-0.275192	0.0830049
ENSG00000113739	STC2	141.023	0.000232158	0.00252278	0.775163	0.281475
ENSG00000163866	SMIM12	2103.84	0.00023269	0.00252505	-0.286455	0.0876665
ENSG00000167077	MEI1	4227.34	0.000232718	0.00252505	-0.359709	0.114508
ENSG00000176771	NCKAP5	229.032	0.000233235	0.00252874	0.546612	0.185675
ENSG00000198353	HOXC4	260.499	0.000234043	0.00253558	0.507686	0.170728
ENSG00000147419	CCDC25	2587.98	0.000234463	0.00253757	-0.273855	0.0830723
ENSG00000180233	ZNRF2	9106.26	0.00023458	0.00253757	0.303346	0.0937304
ENSG00000123739	PLA2G12A	1477.68	0.00023562	0.00254689	-0.299085	0.0916654
ENSG00000164934	DCAF13	2638.14	0.000236384	0.00255323	-0.278569	0.085117
ENSG00000167083	GNGT2	651.371	0.000238029	0.00256907	0.38082	0.12205
ENSG00000151612	ZNF827	9822.07	0.000238514	0.00257237	0.291947	0.0890613
ENSG00000188001	TPRG1	1268.96	0.000241737	0.00260517	0.299873	0.0922158
ENSG00000274180	NATD1	713.597	0.000242633	0.00261286	0.358892	0.113712
ENSG00000005100	DHX33	1104.71	0.000247239	0.00266046	-0.333396	0.104485
ENSG00000155393	HEATR3	2171.4	0.000249563	0.00268346	-0.272739	0.0830721
ENSG00000204536	CCHCR1	984.774	0.000249897	0.00268504	0.349991	0.111029
ENSG00000160200	CBS	28.3697	0.000251177	0.00269676	1.30866	0.483133
ENSG00000132357	CARD6	773.056	0.000256355	0.00274952	0.386767	0.125247
ENSG00000154174	TOMM70	6937.97	0.000256473	0.00274952	-0.255484	0.0769299
ENSG00000131238	PPT1	2823.59	0.00026074	0.00279316	-0.262849	0.0801135
ENSG00000095002	MSH2	6384.25	0.000262303	0.00280781	-0.246	0.0745479
ENSG00000147955	SIGMAR1	708.146	0.0002626	0.0028089	-0.386433	0.125958
ENSG00000165626	BEND7	169.909	0.000262851	0.00280949	0.62306	0.218792
ENSG00000003147	ICA1	344.937	0.000263756	0.00281706	-0.450062	0.149962
ENSG00000182004	SNRPE	1531.74	0.000264493	0.00282283	-0.296134	0.0916042
ENSG00000163235	TGFA	236.821	0.000264966	0.00282578	0.645668	0.231092
ENSG00000167553	TUBA1C	5137.18	0.000265742	0.00283195	-0.25456	0.0769774
ENSG00000211445	GPX3	905.312	0.000266953	0.00284274	0.373896	0.121105
ENSG00000048392	RRM2B	3931.48	0.000268355	0.00285555	0.270552	0.0831803
ENSG00000125870	SNRPB2	2517.79	0.000270535	0.00287661	-0.265379	0.0806686
ENSG00000104490	NCALD	6214.46	0.000272447	0.00289266	0.380614	0.124589
ENSG00000151276	MAGI1	439.187	0.000272314	0.00289266	0.418652	0.137158
ENSG00000127423	AUNIP	498.02	0.000274684	0.00291425	-0.378987	0.123258
ENSG00000156471	PTDSS1	8762.32	0.000277056	0.00293724	-0.247719	0.0748839
ENSG00000113140	SPARC	46.3382	0.000277882	0.00294383	1.04291	0.390789
ENSG00000166508	MCM7	7511.86	0.000279716	0.00296107	-0.27498	0.0846957
ENSG00000167775	CD320	1087.34	0.000283531	0.00299924	-0.315991	0.0994647
ENSG00000177576	C18orf32	343.153	0.0002876	0.00304004	0.438985	0.146985
ENSG00000109929	SC5D	1925.95	0.000287999	0.00304201	-0.285199	0.0876118
ENSG00000153563	CD8A	58.0524	0.000290037	0.00306128	1.02137	0.39272
ENSG00000232810	TNF	1293.32	0.000290418	0.00306305	0.370668	0.123074
ENSG00000104660	LEPROTL1	3334.44	0.00029137	0.00307084	-0.266308	0.0813644
ENSG00000113716	HMGXB3	6959.27	0.000292206	0.00307739	-0.2393	0.0719774
ENSG00000177548	RABEP2	3719.6	0.00029266	0.00307991	0.278985	0.0866342
ENSG00000184371	CSF1	1104.14	0.000293259	0.00308395	-0.469318	0.163749
ENSG00000110921	MVK	1584.4	0.00029458	0.0030933	-0.398959	0.133314
ENSG00000157873	TNFRSF14	4206.58	0.000294479	0.0030933	0.284533	0.0883435
ENSG00000149922	TBX6	116.358	0.000302194	0.00317094	0.651761	0.23321
ENSG00000185164	NOMO2	2889.35	0.000305289	0.00320107	-0.299193	0.0940182
ENSG00000070081	NUCB2	2861.75	0.000306281	0.00320913	-0.328854	0.105673
ENSG00000070950	RAD18	8107.66	0.000307703	0.00322167	-0.258007	0.0790983
ENSG00000082397	EPB41L3	135.739	0.000308725	0.00323001	0.727789	0.266857
ENSG00000186777	ZNF732	188.107	0.000308975	0.00323028	0.534581	0.186594
ENSG00000115484	CCT4	6662.87	0.000309924	0.00323783	-0.253865	0.0773857
ENSG00000187122	SLIT1	667.574	0.000314414	0.00328236	0.353241	0.115045
ENSG00000119866	BCL11A	45720.7	0.000315348	0.00328971	0.234973	0.0719697
ENSG00000173406	DAB1	3162.36	0.000316273	0.00329696	0.289524	0.0907423
ENSG00000256206	AC018523.2	393.862	0.000318756	0.00332043	0.421443	0.141698
ENSG00000148584	A1CF	38.252	0.000319715	0.00332801	-1.23046	0.492195
ENSG00000174444	RPL4	47324.1	0.000320585	0.00333464	-0.2237	0.0673948
ENSG00000136875	PRPF4	2500.02	0.000321611	0.00334047	-0.263912	0.0815936
ENSG00000163806	SPDYA	1279.32	0.000321588	0.00334047	-0.323008	0.103647
ENSG00000157637	SLC38A10	8952.36	0.000325595	0.0033794	-0.304081	0.0965291
ENSG00000179240	AP002360.1	697.377	0.000327599	0.00339775	-0.360863	0.11842
ENSG00000138744	NAAA	1292.47	0.000328804	0.00340778	-0.294633	0.0927754
ENSG00000166902	MRPL16	1550.98	0.000329119	0.00340858	-0.285881	0.089267
ENSG00000206190	ATP10A	288.043	0.00033803	0.00349834	-0.454554	0.155936
ENSG00000136997	MYC	2741.11	0.000339226	0.00350818	-0.349744	0.114857
ENSG00000205929	C21orf62	422.139	0.000341028	0.00352428	0.406154	0.136554
ENSG00000115896	PLCL1	1189.99	0.00034176	0.00352931	0.370856	0.123219
ENSG00000023445	BIRC3	15681.5	0.000343074	0.00353778	-0.261616	0.0813616
ENSG00000228300	C19orf24	676.038	0.000342957	0.00353778	-0.37825	0.125612
ENSG00000069974	RAB27A	14819	0.000343771	0.00354242	-0.227653	0.0698115
ENSG00000156427	FGF18	100.051	0.000344577	0.00354818	0.888747	0.352847
ENSG00000082293	COL19A1	27700.4	0.000346075	0.00356105	0.331254	0.107941
ENSG00000196565	HBG2	863.434	0.000346639	0.0035643	-0.347404	0.11372
ENSG00000144644	GADL1	55.3538	0.000346938	0.00356481	0.948162	0.363254
ENSG00000135423	GLS2	316.874	0.000349738	0.00359101	0.442083	0.151177
ENSG00000092969	TGFB2	461.783	0.000353359	0.00362559	0.526111	0.189013
ENSG00000130653	PNPLA7	3058.81	0.000354247	0.0036321	0.285161	0.0900292
ENSG00000089053	ANAPC5	11170.2	0.000357743	0.00366534	-0.247455	0.0786559
ENSG00000120217	CD274	4203.37	0.000358361	0.00366904	0.287185	0.0911981
ENSG00000109805	NCAPG	8455.04	0.000358873	0.0036695	-0.300045	0.0961079
ENSG00000130844	ZNF331	2346.28	0.000358918	0.0036695	-0.264985	0.0827712
ENSG00000136628	EPRS	11912.7	0.000359174	0.00366951	-0.242349	0.0751109
ENSG00000130227	XPO7	11787.6	0.000360585	0.00368131	-0.235033	0.0719365
ENSG00000150477	KIAA1328	10895.1	0.000362283	0.003696	-0.258122	0.0807361
ENSG00000112159	MDN1	15398.3	0.000366814	0.00373957	-0.228103	0.0699954
ENSG00000042062	RIPOR3	4871.5	0.000367174	0.00374058	0.256371	0.0795516
ENSG00000169715	MT1E	982.985	0.000371771	0.00378473	-0.319978	0.104292
ENSG00000164305	CASP3	12109.4	0.000372129	0.00378569	-0.285762	0.090869
ENSG00000075643	MOCOS	269.872	0.000375479	0.00381706	0.53346	0.192032
ENSG00000168016	TRANK1	13592	0.000376012	0.00381977	0.281345	0.0891606
ENSG00000064999	ANKS1A	7177.7	0.000377625	0.00383345	-0.231498	0.0717148
ENSG00000198821	CD247	440.318	0.000379193	0.00384664	0.4089	0.139432
ENSG00000114646	CSPG5	46.534	0.000382859	0.00388109	1.01715	0.397823
ENSG00000108679	LGALS3BP	348.318	0.000385858	0.00390872	0.424616	0.145628
ENSG00000235863	B3GALT4	340.659	0.000387679	0.00392439	0.47361	0.167332
ENSG00000170802	FOXN2	12424.2	0.000389032	0.00393531	-0.234717	0.0726712
ENSG00000126602	TRAP1	1724.65	0.00039114	0.00395139	-0.292445	0.0938366
ENSG00000198431	TXNRD1	11703.6	0.000391173	0.00395139	0.243777	0.0757413
ENSG00000167670	CHAF1A	4480.7	0.000392319	0.00396019	-0.253244	0.0793634
ENSG00000204394	VARS	3409.57	0.000392602	0.00396025	-0.263141	0.0819383
ENSG00000115128	SF3B6	1922.34	0.000393436	0.00396309	-0.299965	0.0965406
ENSG00000163535	SGO2	5274.04	0.000393336	0.00396309	-0.287337	0.0920911
ENSG00000182670	TTC3	16653.9	0.000394075	0.00396675	-0.236437	0.0735753
ENSG00000137124	ALDH1B1	432.396	0.000394617	0.00396688	-0.390766	0.132574
ENSG00000160679	CHTOP	4129.79	0.000394918	0.00396688	-0.246962	0.0765101
ENSG00000175029	CTBP2	716.265	0.000394758	0.00396688	0.378656	0.127822
ENSG00000188729	OSTN	862.688	0.000395873	0.00397369	0.435461	0.152359
ENSG00000174282	ZBTB4	2951.48	0.000398294	0.0039952	0.263464	0.083308
ENSG00000076258	FMO4	1118.66	0.000400061	0.00400731	0.316763	0.103503
ENSG00000187240	DYNC2H1	645.379	0.000399929	0.00400731	-0.343042	0.113966
ENSG00000182752	PAPPA	1299.38	0.000401443	0.00401835	0.351645	0.117595
ENSG00000168453	HR	22.9759	0.000403871	0.00403983	1.36782	0.542488
ENSG00000166889	PATL1	6089.61	0.00040556	0.00405391	-0.236802	0.0730271
ENSG00000106397	PLOD3	1276.5	0.000406121	0.00405576	-0.321775	0.105652
ENSG00000162419	GMEB1	2705.81	0.000406594	0.00405576	-0.258022	0.0810732
ENSG00000197208	SLC22A4	1137.15	0.000406584	0.00405576	0.366002	0.123492
ENSG00000093009	CDC45	2987.86	0.000407393	0.00406091	-0.282044	0.0905518
ENSG00000001629	ANKIB1	16911.3	0.000409339	0.00407748	-0.237358	0.0742397
ENSG00000162148	PPP1R32	170.351	0.000410907	0.00409025	0.547902	0.198555
ENSG00000151135	TMEM263	5177.47	0.000414509	0.00412324	-0.297609	0.0972539
ENSG00000241058	NSUN6	6741.35	0.000416491	0.00414009	-0.25304	0.0797
ENSG00000121988	ZRANB3	11260.3	0.000416886	0.00414115	-0.250526	0.0794645
ENSG00000172062	SMN1	686.411	0.000422585	0.00419195	-0.332746	0.109563
ENSG00000189233	NUGGC	10451.2	0.000422436	0.00419195	-0.314696	0.105079
ENSG00000091137	SLC26A4	137.956	0.000424222	0.00420528	-0.673084	0.253087
ENSG00000111445	RFC5	2485.36	0.000426753	0.00422735	-0.263737	0.0833789
ENSG00000180917	CMTR2	2231.25	0.000427038	0.00422735	0.266913	0.0850789
ENSG00000113838	TBCCD1	1482.03	0.000431389	0.00426748	-0.278592	0.0893761
ENSG00000122223	CD244	301.418	0.000432978	0.0042773	0.448015	0.155765
ENSG00000180787	ZFP3	1039.51	0.000432735	0.0042773	0.320339	0.105522
ENSG00000135828	RNASEL	940.12	0.000433321	0.00427774	0.31388	0.10312
ENSG00000145390	USP53	7800.57	0.000434767	0.00428907	-0.246549	0.0781914
ENSG00000187097	ENTPD5	2080.9	0.000437379	0.00431186	-0.270399	0.0863034
ENSG00000074416	MGLL	5071.3	0.000438884	0.00432373	-0.253237	0.0800832
ENSG00000115761	NOL10	8876.5	0.000441264	0.00434419	-0.239568	0.0751404
ENSG00000104903	LYL1	1270.93	0.000442882	0.00435714	0.348808	0.118104
ENSG00000204386	NEU1	1764.27	0.0004435	0.00436022	-0.35203	0.119142
ENSG00000167711	SERPINF2	130.159	0.000446206	0.00438382	-0.667303	0.255943
ENSG00000006194	ZNF263	3067.17	0.000447175	0.00438733	0.25313	0.0798846
ENSG00000198763	MT-ND2	43003.4	0.000447152	0.00438733	0.349385	0.117929
ENSG00000118263	KLF7	7774.84	0.00044797	0.00439213	0.250103	0.0792707
ENSG00000198018	ENTPD7	2500.3	0.00044839	0.00439324	-0.287893	0.0933412
ENSG00000131828	PDHA1	2251.43	0.000450207	0.00440502	-0.269287	0.0859506
ENSG00000163249	CCNYL1	3700.59	0.000450086	0.00440502	-0.28617	0.0927377
ENSG00000125656	CLPP	1187.75	0.000452074	0.00442028	-0.339195	0.113631
ENSG00000165821	SALL2	60.9035	0.000453406	0.00443028	0.835691	0.326555
ENSG00000167881	SRP68	6620.75	0.000454537	0.00443831	-0.243037	0.0769911
ENSG00000144407	PTH2R	961.48	0.000456129	0.00445083	1.04	0.438747
ENSG00000115816	CEBPZ	3009.77	0.000457908	0.00446515	-0.256074	0.0815869
ENSG00000040933	INPP4A	30293.4	0.000459752	0.00448008	-0.29923	0.0983267
ENSG00000179344	HLA-DQB1	6286.32	0.000460912	0.00448595	0.258823	0.0825848
ENSG00000188558	OR2G6	69.2409	0.00046098	0.00448595	0.863385	0.344808
ENSG00000122035	RASL11A	184.899	0.000462032	0.00449315	0.611385	0.232836
ENSG00000117597	DIEXF	1656.97	0.000463731	0.00450661	-0.281325	0.0907411
ENSG00000166803	PCLAF	76.8276	0.000464425	0.0045103	-0.758066	0.293979
ENSG00000115159	GPD2	8574.02	0.000466203	0.00452451	0.308621	0.10295
ENSG00000021645	NRXN3	430.708	0.000467699	0.00453595	0.449585	0.161003
ENSG00000148219	ASTN2	7161.37	0.000469081	0.00454628	0.290224	0.0956991
ENSG00000129084	PSMA1	576.415	0.000471926	0.00457077	-0.398703	0.139181
ENSG00000109775	UFSP2	1676.46	0.000472695	0.00457512	-0.296855	0.097446
ENSG00000072135	PTPN18	7387.71	0.000476083	0.00460427	0.268561	0.0865396
ENSG00000111676	ATN1	2250.66	0.000476348	0.00460427	0.270658	0.0879175
ENSG00000185950	IRS2	708.806	0.000477266	0.00461004	0.351286	0.118792
ENSG00000205659	LIN52	14391.4	0.00047919	0.0046255	-0.293809	0.0961334
ENSG00000167842	MIS12	1675.55	0.000479546	0.00462583	-0.27889	0.0903034
ENSG00000019991	HGF	106.327	0.00048215	0.0046447	0.714081	0.277682
ENSG00000198862	LTN1	8111.65	0.000481865	0.0046447	-0.255734	0.0818378
ENSG00000101224	CDC25B	6223.8	0.000485498	0.00467254	-0.271744	0.0878501
ENSG00000127074	RGS13	357.35	0.000485691	0.00467254	0.5079	0.187826
ENSG00000100804	PSMB5	2209.35	0.000489494	0.00470596	0.281636	0.0921891
ENSG00000143870	PDIA6	13718.7	0.000491387	0.004721	-0.233248	0.0735972
ENSG00000172269	DPAGT1	1810.34	0.000492225	0.00472589	-0.288218	0.0943863
ENSG00000072571	HMMR	7600.06	0.000492745	0.00472772	-0.260373	0.0831806
ENSG00000221890	NPTXR	59.8627	0.000495267	0.00474873	0.85957	0.341304
ENSG00000096384	HSP90AB1	32904.2	0.000496061	0.00475317	-0.256894	0.0806928
ENSG00000138326	RPS24	12046.7	0.00049689	0.00475794	-0.24307	0.0774021
ENSG00000163633	C4orf36	1846.59	0.00049799	0.00476529	-0.291901	0.0959491
ENSG00000130222	GADD45G	143.237	0.000500756	0.00478538	0.650736	0.252727
ENSG00000164989	CCDC171	3234.22	0.000500491	0.00478538	-0.248846	0.0801362
ENSG00000130303	BST2	1948.57	0.000503012	0.00480373	0.275669	0.0896709
ENSG00000188706	ZDHHC9	832.052	0.000503844	0.00480848	-0.31604	0.105434
ENSG00000141527	CARD14	467.014	0.000505224	0.00481844	0.371241	0.128192
ENSG00000197442	MAP3K5	14957	0.000507686	0.0048387	-0.242031	0.0773825
ENSG00000086848	ALG9	388.938	0.000509231	0.0048502	-0.400397	0.140596
ENSG00000092108	SCFD1	19949.9	0.000509998	0.00485107	-0.269797	0.0876602
ENSG00000178913	TAF7	4930.7	0.000509875	0.00485107	0.245631	0.0782109
ENSG00000172785	CBWD1	3358.19	0.000513629	0.00488237	-0.263118	0.0854231
ENSG00000113532	ST8SIA4	48770.5	0.000514638	0.00488548	0.320127	0.108019
ENSG00000197019	SERTAD1	545.038	0.000514409	0.00488548	0.421565	0.150597
ENSG00000157653	C9orf43	211.757	0.000515629	0.00488842	-0.509709	0.188859
ENSG00000214827	MTCP1	954.462	0.000515334	0.00488842	-0.326004	0.109992
ENSG00000166192	SENP8	397.385	0.000516193	0.00489054	-0.38604	0.134642
ENSG00000185386	MAPK11	306.792	0.00051829	0.00490717	0.497226	0.184037
ENSG00000175356	SCUBE2	207.151	0.000519279	0.00491328	0.515325	0.191108
ENSG00000136868	SLC31A1	1622.14	0.000520998	0.0049263	-0.299406	0.0993307
ENSG00000020181	ADGRA2	138.481	0.00052201	0.00493261	0.64513	0.251283
ENSG00000141526	SLC16A3	1206.19	0.000523655	0.0049449	0.331293	0.112547
ENSG00000197380	DACT3	148.503	0.000525134	0.00495235	-0.681336	0.271204
ENSG00000203697	CAPN8	42.4651	0.000524938	0.00495235	1.14921	0.509215
ENSG00000160209	PDXK	8205.81	0.000526417	0.00496119	-0.256888	0.0829316
ENSG00000134882	UBAC2	20024.7	0.000527729	0.00497028	-0.230537	0.0716632
ENSG00000119616	FCF1	2764.33	0.000531513	0.00500082	-0.254953	0.0825817
ENSG00000127720	METTL25	4399.72	0.000531669	0.00500082	-0.252793	0.0815321
ENSG00000120278	PLEKHG1	67547.2	0.000534152	0.00502089	0.22737	0.0742346
ENSG00000119283	TRIM67	55.764	0.000535502	0.00503028	0.854946	0.343565
ENSG00000197930	ERO1A	8944.98	0.000536073	0.00503235	-0.266749	0.0870487
ENSG00000171435	KSR2	121.685	0.000536448	0.00503257	-0.606342	0.231488
ENSG00000102543	CDADC1	1441.28	0.000538862	0.00505192	-0.280609	0.0919599
ENSG00000126773	PCNX4	6828.68	0.000544162	0.00509827	-0.241096	0.0775163
ENSG00000135048	TMEM2	6347.9	0.000545894	0.00511116	-0.265988	0.0867514
ENSG00000173193	PARP14	37864.7	0.000546716	0.00511552	0.24046	0.0769217
ENSG00000272968	RBAK-RBAKDN	4189.53	0.000548282	0.00512683	0.23898	0.0763926
ENSG00000113494	PRLR	49.1831	0.000552827	0.00516388	1.04876	0.455882
ENSG00000126003	PLAGL2	3435.62	0.000552964	0.00516388	0.273792	0.0899777
ENSG00000164463	CREBRF	6260.01	0.000553438	0.00516494	0.24765	0.0798198
ENSG00000168566	SNRNP48	2742.42	0.000561184	0.00523383	-0.252847	0.0814004
ENSG00000174038	C9orf131	650.494	0.000564176	0.00525831	0.330871	0.112798
ENSG00000136026	CKAP4	5338.03	0.000566714	0.00527854	-0.294998	0.0990933
ENSG00000091138	SLC26A3	58.3297	0.000567788	0.0052851	-0.836671	0.338806
ENSG00000076242	MLH1	8378.35	0.000572467	0.00532175	-0.240109	0.0771894
ENSG00000112773	FAM46A	1444.27	0.000572339	0.00532175	0.316439	0.107683
ENSG00000135116	HRK	586.852	0.000577508	0.00536514	0.372016	0.130156
ENSG00000188312	CENPP	14321.4	0.000579235	0.0053777	-0.268795	0.0880633
ENSG00000136158	SPRY2	58.6524	0.000581161	0.00539209	0.852788	0.346169
ENSG00000152583	SPARCL1	418.55	0.000582958	0.00540526	0.399568	0.142664
ENSG00000149527	PLCH2	308.366	0.000586552	0.00543508	0.469165	0.173523
ENSG00000140332	TLE3	15287.9	0.000591231	0.00547489	0.2208	0.0703491
ENSG00000111817	DSE	10533.6	0.000593236	0.00548992	0.249379	0.0810014
ENSG00000215784	FAM72D	357.123	0.000594363	0.00549681	-0.443505	0.162659
ENSG00000170190	SLC16A5	307.131	0.000604114	0.00558339	0.43294	0.157662
ENSG00000185130	HIST1H2BL	2834.88	0.000605047	0.00558841	-0.297666	0.100826
ENSG00000132386	SERPINF1	628.152	0.000606919	0.00560209	0.342553	0.118738
ENSG00000134571	MYBPC3	99.8371	0.000608543	0.00561347	0.651866	0.256715
ENSG00000121577	POPDC2	405.198	0.000611896	0.00564077	0.409038	0.147679
ENSG00000181499	OR6T1	88.9306	0.000619331	0.00570114	0.842392	0.350283
ENSG00000182557	SPNS3	201.128	0.000618906	0.00570114	0.503826	0.189614
ENSG00000196247	ZNF107	17965.5	0.000619637	0.00570114	0.253769	0.0833062
ENSG00000158526	TSR2	955.451	0.000622504	0.00572384	0.310423	0.105748
ENSG00000086827	ZW10	2902.36	0.000624027	0.00573186	-0.247669	0.0806658
ENSG00000173674	EIF1AX	5552.76	0.000624174	0.00573186	-0.257853	0.0849788
ENSG00000119927	GPAM	1424.1	0.000627434	0.0057581	-0.277021	0.0921023
ENSG00000197601	FAR1	14422.8	0.000627886	0.00575857	-0.244068	0.0785877
ENSG00000049089	COL9A2	373.913	0.000630038	0.00577116	0.396716	0.142369
ENSG00000163947	ARHGEF3	15593.6	0.000630064	0.00577116	0.254084	0.0836889
ENSG00000132535	DLG4	208.007	0.000634793	0.00580706	0.502962	0.1902
ENSG00000160447	PKN3	566.556	0.000634626	0.00580706	0.375444	0.133468
ENSG00000113569	NUP155	7574.34	0.000637352	0.00582675	-0.248095	0.0821328
ENSG00000181788	SIAH2	9326.37	0.000639185	0.00583979	-0.226313	0.07308
ENSG00000146410	MTFR2	1361.19	0.000640444	0.00584757	-0.295486	0.100205
ENSG00000175592	FOSL1	252.591	0.000647474	0.00590799	0.460815	0.171897
ENSG00000181938	GINS3	1119.95	0.000648145	0.00591036	-0.290273	0.0979178
ENSG00000148484	RSU1	13873.4	0.000649189	0.00591612	-0.226822	0.0732136
ENSG00000102158	MAGT1	12117.2	0.000650703	0.00592615	-0.250514	0.0813657
ENSG00000178562	CD28	54.2763	0.000656857	0.0059784	-0.893593	0.377959
ENSG00000102445	RUBCNL	18517.2	0.000657859	0.00598142	-0.241268	0.0761799
ENSG00000133597	ADCK2	434.469	0.000658023	0.00598142	0.392993	0.141671
ENSG00000065154	OAT	2235.33	0.000664211	0.00603385	0.300576	0.102988
ENSG00000117480	FAAH	193.077	0.00066637	0.00604913	0.521886	0.201035
ENSG00000164050	PLXNB1	121.4	0.000666737	0.00604913	0.590266	0.231577
ENSG00000100575	TIMM9	1925.6	0.000668807	0.00605641	-0.254007	0.0837789
ENSG00000103202	NME4	547.929	0.000668493	0.00605641	0.370684	0.132828
ENSG00000115884	SDC1	100.429	0.000668504	0.00605641	0.678106	0.273141
ENSG00000125743	SNRPD2	3860.78	0.00068096	0.00615243	-0.271151	0.0907716
ENSG00000131470	PSMC3IP	704.612	0.000681053	0.00615243	-0.37224	0.134139
ENSG00000185432	METTL7A	7238.06	0.000681052	0.00615243	0.257723	0.0855242
ENSG00000186231	KLHL32	1176.75	0.000681125	0.00615243	-0.283039	0.0953486
ENSG00000029639	TFB1M	4575.64	0.000688653	0.0062098	-0.261054	0.0862599
ENSG00000102738	MRPS31	7799.9	0.00068875	0.0062098	0.350293	0.124633
ENSG00000115020	PIKFYVE	20837.5	0.000688775	0.0062098	-0.222531	0.0718304
ENSG00000066739	ATG2B	9969.86	0.000689826	0.00621537	-0.240026	0.0786132
ENSG00000257411	AC034102.2	81.6915	0.00069183	0.00622951	0.732029	0.301663
ENSG00000137996	RTCA	5033.65	0.000693077	0.00623292	-0.244975	0.0805664
ENSG00000188211	NCR3LG1	353.686	0.000692798	0.00623292	-0.484747	0.1872
ENSG00000165072	MAMDC2	2056.37	0.000695604	0.00625172	-0.278364	0.093894
ENSG00000196549	MME	631.001	0.000698869	0.00627713	0.418907	0.155828
ENSG00000124784	RIOK1	2041.02	0.000700964	0.00629201	-0.262485	0.0878544
ENSG00000156273	BACH1	32475.9	0.000701996	0.00629733	-0.233282	0.0751821
ENSG00000176853	FAM91A1	11029.3	0.000705203	0.00632215	-0.227636	0.0742012
ENSG00000196937	FAM3C	16135.3	0.000708788	0.00635031	-0.24113	0.0789213
ENSG00000104205	SGK3	189.458	0.000710547	0.0063621	-0.495989	0.191639
ENSG00000166471	TMEM41B	4436.25	0.000711372	0.00636552	-0.236497	0.0781276
ENSG00000102032	RENBP	401.527	0.000715011	0.00639409	0.416985	0.154326
ENSG00000169299	PGM2	2646.27	0.00071622	0.00640091	-0.243529	0.0799104
ENSG00000160014	CALM3	11254.1	0.000721006	0.00643967	-0.307656	0.104669
ENSG00000131437	KIF3A	1411.61	0.000723637	0.00645915	-0.274733	0.0927316
ENSG00000144369	FAM171B	147.396	0.000724319	0.00646122	0.574412	0.229325
ENSG00000020256	ZFP64	4289.2	0.000724829	0.00646175	-0.239382	0.0791005
ENSG00000072657	TRHDE	102.054	0.000726007	0.00646823	0.780304	0.341515
ENSG00000109686	SH3D19	2195.26	0.000731254	0.00650689	0.929227	0.419612
ENSG00000188352	FOCAD	12975.7	0.000730898	0.00650689	-0.242546	0.0803835
ENSG00000132793	LPIN3	96.9522	0.00073214	0.00651073	0.645008	0.261407
ENSG00000071189	SNX13	16070.7	0.000734281	0.00652573	0.293296	0.102509
ENSG00000085871	MGST2	430.009	0.000736861	0.0065446	0.397422	0.145848
ENSG00000169976	SF3B5	1252.74	0.000739597	0.00656484	-0.374035	0.136812
ENSG00000006634	DBF4	5938.04	0.000741456	0.00657727	-0.263621	0.0887928
ENSG00000110002	VWA5A	2006.38	0.000744839	0.00660319	0.304226	0.10539
ENSG00000100604	CHGA	150.395	0.000746272	0.00660773	0.558458	0.221655
ENSG00000105202	FBL	4420.31	0.000746187	0.00660773	-0.253223	0.0842118
ENSG00000181027	FKRP	1100.58	0.000746736	0.00660776	0.304746	0.105711
ENSG00000226124	FTCDNL1	959.649	0.000747231	0.00660807	-0.299191	0.10327
ENSG00000168175	MAPK1IP1L	13445.5	0.00074879	0.00661777	-0.21103	0.0689489
ENSG00000100823	APEX1	2895.64	0.000750147	0.0066216	-0.273831	0.0930992
ENSG00000146701	MDH2	5036.38	0.000749959	0.0066216	-0.270609	0.0916151
ENSG00000278619	MRM1	519.888	0.000751755	0.00663171	-0.376358	0.136928
ENSG00000116761	CTH	3177.4	0.000753172	0.00664013	0.322579	0.114356
ENSG00000119004	CYP20A1	5335.41	0.000761261	0.00670732	-0.235537	0.0779614
ENSG00000185101	ANO9	1249.46	0.000765082	0.00673686	0.290586	0.0997122
ENSG00000129493	HEATR5A	1604.34	0.000765786	0.00673892	-0.277422	0.0944463
ENSG00000162241	SLC25A45	1085.09	0.00076694	0.00674081	0.285278	0.0974683
ENSG00000203705	TATDN3	2379.63	0.000766654	0.00674081	0.264024	0.0891446
ENSG00000066455	GOLGA5	5172.71	0.000768245	0.00674814	-0.244647	0.0816607
ENSG00000158560	DYNC1I1	451.846	0.000771981	0.0067768	-0.453313	0.174317
ENSG00000164123	C4orf45	240.504	0.000772775	0.00677962	-0.58176	0.237778
ENSG00000116161	CACYBP	2888.22	0.000773633	0.006783	-0.238782	0.0784752
ENSG00000112378	PERP	282.233	0.000775043	0.00678707	-0.456754	0.174794
ENSG00000187416	LHFPL3	917.757	0.000774848	0.00678707	0.412438	0.154994
ENSG00000048140	TSPAN17	1030.57	0.000778769	0.00681553	0.282399	0.0964135
ENSG00000121101	TEX14	2002.64	0.000788071	0.00689274	0.306527	0.107117
ENSG00000164062	APEH	2123.42	0.000788675	0.00689382	-0.2486	0.0838322
ENSG00000123473	STIL	6882.35	0.000790672	0.00690706	-0.241734	0.0802991
ENSG00000140988	RPS2	39764.9	0.000794422	0.0069356	-0.220892	0.0728734
ENSG00000197888	UGT2B17	496.157	0.00079561	0.00694174	-0.446421	0.17031
ENSG00000163703	CRELD1	1183.02	0.000801407	0.00698807	0.290175	0.100358
ENSG00000100281	HMGXB4	2960.53	0.000803941	0.00700002	-0.272958	0.0930342
ENSG00000125388	GRK4	715.18	0.000804241	0.00700002	-0.355521	0.12894
ENSG00000137857	DUOX1	1628.48	0.00080354	0.00700002	0.270943	0.0921193
ENSG00000163520	FBLN2	207.911	0.000805588	0.00700749	0.505614	0.198678
ENSG00000123836	PFKFB2	2136.03	0.00080967	0.00703873	0.271407	0.0924466
ENSG00000156219	ART3	170.687	0.000811403	0.00704953	0.602695	0.250434
ENSG00000116514	RNF19B	2881.69	0.000821382	0.00712759	0.250666	0.0845429
ENSG00000184270	HIST2H2AB	1778.36	0.000821196	0.00712759	-0.281339	0.096212
ENSG00000197746	PSAP	16736.4	0.000822798	0.00713556	0.216166	0.0699638
ENSG00000182759	MAFA	161.618	0.000827986	0.00717621	0.601026	0.249443
ENSG00000126524	SBDS	1759.59	0.000828622	0.00717739	-0.303545	0.106282
ENSG00000165186	PTCHD1	746.308	0.000831767	0.00720028	0.348263	0.125761
ENSG00000136758	YME1L1	12055.2	0.000833492	0.00720804	-0.21961	0.0724529
ENSG00000142208	AKT1	4461.88	0.000833668	0.00720804	0.259623	0.0884594
ENSG00000163701	IL17RE	133.748	0.00083665	0.00722947	0.56998	0.230965
ENSG00000111275	ALDH2	533.522	0.000837545	0.00723284	0.441445	0.170518
ENSG00000129422	MTUS1	2022.35	0.00083915	0.00724234	0.319478	0.113622
ENSG00000172967	XKR3	130.134	0.000840287	0.0072478	0.61914	0.254939
ENSG00000145990	GFOD1	8614.62	0.000840928	0.00724896	-0.257883	0.087374
ENSG00000198933	TBKBP1	365.91	0.000847086	0.00729765	0.39419	0.146492
ENSG00000084754	HADHA	10994.6	0.000848704	0.00730721	-0.221851	0.0733443
ENSG00000155886	SLC24A2	196.321	0.00085079	0.00732077	0.518553	0.207636
ENSG00000115526	CHST10	967.94	0.000852046	0.00732718	0.301367	0.105626
ENSG00000149177	PTPRJ	30933.4	0.000854265	0.00734187	0.271431	0.0934847
ENSG00000198830	HMGN2	9640.57	0.000859293	0.00738066	-0.215953	0.0703445
ENSG00000164687	FABP5	1956.15	0.000863005	0.00740811	-0.322953	0.116038
ENSG00000166619	BLCAP	4721.88	0.00086452	0.00741667	-0.23143	0.0770895
ENSG00000170180	GYPA	482.309	0.000868789	0.00744884	-0.346863	0.125826
ENSG00000159199	ATP5G1	1093.92	0.000872714	0.00747802	-0.298831	0.104418
ENSG00000128059	PPAT	3226.58	0.000873746	0.00748239	-0.246061	0.08294
ENSG00000125657	TNFSF9	441.985	0.000876094	0.00749802	0.432802	0.167009
ENSG00000186335	SLC36A2	40.4334	0.000880989	0.00753542	-0.997067	0.458725
ENSG00000138892	TTLL8	176.545	0.000885214	0.00756705	0.546449	0.223383
ENSG00000170525	PFKFB3	16966	0.000886099	0.0075701	0.239353	0.0805988
ENSG00000141627	DYM	26509.1	0.000888385	0.00758511	-0.209514	0.0688641
ENSG00000134690	CDCA8	3722.91	0.00089142	0.0076065	-0.233886	0.0794454
ENSG00000169442	CD52	3131.9	0.000894433	0.00762767	0.331077	0.120011
ENSG00000165949	IFI27	350.091	0.00089531	0.00763061	-0.412008	0.157279
ENSG00000176155	CCDC57	2085.12	0.000897701	0.00764645	-0.284838	0.0992594
ENSG00000108515	ENO3	306.91	0.000898569	0.0076493	0.403759	0.152314
ENSG00000189283	FHIT	29579.4	0.000900554	0.00766165	0.23117	0.0769786
ENSG00000109814	UGDH	2928.99	0.000904045	0.00768486	-0.236632	0.079623
ENSG00000160226	C21orf2	1138.62	0.000904354	0.00768486	0.271606	0.0937096
ENSG00000087586	AURKA	3759.55	0.000905114	0.00768677	-0.251545	0.0855786
ENSG00000169604	ANTXR1	294.249	0.000907904	0.0077059	0.443808	0.171777
ENSG00000135002	RFK	441.243	0.00091803	0.00777865	-0.348567	0.127647
ENSG00000135931	ARMC9	1981.69	0.000917693	0.00777865	-0.260603	0.0891338
ENSG00000187144	SPATA21	376.246	0.000918102	0.00777865	0.382948	0.143518
ENSG00000121310	ECHDC2	3066.77	0.00092164	0.00780352	0.248092	0.0846681
ENSG00000121316	PLBD1	661.242	0.000922125	0.00780352	0.353501	0.129844
ENSG00000165527	ARF6	11881.2	0.00092327	0.0078086	-0.210976	0.0694189
ENSG00000182923	CEP63	5636.38	0.000932877	0.00788521	-0.233472	0.078536
ENSG00000042304	C2orf83	79.9822	0.000937135	0.00791652	0.832729	0.389338
ENSG00000107833	NPM3	481.885	0.000941965	0.00795264	-0.368074	0.137248
ENSG00000100401	RANGAP1	4946.3	0.000951148	0.00801602	-0.23383	0.0784031
ENSG00000152689	RASGRP3	30830.6	0.000950646	0.00801602	0.248449	0.084466
ENSG00000163563	MNDA	246.298	0.000950769	0.00801602	0.583387	0.249256
ENSG00000037474	NSUN2	6795.59	0.000960134	0.008087	-0.219343	0.0737969
ENSG00000173542	MOB1B	7429.45	0.000961932	0.00809739	-0.218867	0.0717467
ENSG00000065621	GSTO2	515.101	0.000963858	0.00809934	0.350304	0.129239
ENSG00000081760	AACS	4221.8	0.000963528	0.00809934	-0.246563	0.0844445
ENSG00000157800	SLC37A3	8961.36	0.000962911	0.00809934	0.224805	0.0750701
ENSG00000100116	GCAT	165.106	0.000965272	0.0081037	-0.508331	0.205854
ENSG00000174898	CATSPERD	35.835	0.000965507	0.0081037	0.981209	0.445789
ENSG00000143457	GOLPH3L	5682.08	0.000967011	0.00811158	-0.234718	0.079413
ENSG00000064607	SUGP2	10409.4	0.000970307	0.00813447	0.234908	0.0794634
ENSG00000169239	CA5B	4516.13	0.000975586	0.00817395	-0.226415	0.0767332
ENSG00000138646	HERC5	1719.38	0.000976234	0.00817461	0.290492	0.10271
ENSG00000117013	KCNQ4	431.923	0.000981279	0.00821206	0.35376	0.130788
ENSG00000141569	TRIM65	877.433	0.000985856	0.00824555	-0.305005	0.108695
ENSG00000171121	KCNMB3	2083.35	0.00098833	0.0082604	0.262555	0.0908888
ENSG00000275835	TUBGCP5	2937.33	0.000988783	0.0082604	-0.244941	0.0828755
ENSG00000134539	KLRD1	338.708	0.000989367	0.00826047	0.390165	0.148284
ENSG00000137074	APTX	4999.18	0.000990609	0.00826475	-0.222693	0.0746007
ENSG00000173915	USMG5	2561.44	0.000991033	0.00826475	-0.23999	0.0813821
ENSG00000163644	PPM1K	17312	0.000993221	0.00827819	0.248753	0.085557
ENSG00000175938	ORAI3	1355.54	0.00100078	0.00833633	0.276055	0.0965873
ENSG00000073803	MAP3K13	5930.07	0.00100264	0.00834641	0.243298	0.083077
ENSG00000142945	KIF2C	4254.57	0.00100329	0.00834641	-0.232317	0.0783894
ENSG00000168159	RNF187	2282.84	0.00100373	0.00834641	0.302965	0.108453
ENSG00000072858	SIDT1	14099.8	0.00100462	0.0083489	-0.231012	0.0794093
ENSG00000175600	SUGCT	763.969	0.00100873	0.00837822	-0.310057	0.111685
ENSG00000107902	LHPP	4958.88	0.00102538	0.00850665	0.224691	0.0753458
ENSG00000145907	G3BP1	15390.2	0.00102499	0.00850665	-0.218313	0.0729761
ENSG00000174851	YIF1A	911.208	0.00102712	0.00851618	-0.306997	0.110649
ENSG00000255872	AL138752.2	890.446	0.00103279	0.00855821	-0.304922	0.108852
ENSG00000111796	KLRB1	706.074	0.0010348	0.00856999	-0.349788	0.129639
ENSG00000138758	40787	10186.4	0.00103691	0.00858248	-0.210954	0.0709511
ENSG00000131089	ARHGEF9	5158.95	0.00104057	0.00860783	-0.230565	0.078389
ENSG00000153071	DAB2	60.1975	0.00104262	0.00861976	0.966321	0.469658
ENSG00000115758	ODC1	5939.53	0.00104468	0.00863182	-0.234102	0.0800176
ENSG00000183520	UTP11	1886.85	0.00105018	0.00867226	-0.262304	0.0914544
ENSG00000114023	FAM162A	1605.53	0.00105352	0.00869116	-0.250812	0.0865
ENSG00000162944	RFTN2	400.393	0.00105368	0.00869116	-0.359989	0.135455
ENSG00000277157	HIST1H4D	9747.02	0.00105467	0.00869437	-0.238252	0.0830491
ENSG00000196814	MVB12B	957.694	0.00105678	0.00870678	0.311283	0.112882
ENSG00000112305	SMAP1	13126.7	0.00105846	0.00871562	-0.236334	0.0807125
ENSG00000111832	RWDD1	2304.6	0.00105921	0.00871672	-0.255789	0.0888453
ENSG00000106341	PPP1R17	45.5243	0.0010662	0.00876346	0.888577	0.41061
ENSG00000178795	GDPD4	28.0247	0.00106672	0.00876346	-1.10081	0.522179
ENSG00000184939	ZFP90	3106.11	0.00106641	0.00876346	0.236981	0.0806751
ENSG00000184515	BEX5	57.7672	0.00107429	0.00882062	-0.793103	0.359124
ENSG00000180694	TMEM64	2754.77	0.00107876	0.0088472	0.307649	0.111994
ENSG00000270024	C8orf44-SGK3	811.777	0.00107873	0.0088472	-0.328994	0.121484
ENSG00000131016	AKAP12	1170.92	0.00108542	0.00889675	-0.372432	0.144631
ENSG00000133401	PDZD2	2568.15	0.00108611	0.00889733	0.239918	0.0821858
ENSG00000133703	KRAS	5992.21	0.00108817	0.0089091	-0.21519	0.0725547
ENSG00000147231	CXorf57	1295.45	0.00109152	0.0089314	-0.303233	0.109958
ENSG00000100298	APOBEC3H	236.992	0.00109518	0.00895255	0.505988	0.209823
ENSG00000227124	ZNF717	4730.88	0.00109535	0.00895255	-0.218647	0.0736361
ENSG00000141753	IGFBP4	303.662	0.00110318	0.00901137	-0.501624	0.210702
ENSG00000137941	TTLL7	1055.05	0.00110499	0.00902106	-0.374257	0.144502
ENSG00000258677	AC022826.2	211.185	0.00110761	0.00903732	0.441759	0.175608
ENSG00000072506	HSD17B10	1951.22	0.001114	0.00908427	-0.24589	0.0845024
ENSG00000064933	PMS1	7230.58	0.00111669	0.00910099	-0.239325	0.0830965
ENSG00000123130	ACOT9	2848.32	0.00112011	0.00910968	-0.236042	0.0809804
ENSG00000154839	SKA1	3346.57	0.0011209	0.00910968	-0.301669	0.109968
ENSG00000157680	DGKI	583.9	0.00112052	0.00910968	0.426611	0.171645
ENSG00000162063	CCNF	4571.34	0.00112156	0.00910968	-0.23386	0.0806763
ENSG00000164749	HNF4G	68.4346	0.00111995	0.00910968	0.779373	0.361123
ENSG00000173838	MARCH10	74.29	0.00112142	0.00910968	0.771592	0.360481
ENSG00000169379	ARL13B	1682.13	0.00112485	0.00912645	-0.268058	0.0943914
ENSG00000178814	OPLAH	66.106	0.0011249	0.00912645	0.712226	0.316702
ENSG00000175582	RAB6A	11517.5	0.0011256	0.00912693	-0.220641	0.0754319
ENSG00000115556	PLCD4	616.706	0.00112653	0.00912938	-0.311513	0.113813
ENSG00000141404	GNAL	587.991	0.00112902	0.00914435	0.334926	0.124722
ENSG00000167986	DDB1	10820.7	0.00113152	0.00915945	-0.22495	0.07643
ENSG00000078814	MYH7B	747.429	0.00113779	0.00919985	0.330284	0.12183
ENSG00000111665	CDCA3	1567.87	0.0011378	0.00919985	-0.263983	0.0930172
ENSG00000198919	DZIP3	5794.17	0.00114527	0.00925504	-0.229713	0.0787002
ENSG00000205084	TMEM231	126.59	0.00115028	0.00929032	-0.540799	0.227953
ENSG00000007944	MYLIP	2251.76	0.00115474	0.00932114	-0.267307	0.0944682
ENSG00000156170	NDUFAF6	14588.4	0.00115868	0.00934762	0.230974	0.0793342
ENSG00000177272	KCNA3	3486.12	0.00116024	0.00935494	-0.275918	0.0993724
ENSG00000141971	MVB12A	2062.3	0.00116294	0.00937147	0.240221	0.0831351
ENSG00000133816	MICAL2	228.257	0.00116655	0.00939256	0.447485	0.180462
ENSG00000134574	DDB2	12432.2	0.00116687	0.00939256	0.212475	0.0718468
ENSG00000147416	ATP6V1B2	3575.95	0.00117239	0.00943172	-0.231615	0.0797466
ENSG00000154645	CHODL	2953.98	0.0011758	0.00945385	0.338567	0.128039
ENSG00000169021	UQCRFS1	2548.33	0.00117728	0.00946049	-0.242678	0.0846839
ENSG00000165283	STOML2	2653.01	0.00117899	0.00946893	-0.231346	0.0791104
ENSG00000166432	ZMAT1	2291.82	0.00118373	0.0095016	0.250119	0.0872875
ENSG00000183662	FAM19A1	305.215	0.00118474	0.00950446	0.440592	0.177569
ENSG00000135046	ANXA1	50.9497	0.00118685	0.00951605	0.888389	0.413231
ENSG00000116819	TFAP2E	524.911	0.00119056	0.00954045	0.322213	0.119508
ENSG00000244038	DDOST	7740.26	0.00119223	0.00954846	-0.247546	0.0862282
ENSG00000110042	DTX4	1861.79	0.00119434	0.00956006	0.257264	0.0905658
ENSG00000108107	RPL28	37851	0.00119727	0.00957819	-0.270623	0.100126
ENSG00000145730	PAM	17142.7	0.00120072	0.0095914	-0.237073	0.0821604
ENSG00000171097	KYAT1	1589.54	0.0011998	0.0095914	-0.267642	0.0952536
ENSG00000178537	SLC25A20	1665.55	0.00120093	0.0095914	0.282523	0.102201
ENSG00000162892	IL24	1351.66	0.00121588	0.00970536	-0.311473	0.11544
ENSG00000107949	BCCIP	2089.16	0.00121863	0.00971656	-0.252044	0.0885926
ENSG00000264522	OTUD7B	4774.68	0.00121823	0.00971656	-0.227345	0.0784189
ENSG00000111780	AL021546.1	99.1806	0.00121951	0.00971812	0.607931	0.267166
ENSG00000145287	PLAC8	2891.56	0.00122031	0.00971911	0.367248	0.144247
ENSG00000182197	EXT1	27223.8	0.00122103	0.00971945	-0.23815	0.0833955
ENSG00000117262	GPR89A	3319.82	0.00123159	0.00979807	-0.258254	0.0911102
ENSG00000006530	AGK	7552.57	0.00123473	0.00981764	-0.236173	0.0821891
ENSG00000196935	SRGAP1	270.258	0.00123621	0.00982392	-0.468589	0.195207
ENSG00000277669	AC009086.2	52.8667	0.00124544	0.00989179	-0.941126	0.493915
ENSG00000188092	GPR89B	5822.92	0.0012498	0.00992091	-0.231478	0.0807231
ENSG00000115419	GLS	59227.8	0.00125184	0.00992617	-0.22068	0.075703
ENSG00000161381	PLXDC1	298.289	0.00125121	0.00992617	0.452494	0.186654
ENSG00000113966	ARL6	591.791	0.00125697	0.00996131	-0.323953	0.121877
ENSG00000110104	CCDC86	778.25	0.0012618	0.00999407	-0.309738	0.114912
ENSG00000185842	DNAH14	1406.34	0.00126376	0.0100041	-0.285577	0.103968
ENSG00000137563	GGH	2779.55	0.00127081	0.0100543	-0.340971	0.13046
ENSG00000174547	MRPL11	1064.89	0.00127194	0.0100577	-0.305625	0.11322
ENSG00000214706	IFRD2	660.83	0.00127824	0.0101019	-0.342792	0.130693
ENSG00000167613	LAIR1	1516.8	0.00128084	0.0101169	0.28755	0.105234
ENSG00000105438	KDELR1	3422.42	0.00128746	0.0101606	-0.257256	0.0916125
ENSG00000223865	HLA-DPB1	12536	0.00128779	0.0101606	0.210202	0.0717256
ENSG00000204392	LSM2	1275.1	0.00129136	0.0101832	-0.260079	0.0926668
ENSG00000008283	CYB561	343.223	0.00129307	0.0101847	-0.39698	0.161111
ENSG00000144824	PHLDB2	1094.01	0.0012932	0.0101847	-0.285433	0.103586
ENSG00000248485	PCP4L1	240.833	0.00129368	0.0101847	-0.423236	0.17093
ENSG00000136161	RCBTB2	5108.97	0.0012959	0.010191	0.27912	0.102118
ENSG00000172738	TMEM217	580.311	0.00129585	0.010191	-0.367629	0.14394
ENSG00000122068	FYTTD1	6071.81	0.0013012	0.0102271	-0.227685	0.0789264
ENSG00000143228	NUF2	4901.54	0.00130249	0.0102316	-0.268469	0.0998929
ENSG00000162576	MXRA8	239.616	0.00130453	0.010242	0.426322	0.172617
ENSG00000120137	PANK3	9338.52	0.00130985	0.0102782	-0.209962	0.0709878
ENSG00000102763	VWA8	23044.6	0.00131225	0.0102914	-0.237966	0.0830529
ENSG00000140948	ZCCHC14	1471.89	0.00131792	0.0103302	0.256544	0.0913897
ENSG00000084093	REST	9981.74	0.00132919	0.0104129	0.221786	0.0767439
ENSG00000082781	ITGB5	290.575	0.00133233	0.0104147	0.402516	0.161008
ENSG00000155368	DBI	1360.23	0.0013315	0.0104147	-0.327714	0.124655
ENSG00000160752	FDPS	5952.96	0.00133223	0.0104147	-0.296438	0.11006
ENSG00000163739	CXCL1	69.7758	0.00133161	0.0104147	1.07203	0.51522
ENSG00000181544	FANCB	2260.87	0.00133479	0.0104282	-0.267616	0.0970518
ENSG00000109861	CTSC	3731.38	0.00134572	0.0105079	-0.249831	0.0884787
ENSG00000197705	KLHL14	9129.43	0.00138188	0.0107844	-0.255223	0.0914983
ENSG00000134986	NREP	2191.02	0.00138313	0.0107883	0.239865	0.084613
ENSG00000145451	GLRA3	454.503	0.00138478	0.0107953	0.412778	0.168954
ENSG00000141076	UTP4	2861.67	0.00138781	0.010813	-0.230543	0.0807949
ENSG00000086061	DNAJA1	4610.58	0.00139294	0.0108442	0.221514	0.076972
ENSG00000100784	RPS6KA5	17584.4	0.00139332	0.0108442	0.305742	0.116113
ENSG00000130826	DKC1	2399.71	0.00140087	0.0108856	-0.240644	0.0855843
ENSG00000147138	GPR174	818.437	0.00140092	0.0108856	0.300236	0.111929
ENSG00000198356	ASNA1	1928.2	0.00140004	0.0108856	-0.267361	0.0963814
ENSG00000100138	SNU13	3932.77	0.00140486	0.0109103	-0.237824	0.0846801
ENSG00000143761	ARF1	11459.4	0.00142852	0.011088	-0.246652	0.0879888
ENSG00000116127	ALMS1	13032.6	0.00143084	0.0111	-0.230691	0.0811593
ENSG00000160856	FCRL3	13314.8	0.00143244	0.0111064	0.237375	0.0839687
ENSG00000162972	MAIP1	1891.37	0.00144128	0.0111644	-0.255129	0.0917783
ENSG00000184678	HIST2H2BE	5384.68	0.00144147	0.0111644	-0.290504	0.108483
ENSG00000182512	GLRX5	2896.3	0.00144315	0.0111714	0.319631	0.123612
ENSG00000106404	CLDN15	925.984	0.00144679	0.0111801	0.304225	0.113829
ENSG00000135643	KCNMB4	1187.33	0.00144613	0.0111801	0.2777	0.102822
ENSG00000152413	HOMER1	1548.64	0.00144595	0.0111801	-0.275131	0.100772
ENSG00000185261	KIAA0825	3544.48	0.00144739	0.0111801	-0.240267	0.0860089
ENSG00000071626	DAZAP1	9136.89	0.00144925	0.0111884	-0.252508	0.0904838
ENSG00000147234	FRMPD3	303.482	0.00145496	0.0112264	0.414041	0.169776
ENSG00000132744	ACY3	115.028	0.00145789	0.011243	0.555103	0.246437
ENSG00000197070	ARRDC1	1569.17	0.00145882	0.0112442	0.264932	0.0959211
ENSG00000046889	PREX2	232.077	0.00146729	0.011299	-0.474446	0.202985
ENSG00000170889	RPS9	13442.3	0.00146751	0.011299	0.258576	0.0936863
ENSG00000152380	FAM151B	279.808	0.00146831	0.0112991	0.406307	0.164772
ENSG00000006128	TAC1	34.0053	0.00147131	0.0113161	-0.99162	0.519069
ENSG00000188677	PARVB	7666.1	0.00147236	0.0113181	-0.222397	0.0789789
ENSG00000175322	ZNF519	5090.3	0.00147917	0.0113643	-0.243524	0.0869615
ENSG00000149948	HMGA2	35.1571	0.00148725	0.0114142	0.925085	0.456994
ENSG00000171786	NHLH1	213.761	0.0014867	0.0114142	-0.429192	0.177171
ENSG00000151322	NPAS3	148.543	0.00149025	0.0114311	0.52138	0.234303
ENSG00000166557	TMED3	8286.91	0.00149705	0.0114772	-0.210643	0.0740536
ENSG00000137460	FHDC1	654.194	0.00150417	0.0115256	0.318776	0.122328
ENSG00000133131	MORC4	994.962	0.00150663	0.0115293	0.325027	0.125577
ENSG00000186468	RPS23	7094.2	0.00150659	0.0115293	-0.240606	0.0853834
ENSG00000198223	CSF2RA	31.3478	0.00150748	0.0115293	1.1407	0.573081
ENSG00000215045	GRID2IP	573.928	0.00150788	0.0115293	0.333413	0.127966
ENSG00000051180	RAD51	2489.38	0.0015136	0.0115669	-0.244712	0.087962
ENSG00000162408	NOL9	8058.43	0.00151525	0.0115733	0.230599	0.0815622
ENSG00000162676	GFI1	1471.85	0.00152096	0.0116107	-0.249386	0.0898498
ENSG00000100867	DHRS2	40.0063	0.00152616	0.0116443	-0.953834	0.510588
ENSG00000160785	SLC25A44	3024.46	0.00152725	0.0116464	-0.231472	0.082273
ENSG00000159055	MIS18A	657.574	0.00152994	0.0116607	-0.293907	0.110141
ENSG00000177943	MAMDC4	538.311	0.00154024	0.011733	0.359384	0.14258
ENSG00000283154	IQCJ-SCHIP1	441.76	0.00155094	0.0118082	0.335291	0.130151
ENSG00000258839	MC1R	176.086	0.00155324	0.0118195	0.482832	0.210223
ENSG00000151320	AKAP6	2056.57	0.00155483	0.0118253	-0.275743	0.102263
ENSG00000138182	KIF20B	8505.84	0.00155812	0.011844	-0.246773	0.0892842
ENSG00000068784	SRBD1	17822.9	0.00156778	0.0119048	-0.230195	0.081849
ENSG00000140511	HAPLN3	390.086	0.00156767	0.0119048	0.380861	0.154143
ENSG00000149212	SESN3	25454.2	0.00157022	0.0119121	0.21879	0.0772182
ENSG00000151418	ATP6V1G3	48.2767	0.00157082	0.0119121	-0.861117	0.439913
ENSG00000156650	KAT6B	15707.5	0.00157122	0.0119121	-0.203382	0.0704334
ENSG00000057757	PITHD1	1632.18	0.00157707	0.0119437	0.245618	0.0885119
ENSG00000115738	ID2	1054.99	0.00157739	0.0119437	0.306222	0.116689
ENSG00000198162	MAN1A2	28038.8	0.00157789	0.0119437	-0.245956	0.0883968
ENSG00000113643	RARS	4876.14	0.00158165	0.0119658	-0.22518	0.0799118
ENSG00000079841	RIMS1	387.993	0.00158377	0.0119755	0.414806	0.173395
ENSG00000115365	LANCL1	5569.48	0.00159364	0.0120438	0.231643	0.0827351
ENSG00000143382	ADAMTSL4	1068.7	0.00160133	0.0120956	0.27648	0.102607
ENSG00000141378	PTRH2	2382.34	0.0016047	0.0121146	-0.239043	0.0857096
ENSG00000153989	NUS1	9076.86	0.0016077	0.0121309	-0.259101	0.0948232
ENSG00000137821	LRRC49	113.758	0.00161448	0.0121757	-0.548297	0.247944
ENSG00000198133	TMEM229B	508.533	0.00161571	0.0121785	0.334934	0.130925
ENSG00000085741	WNT11	502.942	0.00161908	0.0121975	0.325707	0.126328
ENSG00000065618	COL17A1	169.285	0.00163514	0.0122991	0.45954	0.197184
ENSG00000133106	EPSTI1	6359.4	0.00163443	0.0122991	0.293421	0.11166
ENSG00000136271	DDX56	1858.97	0.00163388	0.0122991	0.236234	0.0845283
ENSG00000010803	SCMH1	13036.8	0.00163682	0.0123053	-0.230258	0.0818597
ENSG00000150667	FSIP1	312.771	0.00164037	0.0123256	-0.384134	0.157355
ENSG00000112029	FBXO5	5091.5	0.00164143	0.0123271	-0.257497	0.0944038
ENSG00000183137	CEP57L1	5880.18	0.00164341	0.0123355	-0.251597	0.0926644
ENSG00000153044	CENPH	1479.5	0.00164664	0.0123533	-0.27301	0.101172
ENSG00000170836	PPM1D	5578.18	0.0016535	0.0123982	0.256565	0.093779
ENSG00000198768	APCDD1L	770.747	0.00165753	0.0124219	0.313582	0.121476
ENSG00000134326	CMPK2	140.591	0.00166015	0.0124351	0.571282	0.265861
ENSG00000132199	ENOSF1	3684.88	0.00166277	0.0124482	-0.240873	0.0875673
ENSG00000163817	SLC6A20	71.7524	0.00166638	0.0124688	0.66532	0.320529
ENSG00000111961	SASH1	900.249	0.00166813	0.0124753	-0.70494	0.359314
ENSG00000123643	SLC36A1	2124.94	0.00167208	0.0124984	-0.29355	0.111669
ENSG00000137818	RPLP1	14010.1	0.00168386	0.0125733	0.277685	0.10641
ENSG00000196422	PPP1R26	498.581	0.00168375	0.0125733	0.346203	0.137749
ENSG00000244405	ETV5	403.044	0.00169237	0.0126171	-0.359286	0.144981
ENSG00000255819	KLRC4-KLRK1	64.8168	0.00169236	0.0126171	0.71083	0.349636
ENSG00000275793	RIMBP3	71.4091	0.00169124	0.0126171	0.676024	0.326123
ENSG00000178999	AURKB	3152.85	0.00169704	0.0126454	-0.237105	0.0860604
ENSG00000072694	FCGR2B	2342.8	0.00170112	0.0126692	0.274484	0.102893
ENSG00000091972	CD200	5567.96	0.0017025	0.0126729	-0.221847	0.080299
ENSG00000185963	BICD2	5484.38	0.00170641	0.0126954	0.206722	0.0725253
ENSG00000119333	WDR34	1499.06	0.00170754	0.0126972	0.249195	0.0910345
ENSG00000120756	PLS1	370.713	0.00170884	0.0126996	-0.36793	0.149212
ENSG00000151136	BTBD11	155.68	0.00170983	0.0126996	-0.537121	0.247643
ENSG00000188517	COL25A1	185.666	0.00171051	0.0126996	0.49864	0.224356
ENSG00000164674	SYTL3	3944.33	0.00171234	0.0127065	-0.234081	0.0844074
ENSG00000134086	VHL	5138.29	0.00171462	0.0127169	0.210277	0.0739647
ENSG00000174177	CTU2	537.997	0.00171704	0.0127273	-0.33168	0.130267
ENSG00000197635	DPP4	934.163	0.0017178	0.0127273	-0.302133	0.116498
ENSG00000153029	MR1	3873.82	0.00171986	0.012736	0.218822	0.0776983
ENSG00000180964	TCEAL8	991.529	0.00173375	0.0128323	-0.271847	0.101196
ENSG00000147475	ERLIN2	2044.67	0.00173754	0.0128537	-0.236134	0.0854694
ENSG00000100034	PPM1F	1559.1	0.0017424	0.012883	0.263254	0.0976138
ENSG00000113312	TTC1	4665	0.00174499	0.0128955	-0.213333	0.0756626
ENSG00000163702	IL17RC	207.962	0.00175497	0.0129625	0.492843	0.222907
ENSG00000111696	NT5DC3	2628.29	0.00176189	0.0130003	-0.226236	0.0811918
ENSG00000183486	MX2	1709.1	0.00176132	0.0130003	0.254501	0.0937382
ENSG00000166342	NETO1	4954.34	0.00176574	0.013022	-0.249822	0.0921703
ENSG00000105953	OGDH	10295.3	0.00176751	0.0130283	-0.207682	0.0735919
ENSG00000105698	USF2	4367.65	0.00178209	0.0131235	0.261707	0.0987184
ENSG00000145375	SPATA5	14042.3	0.00178225	0.0131235	-0.234359	0.0850182
ENSG00000174776	WDR49	262.703	0.00178635	0.013147	-0.422193	0.181106
ENSG00000136100	VPS36	8352.83	0.00178937	0.0131625	-0.225658	0.0810496
ENSG00000059573	ALDH18A1	6297.88	0.00179279	0.0131808	-0.211472	0.0754676
ENSG00000136040	PLXNC1	30209.2	0.00180793	0.0132853	0.257175	0.0961447
ENSG00000186529	CYP4F3	29.6168	0.00181217	0.0133097	1.07361	0.615242
ENSG00000027869	SH2D2A	343.342	0.00181465	0.0133143	-0.446656	0.197841
ENSG00000164074	ABHD18	7641.08	0.00181446	0.0133143	-0.2034	0.0724464
ENSG00000047648	ARHGAP6	3139.35	0.0018191	0.0133397	0.34321	0.139589
ENSG00000198901	PRC1	6420.03	0.00181998	0.0133397	-0.229899	0.0826854
ENSG00000137824	RMDN3	1675.19	0.00183403	0.0134358	-0.250562	0.0922444
ENSG00000145555	MYO10	565.648	0.00183695	0.0134504	0.316575	0.123975
ENSG00000163735	CXCL5	162.116	0.00183842	0.0134542	0.687172	0.348261
ENSG00000227507	LTB	1283.11	0.00184158	0.0134705	0.322952	0.129062
ENSG00000175643	RMI2	5124.39	0.00185076	0.0135307	0.227004	0.0778519
ENSG00000135953	MFSD9	1585.44	0.00186244	0.0136023	-0.257557	0.0956126
ENSG00000176018	LYSMD3	4515.29	0.00186245	0.0136023	-0.245905	0.0893731
ENSG00000108091	CCDC6	11252	0.00186378	0.0136051	-0.218373	0.0783782
ENSG00000149243	KLHL35	144.851	0.00186719	0.0136231	0.474875	0.210937
ENSG00000012124	CD22	20667.7	0.00189392	0.01379	0.244762	0.0898332
ENSG00000118922	KLF12	33123.8	0.00189311	0.01379	0.234869	0.0858326
ENSG00000128011	LRFN1	216.145	0.00189247	0.01379	-0.445569	0.196365
ENSG00000198298	ZNF485	292.347	0.00189216	0.01379	-0.381458	0.15871
ENSG00000134940	ACRV1	205.392	0.00190221	0.0138434	-0.428795	0.184837
ENSG00000138101	DTNB	28799.2	0.00190339	0.013845	0.237618	0.0873761
ENSG00000112699	GMDS	41870.4	0.00192242	0.0139692	-0.243096	0.0878554
ENSG00000146453	PNLDC1	192.955	0.00192215	0.0139692	0.455808	0.202378
ENSG00000177732	SOX12	639.877	0.0019274	0.0139983	0.302412	0.117795
ENSG00000162302	RPS6KA4	796.665	0.00193443	0.0140422	0.288749	0.111135
ENSG00000114638	UPK1B	333.887	0.00194012	0.0140764	0.410681	0.177423
ENSG00000132341	RAN	10914.9	0.00194508	0.0141053	-0.197166	0.0706433
ENSG00000196715	VKORC1L1	9348.74	0.00194631	0.0141071	-0.206899	0.0741353
ENSG00000010438	PRSS3	152.405	0.00194892	0.0141188	0.4792	0.216005
ENSG00000179761	PIPOX	345.486	0.00195938	0.0141874	0.364213	0.150494
ENSG00000186166	CCDC84	4997.22	0.00197205	0.014272	-0.220075	0.0795854
ENSG00000108379	WNT3	148.665	0.0019733	0.0142739	0.514007	0.239773
ENSG00000198420	TCAF1	1704.12	0.0019787	0.0143057	0.248189	0.0923089
ENSG00000091262	ABCC6	127.137	0.00198013	0.0143088	0.5069	0.2333
ENSG00000070061	ELP1	3975.41	0.00198419	0.0143309	-0.212695	0.0759973
ENSG00000167965	MLST8	738.991	0.00198877	0.0143568	-0.298949	0.117028
ENSG00000068796	KIF2A	16192.2	0.00199258	0.0143771	-0.207198	0.0757356
ENSG00000157014	TATDN2	333.714	0.0019976	0.0144061	0.380881	0.160574
ENSG00000187522	HSPA14	2607.33	0.00199877	0.0144073	-0.240264	0.0890133
ENSG00000138640	FAM13A	982.075	0.00200372	0.0144212	0.290852	0.112758
ENSG00000148735	PLEKHS1	147.64	0.00200353	0.0144212	0.488385	0.222269
ENSG00000197498	RPF2	2575.36	0.00200285	0.0144212	-0.222751	0.0813141
ENSG00000186810	CXCR3	866.933	0.00200512	0.014424	-0.321634	0.128605
ENSG00000101203	COL20A1	29.9136	0.00201047	0.014448	0.949029	0.523159
ENSG00000145220	LYAR	951.387	0.00201002	0.014448	-0.271124	0.103481
ENSG00000125869	LAMP5	64.9275	0.00201757	0.0144918	0.692358	0.355021
ENSG00000058091	CDK14	102401	0.00202915	0.0145676	0.246866	0.0920937
ENSG00000164106	SCRG1	252.299	0.00203212	0.0145816	-0.394029	0.167163
[truncated: 15,377 more rows]

## Sheet: aBC_counts
ensembl_gene_id	hgnc_symbol	CTRL	DIS3	1-CTRL-ABC	2-CTRL-ABC	3-CTRL-ABC	1-DIS3-ABC	2-DIS3-ABC	3-DIS3-ABC
ENSG00000000003	TSPAN6	8.31939	6.08744	5.63464	7.7447	11.5788	5.58315	5.16919	7.50996
ENSG00000000005	TNMD	1.04043	1.07285	0	1.19149	1.9298	0	0	3.21856
ENSG00000000419	DPM1	4391.76	4157.02	4182.03	4712.95	4280.31	3805.48	4423.54	4242.06
ENSG00000000457	SCYL3	5183.5	4559.17	5356.29	5378.4	4815.83	4686.5	4570.86	4420.15
ENSG00000000460	C1orf112	3153.83	2506.34	3639.98	2923.92	2897.6	2416.39	2597.52	2505.11
ENSG00000000938	FGR	6815.65	6326.99	11099.1	3594.14	5753.71	10489.6	2999.42	5491.93
ENSG00000000971	CFH	21.7439	37.5668	9.01542	8.9362	47.2802	26.7991	19.3845	66.5168
ENSG00000001036	FUCA2	1157.88	839.631	1155.1	1049.71	1268.85	696.778	792.179	1029.94
ENSG00000001084	GCLC	4784.88	4802.9	5026.1	5057.89	4270.66	4702.13	5246.73	4459.84
ENSG00000001167	NFYA	964.52	850.143	1051.42	921.62	920.517	869.855	868.424	812.149
ENSG00000001460	STPG1	689.843	641.811	637.841	607.661	824.026	571.715	624.18	729.539
ENSG00000001461	NIPAL3	7099.14	6202.52	8595.08	5882.4	6819.93	7115.17	5288.08	6204.3
ENSG00000001497	LAS1L	2540.91	2518.78	2433.04	2615.33	2574.36	2078.05	2585.89	2892.41
ENSG00000001561	ENPP4	1223.04	882.432	1231.73	979.407	1457.97	833.007	708.179	1106.11
ENSG00000001617	SEMA3F	19.2723	33.162	13.5231	17.2766	27.0173	15.6328	45.2304	38.6227
ENSG00000001626	CFTR	16.7383	36.984	13.5231	7.7447	28.9471	52.4817	28.4306	30.0398
ENSG00000001629	ANKIB1	18388.7	14468.1	22954.4	16251.4	15960.4	16645.6	12968.2	13790.4
ENSG00000001630	CYP51A1	3.82506	0.861532	2.25386	5.36172	3.85961	0	2.5846	0
ENSG00000001631	KRIT1	11662	8979.54	12431.1	11711.2	10843.6	8755.5	9214.09	8969.04
ENSG00000002016	RAD52	6807.47	6853.44	7761.15	6328.62	6332.65	7326.22	6668.26	6565.85
ENSG00000002330	BAD	43.272	60.3945	34.9348	52.4257	42.4557	66.9979	65.9072	48.2783
ENSG00000002549	LAP3	3180.87	3048.58	2892.82	3532.18	3117.6	2950.14	3151.92	3043.68
ENSG00000002586	CD99	9957.54	12149.5	14323.3	8564.45	6984.93	17555.7	10633	8259.89
ENSG00000002587	HS3ST1	8909.08	6325.95	3428.11	16870.9	6428.18	2338.23	11237.8	5401.81
ENSG00000002726	AOC1	17.1931	9.76613	1.12693	16.6809	33.7716	2.23326	7.75379	19.3113
ENSG00000002745	WNT16	1870.79	1664.6	1747.86	1535.24	2329.27	1265.14	1493.9	2234.75
ENSG00000002746	HECW1	35.7909	71.2004	39.4425	27.4043	40.5259	85.9806	43.9381	83.6824
ENSG00000002822	MAD1L1	22976	20119.8	24589.6	22455.5	21883	25221.3	18429.5	16708.6
ENSG00000002834	LASP1	16880	16944.6	16937.7	16926.4	16775.8	17551.2	16391.5	16891
ENSG00000002919	SNX11	3230.6	3327.92	3473.19	3345.12	2873.48	3575.45	3343.18	3065.14
ENSG00000002933	TMEM176A	0.917381	8.51742	0	1.78724	0.964902	11.1663	2.5846	11.8014
ENSG00000003056	M6PR	3760.01	3504.11	3507	3740.69	4032.33	3094.18	3584.84	3833.3
ENSG00000003096	KLHL13	199.507	182.488	270.463	177.532	150.525	263.525	130.522	153.418
ENSG00000003137	CYP26B1	3.84457	6.94084	2.25386	0.595747	8.68412	5.58315	1.2923	13.9471
ENSG00000003147	ICA1	169.834	215.666	104.804	212.682	192.016	110.546	290.767	245.683
ENSG00000003249	DBNDD1	560.341	377.812	536.418	747.066	397.54	384.121	463.935	285.379
ENSG00000003393	ALS2	3599.76	3018.82	3511.51	3594.14	3693.65	2665.4	2919.3	3471.75
ENSG00000003400	CASP10	6654.1	6572.61	12755.7	2563.5	4643.11	11626.4	3418.13	4673.34
ENSG00000003402	CFLAR	33093.7	28779.8	33117	32618.3	33545.8	29624.2	27772.8	28942.3
ENSG00000003436	TFPI	9.61483	16.8607	13.5231	9.53194	5.78941	30.149	12.923	7.50996
ENSG00000003509	NDUFAF7	3300.2	2640.16	3839.44	3072.86	2988.3	2798.28	2498.01	2624.2
ENSG00000003756	RBM5	18554.2	16929.1	20609.3	17945.7	17107.7	18494.8	16102	16190.4
ENSG00000003987	MTMR7	2301.23	1721.05	2713.64	2212.01	1978.05	1650.38	1833.77	1679.01
ENSG00000003989	SLC7A2	5.40764	7.84597	9.01542	2.38299	4.82451	14.5162	2.5846	6.43711
ENSG00000004139	SARM1	2220.74	2423.32	2170.46	2119.07	2372.69	2567.13	2125.83	2576.99
ENSG00000004142	POLDIP2	1842.96	1962	1931.55	1764.01	1833.31	2148.4	1875.12	1862.47
ENSG00000004399	PLXND1	274.666	246.619	269.336	268.086	286.576	310.423	248.121	181.312
ENSG00000004455	AK2	6299.03	6316.59	6150.77	6552.62	6193.71	6265.42	6374.91	6309.44
ENSG00000004468	CD38	6059.13	3364.84	7364.47	8230.83	2582.08	3974.09	4497.2	1623.22
ENSG00000004478	FKBP4	1703.68	1837.39	1416.55	1747.32	1947.17	1400.26	1906.14	2205.78
ENSG00000004487	KDM1A	7406.99	6726.88	7975.27	7138.23	7107.47	6951.03	6553.24	6676.36
ENSG00000004534	RBM6	50259.3	49108	53183.1	49980.7	47614.1	54383.3	45759	47181.9
ENSG00000004660	CAMKK1	302.316	258.801	350.475	277.618	278.857	305.957	255.875	214.57
ENSG00000004700	RECQL	4878.94	4448.48	5385.59	4430.57	4820.65	4383.89	4384.77	4576.79
ENSG00000004766	VPS50	12677.2	9949.28	15211.3	11674.8	11145.6	10908.4	9491.93	9447.53
ENSG00000004776	HSPB6	23.2269	24.9772	16.9039	23.8299	28.9471	21.216	19.3845	34.3313
ENSG00000004777	ARHGAP33	476.67	494.81	510.498	484.342	435.171	552.732	407.074	524.624
ENSG00000004779	NDUFAB1	1106.95	1168.51	1160.74	1124.77	1035.34	1083.13	1168.24	1254.16
ENSG00000004799	PDK4	141.828	153.717	191.578	144.171	89.7359	203.227	173.168	84.7553
ENSG00000004809	SLC22A16	5.00358	11.2191	0	5.36172	9.64902	8.93305	12.923	11.8014
ENSG00000004838	ZMYND10	131.662	180.941	105.931	122.128	166.928	167.495	182.214	193.113
ENSG00000004846	ABCB5	5.6643	22.8962	4.50771	4.76597	7.71922	32.3823	11.6307	24.6756
ENSG00000004848	ARX	5.6643	2.73736	4.50771	4.76597	7.71922	1.11663	3.87689	3.21856
ENSG00000004864	SLC25A13	13862.9	11391.8	16290.9	13674.8	11623.2	13117.1	11311.5	9746.86
ENSG00000004866	ST7	2726.66	2531.65	1026.63	2823.84	4329.52	780.525	2645.33	4169.1
ENSG00000004897	CDC27	14878.6	13029	18638.3	13614	12383.6	14971.8	12134.7	11980.5
ENSG00000004939	SLC4A1	7.78862	15.8259	10.1423	3.57448	9.64902	10.0497	24.5537	12.8742
ENSG00000004948	CALCR	7.71716	20.3428	4.50771	4.17023	14.4735	22.3326	19.3845	19.3113
ENSG00000004961	HCCS	831.443	714.549	811.388	812.598	870.342	728.043	761.164	654.44
ENSG00000004975	DVL2	2051.94	1884.29	2017.2	2030.3	2108.31	1965.27	1877.71	1809.9
ENSG00000005001	PRSS22	1.23901	0.744421	0	1.78724	1.9298	2.23326	0	0
ENSG00000005007	UPF1	8041.1	9444.36	7610.14	8489.98	8023.16	8824.73	10188.5	9319.86
ENSG00000005020	SKAP2	33931.9	25756.5	44200.4	29135.6	28459.8	28684	23895.9	24689.5
ENSG00000005022	SLC25A5	3774.27	3745.51	5738.32	2778.56	2805.94	5793.08	2563.92	2879.53
ENSG00000005059	MCUB	21185.9	18899.9	33186.9	15845.1	14525.6	28510.9	14339.3	13849.4
ENSG00000005073	HOXA11	0.751285	2.9485	2.25386	0	0	6.69979	0	2.1457
ENSG00000005075	POLR2J	617.011	670.132	629.953	618.981	602.099	711.294	650.026	649.075
ENSG00000005100	DHX33	956.221	882.349	1061.57	897.194	909.903	894.421	913.655	838.97
ENSG00000005102	MEOX1	21.0487	30.2309	6.76157	14.8937	41.4908	24.5659	10.3384	55.7883
ENSG00000005108	THSD7A	121.673	194.601	32.6809	192.426	139.911	130.646	223.568	229.59
ENSG00000005156	LIG3	2176.39	1981.28	2146.8	2276.94	2105.42	1673.83	2180.11	2089.92
ENSG00000005175	RPAP3	7625.02	6853.15	8972.6	7332.45	6570.02	7833.17	6400.75	6325.53
ENSG00000005187	ACSM3	1396.1	1328.84	1685.88	1143.83	1358.58	1561.05	1186.33	1239.14
ENSG00000005194	CIAPIN1	1798.15	2044.87	1724.2	1934.39	1735.86	2078.05	2129.71	1926.84
ENSG00000005206	SPPL2B	4450.36	4564.62	4821	4575.93	3954.17	5779.68	4370.55	3543.63
ENSG00000005238	FAM214B	658.059	663.547	731.376	588.598	654.204	652.112	578.95	759.579
ENSG00000005243	COPZ2	118.015	112.958	56.3464	154.894	142.806	54.7149	131.814	152.345
ENSG00000005249	PRKAR2B	277.049	204.366	152.135	366.384	312.628	128.413	276.552	208.133
ENSG00000005302	MSL3	4750.62	4117.14	5465.6	4065.97	4720.3	4422.97	3715.36	4213.09
ENSG00000005339	CREBBP	45301.9	41670.2	46800.2	46382.4	42723	42024.4	43209.3	39777.1
ENSG00000005379	TSPOAP1	1801.09	3174.77	1423.31	1543.58	2436.38	2465.52	3490.5	3568.3
ENSG00000005381	MPO	2.27945	3.75978	0	2.97873	3.85961	2.23326	9.04609	0
ENSG00000005421	PON1	97.4211	60.0904	198.339	32.1703	61.7537	118.363	29.7229	32.1856
ENSG00000005436	GCFC2	1156.97	1043.37	1292.59	1086.05	1092.27	1011.67	1077.78	1040.67
ENSG00000005448	WDR54	318.732	283.65	279.478	278.214	398.505	211.043	299.813	340.094
ENSG00000005469	CROT	3119.87	2265	4770.29	2561.11	2028.22	2678.8	2297.71	1818.48
ENSG00000005471	ABCB4	8499.31	6683.12	16129.7	5471.93	3896.28	11089.3	5361.75	3598.34
ENSG00000005483	KMT2E	51307.2	43052.4	65751.7	45978.5	42191.3	48504.2	41269.5	39383.3
ENSG00000005486	RHBDD2	1238.71	1256.39	1228.35	1226.64	1261.13	1165.76	1311.68	1291.71
ENSG00000005513	SOX8	12.8377	13.7014	14.6501	11.3192	12.5437	6.69979	19.3845	15.0199
ENSG00000005700	IBTK	6903.36	6337.76	7507.59	6640.19	6562.3	6514.42	6066.05	6432.82
ENSG00000005801	ZNF195	5582.06	4146.08	5537.72	5751.93	5456.52	4204.12	4258.12	3975.99
ENSG00000005810	MYCBP2	57098.7	47625.3	71296.2	50976.2	49023.8	54618.9	44648.9	43608.2
ENSG00000005844	ITGAL	23067.7	19178.9	10072.5	32418.1	26712.4	8837.02	26192.3	22507.4
ENSG00000005882	PDK2	670.566	653.319	668.268	605.278	738.15	720.227	553.104	686.625
ENSG00000005884	ITGA3	447.367	562.99	339.205	471.235	531.661	489.084	571.196	628.691
ENSG00000005889	ZFX	20080.9	17799.2	20555.2	20889.3	18798.2	17973.3	17632.1	17792.2
ENSG00000005893	LAMP2	5941.59	5062.75	6843.83	5410.57	5570.38	5089.6	4807.35	5291.3
ENSG00000005961	ITGA2B	50.3987	83.5505	60.8541	48.8512	41.4908	55.8315	111.138	83.6824
ENSG00000005981	ASB4	1.79172	10.328	2.25386	1.19149	1.9298	17.8661	7.75379	5.36426
ENSG00000006007	GDE1	1156.04	948.755	1120.17	1140.85	1207.09	805.091	957.593	1083.58
ENSG00000006016	CRLF1	224.259	244.313	157.77	216.852	298.155	199.877	245.537	287.524
ENSG00000006025	OSBPL7	1771.57	1695.1	1664.47	1737.79	1912.44	1703.98	1564.97	1816.34
ENSG00000006042	TMEM98	0.895859	1.87583	1.12693	0.595747	0.964902	1.11663	1.2923	3.21856
ENSG00000006047	YBX2	4.14021	8.16812	1.12693	3.57448	7.71922	5.58315	10.3384	8.58281
ENSG00000006062	MAP3K14	25238.9	23781	21675.3	26770.5	27271	21744.2	23300.1	26298.8
ENSG00000006071	ABCC8	12.3946	20.4015	2.25386	13.7022	21.2278	15.6328	21.9691	23.6027
ENSG00000006116	CACNG3	69.9537	125.43	70.9964	65.5321	73.3326	133.996	125.353	116.941
ENSG00000006118	TMEM132A	1513.82	1420.88	1379.36	1611.49	1550.6	1246.16	1495.19	1521.3
ENSG00000006125	AP2B1	16139.3	15202.2	17892.2	15562.1	14963.7	15814.8	15143.2	14648.7
ENSG00000006128	TAC1	4.37128	3.438	3.38078	2.97873	6.75432	0	3.87689	6.43711
ENSG00000006194	ZNF263	5157.23	6139.07	6210.5	4277.46	4983.72	7340.73	5328.15	5748.34
ENSG00000006210	CX3CL1	5.56277	2.97787	3.38078	6.55321	6.75432	3.34989	1.2923	4.29141
ENSG00000006282	SPATA20	1079.49	1179	1298.22	1437.54	502.714	1650.38	1342.7	543.936
ENSG00000006283	CACNA1G	4.9195	7.39451	3.38078	6.55321	4.82451	1.11663	10.3384	10.7285
ENSG00000006327	TNFRSF12A	14.5969	14.0357	14.6501	13.7022	15.4384	22.3326	9.04609	10.7285
ENSG00000006432	MAP3K9	4920.36	5128.45	6089.92	4472.86	4198.29	6488.74	4570.86	4325.74
ENSG00000006451	RALA	10775.2	9352.82	15701.5	8436.96	8187.2	12032.8	8140.19	7885.46
ENSG00000006453	BAIAP2L1	1319.5	1186.44	3082.15	336.001	540.345	2467.75	413.535	678.042
ENSG00000006459	KDM7A	34151.5	29283.8	35103.8	40050.8	27300	28155.8	34691.7	25003.9
ENSG00000006468	ETV1	14.1803	13.0074	11.2693	7.14896	24.1226	3.34989	14.2153	21.457
ENSG00000006530	AGK	6932.95	5138.49	6290.51	7260.96	7247.38	4057.84	5625.37	5732.25
ENSG00000006534	ALDH3B1	252.066	238.778	315.54	201.362	239.296	254.592	223.568	238.173
ENSG00000006555	TTC22	787.32	707.4	598.399	749.449	1014.11	529.283	724.979	867.937
ENSG00000006576	PHTF2	47809.1	40615.9	56847.9	46393.2	40186.2	48153.6	38153.8	35540.4
ENSG00000006606	CCL26	2.64005	8.47346	3.38078	3.57448	0.964902	13.3996	1.2923	10.7285
ENSG00000006607	FARP2	14483.6	13881	15781.5	14106.7	13562.7	13769.2	14323.8	13550.1
ENSG00000006611	USH1C	0.574225	7.95661	1.12693	0.595747	0	11.1663	11.6307	1.07285
ENSG00000006625	GGCT	116.085	93.5818	125.089	105.447	117.718	103.847	81.4148	95.4838
ENSG00000006634	DBF4	3236.05	3055.89	3490.1	3380.27	2837.78	2858.58	3207.48	3101.61
ENSG00000006638	TBXA2R	187.605	203.63	430.486	86.979	45.3504	496.901	71.0764	42.9141
ENSG00000006652	IFRD1	4020.19	3767.52	3783.1	4650.4	3627.07	3327.56	4450.68	3524.32
ENSG00000006695	COX10	7156.72	5431.59	8501.54	6729.55	6239.06	5618.89	5553.01	5122.87
ENSG00000006704	GTF2IRD1	813.136	1224.62	1282.44	555.832	601.134	2004.35	1005.41	664.095
ENSG00000006712	PAF1	2379.83	2240.39	2155.81	2359.16	2624.53	1903.86	2332.6	2484.72
ENSG00000006715	VPS41	25257.6	22586.8	31303.8	23263.3	21205.7	27153.1	21157.5	19449.7
ENSG00000006740	ARHGAP44	536.319	430.586	351.601	297.278	960.078	235.609	236.491	819.659
ENSG00000006744	ELAC2	3396.22	3340.49	3046.09	3584.01	3558.56	3018.25	3314.74	3688.46
ENSG00000006747	SCIN	21.235	23.7354	23.6655	10.1277	29.912	20.0994	10.3384	40.7684
ENSG00000006756	ARSD	716.244	659.43	810.261	655.321	683.151	649.879	740.487	587.923
ENSG00000006757	PNPLA4	645.367	523.579	580.368	713.109	642.625	407.57	563.442	599.724
ENSG00000006788	MYH13	7.17743	12.5613	4.50771	8.34045	8.68412	24.5659	7.75379	5.36426
ENSG00000006831	ADIPOR2	11339.9	10599.7	12197.9	11665.3	10156.6	11029	10656.3	10113.8
ENSG00000006837	CDKL3	2503.39	2980.32	2523.19	2346.05	2640.94	2926.69	3095.05	2919.23
ENSG00000007001	UPP2	428.349	369.869	188.197	422.384	674.467	194.294	329.536	585.777
ENSG00000007038	PRSS21	114.183	101.449	64.2349	83.4045	194.91	65.8812	77.5379	160.928
ENSG00000007047	MARK4	3411.59	3896.63	3372.89	3231.92	3629.96	4311.31	3623.6	3754.98
ENSG00000007062	PROM1	11.6571	15.9995	18.0308	5.36172	11.5788	18.9827	12.923	16.0928
ENSG00000007080	CCDC124	792.847	1063.43	743.772	767.322	867.447	1063.03	1085.53	1041.74
ENSG00000007129	CEACAM21	6041.88	5156.14	7161.63	6219.59	4744.42	5632.29	5403.1	4433.02
ENSG00000007168	PAFAH1B1	29746	33951.3	31461.6	30039.3	27737.1	37724.3	32423.8	31706
ENSG00000007171	NOS2	33.2093	25.357	42.8233	29.7873	27.0173	39.0821	21.9691	15.0199
ENSG00000007174	DNAH9	570.426	467.933	628.826	602.895	479.556	486.851	478.15	438.796
ENSG00000007202	KIAA0100	13094	12180.3	11806.8	13991.7	13483.5	11649.8	12357	12534.1
ENSG00000007237	GAS7	43571.3	34617.6	9225.03	74533.8	46955	8168.15	53299.5	42385.2
ENSG00000007264	MATK	125.645	125.569	170.166	85.1918	121.578	209.927	72.3687	94.411
ENSG00000007306	CEACAM7	0.397164	3.88336	0	1.19149	0	1.11663	5.16919	5.36426
ENSG00000007312	CD79B	29463.8	35680.5	21213.3	33980.8	33197.5	30689.5	38338.6	38013.3
ENSG00000007314	SCN4A	1494.18	1255.63	471.056	2257.28	1754.19	502.484	1685.16	1579.24
ENSG00000007341	ST7L	2999.71	2779.44	2850	3167.58	2981.55	2363.91	3049.82	2924.59
ENSG00000007350	TKTL1	29.3594	46.6463	63.108	9.53194	15.4384	97.1469	24.5537	18.2385
ENSG00000007372	PAX6	30.5689	33.7302	28.1732	22.0426	41.4908	37.9655	37.4766	25.7484
ENSG00000007376	RPUSD1	633.885	801.65	605.16	665.449	631.046	910.054	735.318	759.579
ENSG00000007384	RHBDF1	136.54	174.849	149.881	122.724	137.016	235.609	147.322	141.616
ENSG00000007392	LUC7L	9931.93	10905.2	9701.72	10117	9977.09	11983.7	10640.8	10091.2
ENSG00000007402	CACNA2D2	168.169	182.107	56.3464	248.426	199.735	88.2138	227.444	230.663
ENSG00000007516	BAIAP3	161.546	173.373	126.216	179.915	178.507	151.862	184.799	183.458
ENSG00000007520	TSR3	376.269	461.52	322.301	405.108	401.399	470.102	501.412	413.048
ENSG00000007541	PIGQ	955.465	1068.5	805.753	964.514	1096.13	1040.7	1022.21	1142.59
ENSG00000007545	CRAMP1	1747.57	1720.16	1760.26	1954.05	1528.41	2113.78	1654.14	1392.56
ENSG00000007866	TEAD3	61.0037	77.7914	56.3464	57.1917	69.473	53.5983	104.676	75.0996
ENSG00000007923	DNAJC11	4242.72	4537.74	4180.9	4425.21	4122.06	4654.12	4585.07	4374.02
ENSG00000007933	FMO3	3056.37	2028.83	542.052	7021.47	1605.6	399.754	4318.86	1367.89
ENSG00000007944	MYLIP	3713.82	2484.11	5436.3	3669.2	2035.94	3170.12	2795.24	1486.97
ENSG00000007952	NOX1	43.2542	35.8236	66.4887	33.3618	29.912	45.7819	28.4306	33.2584
ENSG00000007968	E2F2	280.997	340.425	520.641	180.511	141.841	673.328	204.183	143.762
ENSG00000008018	PSMB1	4519.01	4041.38	4424.32	4730.82	4401.88	3558.7	4497.2	4068.25
ENSG00000008056	SYN1	41.9193	56.6095	47.331	36.9363	41.4908	37.9655	87.8763	43.9869
ENSG00000008083	JARID2	56760	55053.7	73885.9	55828.6	40565.5	71466.6	53835.9	39858.6
ENSG00000008086	CDKL5	2855.67	2025.04	4250.77	2081.54	2234.71	2726.81	1579.19	1769.13
ENSG00000008118	CAMK1G	2.20392	3.67832	0	1.78724	4.82451	7.81642	0	3.21856
ENSG00000008128	CDK11A	1928	2075.76	1801.96	2150.64	1831.38	1938.47	2435.98	1852.81
ENSG00000008130	NADK	5532.88	6132.87	6781.85	5017.38	4799.42	7829.82	5554.3	5014.51
ENSG00000008196	TFAP2B	0.198582	2.03672	0	0.595747	0	2.23326	3.87689	0
ENSG00000008197	TFAP2D	3.5079	3.52556	4.50771	1.19149	4.82451	6.69979	3.87689	0
ENSG00000008226	DLEC1	259.647	301.682	189.324	289.533	300.085	262.408	341.167	301.471
ENSG00000008256	CYTH3	2471.53	2760.29	2936.77	2507.5	1970.33	3212.55	2945.15	2123.17
ENSG00000008277	ADAM22	1485.36	1108.65	1240.75	1419.66	1795.68	828.54	1142.39	1355.01
ENSG00000008282	SYPL1	19350.8	14368.1	13857.8	25286.5	18908.2	11001	16370.8	15732.3
ENSG00000008283	CYB561	73.2851	76.163	31.554	66.7236	121.578	39.0821	98.2147	91.1924
ENSG00000008294	SPAG9	15860.1	15528.2	18677.7	15263.6	13638.9	17143.6	15477.9	13963.2
ENSG00000008300	CELSR3	256.361	241.489	91.2811	337.193	340.61	92.6804	365.72	266.067
ENSG00000008311	AASS	1660.16	1485.7	2259.49	895.407	1825.59	1696.16	1095.87	1665.07
ENSG00000008323	PLEKHG6	37.4064	40.7009	12.3962	42.8937	56.9292	23.4492	43.9381	54.7154
ENSG00000008382	MPND	1646.85	1909.44	1718.56	1497.71	1724.28	2145.05	1749.77	1833.5
ENSG00000008394	MGST1	43.8877	67.81	42.8233	43.4895	45.3504	70.3477	69.7841	63.2983
ENSG00000008405	CRY1	2057.85	1867.34	2626.87	1959.41	1587.26	2002.12	2005.65	1594.26
ENSG00000008438	PGLYRP1	56.5207	59.3061	64.2349	46.4682	58.859	44.6652	58.1534	75.0996
ENSG00000008441	NFIX	1361.19	1008.81	1345.55	1669.88	1068.15	1083.13	1120.42	822.877
ENSG00000008513	ST3GAL1	40664.2	36587.1	36749.1	48866.7	36376.8	33839.5	43805	32116.9
ENSG00000008516	MMP25	1347.03	929.59	616.429	2327.58	1097.09	640.946	1301.34	846.48
ENSG00000008517	IL32	248.766	166.049	42.8233	289.533	413.943	26.7991	210.645	260.703
ENSG00000008710	PKD1	4504.65	5786.74	3787.6	4889.29	4837.05	5401.14	6197.86	5761.21
ENSG00000008735	MAPK8IP2	31.974	49.1659	25.9193	25.6171	44.3855	48.0151	36.1844	63.2983
ENSG00000008838	MED24	4122.34	4558.84	4078.35	3905.12	4383.55	4763.55	4307.23	4605.75
ENSG00000008853	RHOBTB2	7925.09	10266.7	8720.17	6817.72	8237.37	11830.7	8562.77	10406.7
ENSG00000008869	HEATR5B	27961.9	23579.7	34145.9	25676.1	24063.7	28096.7	21189.8	21452.7
ENSG00000008952	SEC62	19904.3	16729.9	24625.6	18384.7	16702.5	18423.3	16858	14908.3
ENSG00000008988	RPS20	15199	18628	17603.7	12081.1	15912.2	22323.7	15033.3	18527.1
ENSG00000009307	CSDE1	26277.4	21105.6	26366.7	27073.1	25392.4	19920.7	22405.9	20990.3
ENSG00000009335	UBE3C	21871.6	20846.3	24028.4	21873.4	19713	22185.2	20800.8	19552.7
ENSG00000009413	REV3L	24235.3	17825	26429.8	23343.1	22932.8	17830.4	17634.7	18010
ENSG00000009694	TENM1	47.1126	94.5303	39.4425	41.1065	60.7888	78.1642	78.8302	126.597
ENSG00000009709	PAX7	4.17918	18.0067	4.50771	4.17023	3.85961	30.149	14.2153	9.65567
ENSG00000009724	MASP2	97.8037	126.716	120.581	79.2343	93.5955	132.879	135.691	111.577
ENSG00000009765	IYD	2.20392	2.24804	0	1.78724	4.82451	2.23326	1.2923	3.21856
ENSG00000009780	FAM76A	2019.09	2046.81	2020.58	2186.99	1849.72	2138.35	2023.74	1978.34
ENSG00000009790	TRAF3IP3	14224.1	11607.9	16866.7	12871.1	12934.5	13772.5	10555.5	10495.7
ENSG00000009830	POMT2	718.217	723.031	538.671	922.216	693.765	560.549	886.517	722.029
ENSG00000009844	VTA1	7881.69	6096.75	8854.27	7683.34	7107.47	5778.56	6451.15	6060.54
ENSG00000009950	MLXIPL	12.5765	17.2918	16.9039	13.1064	7.71922	18.9827	16.7999	16.0928
ENSG00000009954	BAZ1B	14999.4	16345.1	14757.1	15658.6	14582.6	14934.9	17196.6	16903.9
ENSG00000010017	RANBP9	14111.8	13090.1	17213.8	13562.2	11559.5	14777.5	13151.7	11341.1
ENSG00000010030	ETV7	49.6379	53.6387	21.4116	18.4681	109.034	18.9827	27.1383	114.795
ENSG00000010072	SPRTN	1594.63	1462.15	1680.25	1626.39	1477.27	1480.65	1500.36	1405.44
ENSG00000010165	METTL13	2120.81	2408.04	2140.04	2024.35	2198.05	2448.77	2243.43	2531.93
ENSG00000010219	DYRK4	976.748	975.144	1706.17	649.959	574.117	1722.96	630.642	571.83
ENSG00000010244	ZNF207	27131.2	25391.9	26823.1	28238.4	26332.2	25333	25059	25783.8
ENSG00000010256	UQCRC1	1917.86	2392.25	1513.46	2064.26	2175.85	2069.12	2500.6	2607.03
ENSG00000010270	STARD3NL	2970.42	2460.54	3336.83	2743.41	2831.02	2368.37	2336.48	2676.77
ENSG00000010278	CD9	191.666	194.301	430.486	67.3194	77.1922	359.555	165.414	57.934
ENSG00000010292	NCAPD2	17795.6	21598.8	18345.3	16896.6	18145	23466	19799.3	21531.1
ENSG00000010295	IFFO1	3120.56	3214.15	2733.93	3264.1	3363.65	2997.04	3229.45	3415.96
ENSG00000010310	GIPR	261.394	239.253	357.236	139.405	287.541	328.289	120.184	269.286
ENSG00000010318	PHF7	1182.14	1154.13	1407.53	1145.02	993.849	1502.99	1006.7	952.692
ENSG00000010319	SEMA3G	11.091	14.4894	5.63464	8.34045	19.298	17.8661	18.0922	7.50996
ENSG00000010322	NISCH	7167.03	8329.64	6451.66	7191.26	7858.16	8037.51	8171.2	8780.22
ENSG00000010327	STAB1	16.3476	40.4287	14.6501	8.34045	26.0524	48.0151	27.1383	46.1326
ENSG00000010361	FUZ	473.22	560.57	377.521	487.321	554.819	548.266	590.58	542.863
ENSG00000010379	SLC6A13	152.641	158.17	96.9158	175.745	185.261	72.581	237.783	164.146
ENSG00000010404	IDS	4291.54	3749.05	3758.3	4170.23	4946.09	2875.32	3849.76	4522.07
ENSG00000010438	PRSS3	175.346	166.782	235.528	180.511	109.999	216.626	186.091	97.6295
ENSG00000010539	ZNF200	1359.67	1409.6	1424.44	1345.2	1309.37	1575.57	1270.33	1382.91
ENSG00000010610	CD4	58.6884	57.9227	6.76157	22.6384	146.665	45.7819	27.1383	100.848
ENSG00000010626	LRRC23	824.234	1097.87	679.537	813.79	979.376	911.171	1097.16	1285.28
ENSG00000010671	BTK	19444.3	19338.5	29233.6	14187.7	14911.6	28430.5	14771	14813.9
ENSG00000010704	HFE	97.7413	118.723	109.312	41.1065	142.806	173.078	73.661	109.431
ENSG00000010803	SCMH1	9162.21	6885.89	9859.49	9697.56	7929.57	7043.71	7483.7	6130.27
ENSG00000010810	FYN	20607.9	14980.2	23788.3	20365	17670.3	13937.8	17075.1	13927.8
ENSG00000010818	HIVEP2	67757.2	55339.9	92517.4	60331.2	50422.9	70346.6	51689.3	43983.7
ENSG00000010932	FMO1	164.384	133.794	90.1542	282.384	120.613	51.365	241.66	108.358
ENSG00000011007	ELOA	3808.72	3768.06	4344.31	3361.2	3720.66	3917.14	3591.3	3795.75
ENSG00000011009	LYPLA2	1213.86	1234.85	1174.26	1124.17	1343.14	1203.73	1250.94	1249.87
ENSG00000011021	CLCN6	13866.8	12653.6	12025.4	17204	12371	12241.6	14365.2	11354
ENSG00000011028	MRC2	416.516	358.129	95.7889	708.938	444.82	152.978	580.242	341.167
ENSG00000011052	NME1-NME2	31.6941	51.4152	47.331	30.3831	17.3682	60.2981	47.815	46.1326
ENSG00000011083	SLC6A7	1.88228	3.76625	0	1.78724	3.85961	3.34989	2.5846	5.36426
ENSG00000011105	TSPAN9	1085.52	616.656	846.323	1166.47	1243.76	441.069	690.087	718.811
ENSG00000011114	BTBD7	12112.6	11006.2	13309	12349.2	10679.5	11644.2	11062.1	10312.3
ENSG00000011132	APBA3	1336.12	1976.6	1150.59	1378.56	1479.2	1893.81	1857.03	2178.96
ENSG00000011143	MKS1	1011.33	893.223	242.289	1452.43	1339.28	261.292	1125.59	1292.79
ENSG00000011198	ABHD5	806.876	757.931	748.28	909.109	763.238	626.43	881.347	766.016
ENSG00000011201	ANOS1	9.73546	32.1098	6.76157	8.9362	13.5086	29.0324	36.1844	31.1127
ENSG00000011243	AKAP8L	8263.28	8796.48	7840.04	8878.41	8071.41	9070.39	8813.47	8505.57
ENSG00000011258	MBTD1	17639.7	17205.9	20063.8	16840	16015.4	18973.8	16692.6	15951.2
ENSG00000011260	UTP18	4866.71	5088.48	5342.76	5099.59	4157.76	4944.44	5503.9	4817.1
ENSG00000011275	RNF216	27981.6	27250.1	29240.4	28964.6	25739.7	27844.3	28163.1	25743.1
ENSG00000011295	TTC19	10353.7	8834.29	10415.1	10560.8	10085.2	8260.84	9245.1	8996.93
ENSG00000011304	PTBP1	6989.87	5612.1	7307	7073.3	6589.32	5690.35	6053.12	5092.83
ENSG00000011332	DPF1	513.454	769.848	795.611	336.597	408.154	985.985	535.011	788.546
ENSG00000011347	SYT7	7.9352	10.109	7.88849	10.1277	5.78941	6.69979	6.46149	17.1656
ENSG00000011376	LARS2	7211.85	6535.51	8271.65	6854.66	6509.23	6964.43	6498.97	6143.15
ENSG00000011405	PIK3C2A	15823.1	14078.8	16264.9	16279.4	14925.1	13993.6	14397.5	13845.2
ENSG00000011422	PLAUR	52.4877	77.3648	49.5848	54.8087	53.0696	72.581	80.1225	79.391
ENSG00000011426	ANLN	177.232	106.882	339.205	98.8939	93.5955	188.711	50.3996	81.5367
ENSG00000011451	WIZ	2263.33	2345.74	1948.46	2266.22	2575.32	2238.84	2486.38	2312
ENSG00000011454	RABGAP1	26701.2	23043.1	29870.3	26687.7	23545.5	24773.6	23211	21144.8
ENSG00000011465	DCN	0.949867	4.35791	2.25386	0.595747	0	4.46652	6.46149	2.1457
ENSG00000011478	QPCTL	1481.52	1561.88	1307.24	1575.15	1562.18	1562.17	1531.37	1592.11
ENSG00000011485	PPP5C	2820.4	2505.65	2557	3105.03	2799.18	2101.5	2708.66	2706.8
ENSG00000011523	CEP68	3785.14	4025.19	2277.52	5147.85	3930.05	2493.44	5189.87	4392.25
ENSG00000011566	MAP4K3	5191.46	4680.95	5987.37	4184.52	5402.49	4278.93	4181.88	5582.05
ENSG00000011590	ZBTB32	1318.05	1216.19	751.661	1004.43	2198.05	729.16	898.147	2021.25
ENSG00000011600	TYROBP	10.0612	11.2921	1.12693	10.7234	18.3331	14.5162	12.923	6.43711
ENSG00000011638	TMEM159	910.064	1093.91	1213.7	596.938	919.552	1337.72	909.778	1034.23
ENSG00000011677	GABRA3	37.8068	53.3332	34.9348	32.1703	46.3153	65.8812	36.1844	57.934
ENSG00000012048	BRCA1	9535.64	8191.05	7628.17	11090.4	9888.32	7220.14	9228.3	8124.71
ENSG00000012061	ERCC1	1663.17	1862.97	1378.23	1903.41	1707.88	1529.78	2359.74	1699.4
ENSG00000012124	CD22	104523	132337	156487	77831.3	79251.3	217351	88521.1	91139.8
ENSG00000012171	SEMA3B	54.0881	59.1966	68.7426	45.2767	48.2451	63.648	58.1534	55.7883
ENSG00000012174	MBTPS2	1927.6	1822.44	1942.82	1951.67	1888.31	1735.24	1836.36	1895.73
ENSG00000012211	PRICKLE3	846.232	790.29	803.499	859.066	876.131	755.959	753.41	861.5
ENSG00000012223	LTF	2.58157	12.6197	0	7.7447	0	29.0324	7.75379	1.07285
ENSG00000012232	EXTL3	2319.33	2203.92	1366.96	2934.65	2656.38	1343.31	2759.06	2509.4
ENSG00000012504	NR1H4	5.05352	7.6788	6.76157	3.57448	4.82451	6.69979	7.75379	8.58281
ENSG00000012660	ELOVL5	52386.5	41774.7	86754.3	40302.3	30103	64198.5	33837.5	27288
ENSG00000012779	ALOX5	48921.9	31108.9	41301.9	58031.1	47432.7	26143.7	35564	31619.1
ENSG00000012817	KDM5D	31.499	733.701	0	93.5322	0.964902	21.216	2178.81	1.07285
ENSG00000012822	CALCOCO1	5749.81	4730.75	6689.44	4901.8	5658.19	5529.56	3995.79	4666.9
ENSG00000012963	UBR7	1610.69	1394.33	2311.33	1212.34	1308.41	1678.3	1141.1	1363.59
ENSG00000012983	MAP4K5	14145.5	11310.5	17130.4	12827	12479.1	12026.1	11031.1	10874.4
ENSG00000013016	EHD3	4605.58	3436.62	3313.17	5891.34	4612.23	2241.08	4402.86	3665.93
ENSG00000013275	PSMC4	2179.94	2399.6	1854.92	2322.82	2362.08	2089.22	2676.35	2433.23
ENSG00000013288	MAN2B2	6314.04	6020.79	6469.69	6147.51	6324.93	5978.44	5795.96	6287.98
ENSG00000013297	CLDN11	132.975	209.739	117.2	149.532	132.192	242.309	237.783	149.126
ENSG00000013306	SLC25A39	1407.23	1596.63	1325.27	1176	1720.42	1607.95	1389.22	1792.74
ENSG00000013364	MVP	4140.85	4984.32	5010.32	3271.84	4140.4	5894.69	4139.23	4919.03
ENSG00000013374	NUB1	6953.95	6278.01	8725.8	5441.55	6694.49	7198.92	5465.13	6169.97
ENSG00000013375	PGM3	2545.67	1978.1	2393.59	2679.67	2563.75	1636.98	2075.43	2221.88
ENSG00000013392	RWDD2A	407.393	345.451	374.14	372.342	475.697	310.423	351.505	374.425
ENSG00000013441	CLK1	12027.4	11039.6	12622.7	13092.7	10366.9	10927.3	11754.7	10436.7
ENSG00000013503	POLR3B	2039.53	1380.7	1985.65	2109.54	2023.4	1117.75	1585.65	1438.69
ENSG00000013523	ANGEL1	1689.2	1722.17	1621.65	1706.22	1739.72	1602.37	1801.46	1762.7
ENSG00000013561	RNF14	3060.83	3595.14	3131.73	2820.26	3230.49	3742.95	3141.58	3900.89
ENSG00000013563	DNASE1L1	343.474	313.618	353.855	457.533	219.033	362.905	370.89	207.06
ENSG00000013573	DDX11	1398.17	1357.06	1347.81	2347.84	498.854	1331.02	2186.57	553.591
ENSG00000013583	HEBP1	374.74	455.76	370.759	344.341	409.119	506.95	429.043	431.286
ENSG00000013588	GPRC5A	7.15591	4.62778	5.63464	7.14896	8.68412	3.34989	5.16919	5.36426
ENSG00000013619	MAMLD1	607.982	499.816	1178.77	302.639	342.54	837.473	347.628	314.346
ENSG00000013725	CD6	2399.59	1745.99	1806.47	2998.39	2393.92	1325.44	2229.21	1683.3
ENSG00000013810	TACC3	2978.39	3448.75	3663.64	3101.46	2170.07	4007.59	3874.31	2464.34
ENSG00000014123	UFL1	4674.19	3458.63	5268.39	4351.33	4402.85	3442.57	3332.84	3600.49
ENSG00000014138	POLA2	2611.93	2977.92	2277.52	2792.86	2765.41	2941.21	2910.26	3082.3
ENSG00000014164	ZC3H3	4826.19	4995.75	5136.54	4913.12	4428.9	5839.98	5042.55	4104.73
ENSG00000014216	CAPN1	8705.07	9337.82	9463.94	8399.43	8251.84	10879.3	8539.51	8594.62
ENSG00000014257	ACPP	108.005	80.315	166.785	53.0214	104.209	127.296	37.4766	76.1725
ENSG00000014824	SLC30A9	12013.5	9932.63	12977.7	11956.6	11106	9802.9	10299.6	9695.36
ENSG00000014914	MTMR11	24.3388	25.3786	22.5386	24.4256	26.0524	24.5659	19.3845	32.1856
ENSG00000015133	CCDC88C	38699.8	34829.3	52552	34849.4	28698.1	48660.5	30335.4	25492
ENSG00000015153	YAF2	13360	11937.6	15215.8	13535.4	11328.9	13960.1	11314.1	10538.6
ENSG00000015171	ZMYND11	8849.38	6389.93	8306.58	9204.28	9037.27	5441.34	7001.67	6726.78
ENSG00000015285	WAS	4525.07	3993.95	4564.06	4335.25	4675.92	4192.95	3752.83	4036.07
ENSG00000015413	DPEP1	3.58344	5.89071	4.50771	2.38299	3.85961	6.69979	7.75379	3.21856
ENSG00000015475	BID	4349.64	3595.15	8838.49	1948.69	2261.73	6516.66	1970.75	2298.05
ENSG00000015479	MATR3	1.31454	1.43047	0	2.97873	0.964902	0	0	4.29141
ENSG00000015520	NPC1L1	18.517	609.095	16.9039	15.4894	23.1577	464.518	633.226	729.539
ENSG00000015532	XYLT2	3213.4	3221.26	3033.69	3441.63	3164.88	2979.17	3434.93	3249.67
ENSG00000015568	RGPD5	68.0357	76.643	49.5848	86.979	67.5432	77.0475	85.2917	67.5897
ENSG00000015592	STMN4	21.2005	37.2984	25.9193	15.4894	22.1928	32.3823	32.3075	47.2055
ENSG00000015676	NUDCD3	17231.5	16012.8	18083.8	17681.2	15929.6	16861.1	16351.4	14825.7
ENSG00000016391	CHDH	227.724	154.643	51.8387	290.724	340.61	55.8315	166.706	241.392
ENSG00000016402	IL20RA	5.03607	9.55426	2.25386	4.17023	8.68412	18.9827	6.46149	3.21856
ENSG00000016490	CLCA1	2.40899	6.16077	1.12693	4.17023	1.9298	0	7.75379	10.7285
ENSG00000016602	CLCA4	30.8518	28.8116	39.4425	35.7448	17.3682	27.9158	41.3535	17.1656
ENSG00000016864	GLT8D1	1381.91	1257.38	1267.79	1464.34	1413.58	1216.01	1241.9	1314.24
ENSG00000017260	ATP2C1	15010.7	13160.5	16199.6	15418.5	13414.1	13176.2	13703.5	12601.7
ENSG00000017427	IGF1	344.126	254.711	93.535	471.831	467.013	61.4147	227.444	475.273
ENSG00000017483	SLC38A5	358.683	299.678	338.078	328.852	409.119	249.009	308.859	341.167
ENSG00000017797	RALBP1	4112.58	4327.67	4580.96	3992.69	3764.08	4667.52	4276.21	4039.29
ENSG00000018189	RUFY3	12119.2	9934.44	14059.6	11362.7	10935.2	11033.4	9479.01	9290.9
ENSG00000018236	CNTN1	15.5833	45.4948	13.5231	14.8937	18.3331	68.1145	36.1844	32.1856
ENSG00000018280	SLC11A1	159.221	228.221	21.4116	90.5535	365.698	62.5313	138.276	483.856
ENSG00000018408	WWTR1	735.198	851.519	623.191	778.641	803.764	633.13	1010.58	910.851
ENSG00000018510	AGPS	7950.83	6332.29	8302.08	7999.09	7551.32	5749.53	6986.16	6261.16
ENSG00000018610	CXorf56	1574.75	1911.83	1511.21	1646.05	1567	2076.93	1965.59	1692.96
ENSG00000018625	ATP1A2	3.24028	6.0287	5.63464	1.19149	2.89471	12.2829	2.5846	3.21856
ENSG00000018699	TTC27	6262.4	5530.11	6093.3	6479.93	6213.97	4734.51	6126.79	5729.03
ENSG00000018869	ZNF582	1481.66	1358.49	1443.59	1517.37	1484.02	1306.46	1415.07	1353.94
ENSG00000019102	VSIG2	38.26	46.2675	78.8849	13.7022	22.1928	100.497	29.7229	8.58281
ENSG00000019144	PHLDB1	117.045	119.96	60.8541	110.809	179.472	73.6976	99.507	186.676
ENSG00000019169	MARCO	3.13226	6.04329	3.38078	1.19149	4.82451	13.3996	2.5846	2.1457
ENSG00000019186	CYP24A1	3.05225	1.91961	1.12693	4.17023	3.85961	4.46652	1.2923	0
ENSG00000019485	PRDM11	4049.94	3434.74	3573.49	4463.93	4112.41	2988.1	4070.74	3245.38
ENSG00000019505	SYT13	6.00097	16.167	2.25386	4.17023	11.5788	15.6328	10.3384	22.5299
ENSG00000019582	CD74	239997	184905	270784	221030	228178	207445	166517	180752
ENSG00000019991	HGF	6.40055	7.74345	9.01542	5.36172	4.82451	17.8661	0	5.36426
ENSG00000019995	ZRANB1	5095.77	5300.09	5372.06	5339.68	4575.57	5707.1	5231.22	4961.94
ENSG00000020129	NCDN	968.533	875.088	789.976	936.514	1179.11	732.51	860.671	1032.08
ENSG00000020181	ADGRA2	149.047	262.303	141.993	117.958	187.191	218.86	306.275	261.776
ENSG00000020256	ZFP64	3851.97	3321.99	4074.97	3668.61	3812.33	3246.05	3358.68	3361.24
ENSG00000020426	MNAT1	17834.2	15512.5	17696.1	18884	16922.5	15534.6	15679.5	15323.5
ENSG00000020577	SAMD4A	12458.6	10121.2	13570.5	12361.7	11443.7	10031.8	11146.1	9185.76
ENSG00000020633	RUNX3	14874.3	12963.5	15515.5	13474	15633.3	13612.8	11953.8	13323.7
ENSG00000020922	MRE11	10512.4	9788.2	11382	10309.4	9845.86	10280.8	9640.54	9443.24
ENSG00000021300	PLEKHB1	508.116	512.074	425.979	387.235	711.133	383.004	485.904	667.314
ENSG00000021355	SERPINB1	5155.29	4745.26	7267.56	4328.1	3870.22	7097.31	3845.88	3292.58
ENSG00000021461	CYP3A43	45.2068	83.4366	41.6963	32.1703	61.7537	61.4147	76.2456	112.649
ENSG00000021488	SLC7A9	81.0596	102.39	84.5196	103.66	54.9994	78.1642	129.23	99.7752
ENSG00000021574	SPAST	10045.9	9864.87	12215.9	9229.9	8691.84	12074.1	8685.54	8834.93
ENSG00000021645	NRXN3	98.6099	229.12	89.0273	72.6811	134.121	310.423	153.783	223.153
ENSG00000021762	OSBPL5	101.24	109.37	38.3155	152.511	112.894	62.5313	155.076	110.504
ENSG00000021776	AQR	13379	11679.5	14115.9	13413.8	12607.4	11231.1	12243.2	11564.3
ENSG00000021826	CPS1	175.205	130.571	84.5196	244.256	196.84	109.43	146.03	136.252
ENSG00000021852	C8B	0.520216	4.82432	0	0.595747	0.964902	7.81642	1.2923	5.36426
ENSG00000022267	FHL1	500.048	389.157	441.756	598.13	460.258	308.19	435.504	423.776
ENSG00000022277	RTFDC1	2725.37	2404.34	2811.68	2864.35	2500.06	2218.75	2540.66	2453.61
ENSG00000022355	GABRA1	1.51313	14.1741	0	3.57448	0.964902	16.7495	6.46149	19.3113
ENSG00000022556	NLRP2	1995.51	2453.41	3612.93	2234.65	138.946	4808.21	2367.49	184.53
ENSG00000022567	SLC45A4	4219.71	3562.27	2996.5	4990.57	4672.06	2823.96	4131.48	3731.38
ENSG00000022840	RNF10	11226.6	11827.8	12228.3	11079.7	10371.7	12303	11847.8	11332.5
ENSG00000022976	ZNF839	2917.68	3030.7	2403.74	2984.69	3364.61	2526.94	3003.3	3561.87
ENSG00000023041	ZDHHC6	4642.7	3682.05	4529.12	4517.55	4881.44	3151.13	3840.71	4054.31
ENSG00000023171	GRAMD1B	6493.11	4504.38	3388.67	12346.8	3743.82	2793.81	7514.71	3204.61
ENSG00000023191	RNH1	2041.52	2327.17	1708.42	2365.71	2050.42	1961.92	2651.8	2367.78
ENSG00000023228	NDUFS1	6240.93	7301.28	6327.7	6326.83	6068.27	7698.05	7266.59	6939.2
ENSG00000023287	RB1CC1	19415.3	17160.1	20960.9	19827	17458	17008.5	18346.8	16125
ENSG00000023318	ERP44	35315.6	31714.3	25234.2	47944.5	32768.1	22013.3	41002	32127.6
ENSG00000023330	ALAS1	1822.01	1851.47	1824.5	1709.79	1931.73	2004.35	1648.97	1901.09
ENSG00000023445	BIRC3	26105.6	17764.3	41119.3	17126.5	20070.9	26276.6	12085.6	14930.9
ENSG00000023516	AKAP11	22008.4	16448.4	19822.7	25006.5	21196	14216.9	18200.7	16927.5
ENSG00000023572	GLRX2	355.696	318.081	389.917	280.597	396.575	334.989	285.598	333.657
ENSG00000023608	SNAPC1	1652.6	1593.78	1637.43	1393.45	1926.91	1363.41	1546.88	1871.05
ENSG00000023697	DERA	9567.29	8388.16	11813.6	9016.62	7871.67	9750.42	8063.94	7350.11
ENSG00000023734	STRAP	3156.05	2648.35	3567.85	2904.26	2996.02	2711.18	2687.98	2545.88
ENSG00000023839	ABCC2	1064.72	2899.63	987.189	1130.13	1076.83	3104.23	2885.7	2708.95
ENSG00000023892	DEF6	12898.6	12763.4	13637	12016.2	13042.6	13408.5	11846.5	13035.1
ENSG00000023902	PLEKHO1	7106.55	7018.26	7507.59	6405.47	7406.59	7508.23	6334.85	7211.71
ENSG00000023909	GCLM	1476.83	1597.69	1257.65	1718.73	1454.11	1251.74	1888.05	1653.26
ENSG00000024048	UBR2	21988.4	20301.3	24360.8	21626.2	19978.3	21307.6	19955.7	19640.7
ENSG00000024422	EHD2	6.41559	17.2101	6.76157	4.76597	7.71922	30.149	6.46149	15.0199
ENSG00000024526	DEPDC1	30.7601	23.4143	58.6002	17.2766	16.4033	44.6652	11.6307	13.9471
ENSG00000024862	CCDC28A	2180.22	2108.52	2327.11	2175.67	2037.87	2124.95	2150.38	2050.22
ENSG00000025039	RRAGD	5735.57	4589.84	961.269	9487.26	6758.17	1022.83	7373.85	5372.84
ENSG00000025156	HSF2	2436.86	2329.16	2296.68	2452.09	2561.82	2037.85	2423.06	2526.57
ENSG00000025293	PHF20	18227.3	19889.6	19556.7	17300.5	17824.6	20704.6	19013.6	19950.8
ENSG00000025423	HSD17B6	176.856	168.134	148.754	160.852	220.963	127.296	142.153	234.955
ENSG00000025434	NR1H3	350.298	545.598	313.286	309.192	428.417	515.883	567.319	553.591
ENSG00000025708	TYMP	1131.49	1042.94	1463.88	828.683	1101.92	1248.39	838.702	1041.74
ENSG00000025770	NCAPH2	1507.16	1864.06	1417.68	1672.86	1430.95	1695.05	2132.29	1764.84
ENSG00000025772	TOMM34	170.134	209.679	153.262	196.001	161.139	212.16	218.398	198.478
ENSG00000025796	SEC63	12553.3	11777.1	14608.4	11837.5	11214.1	12531.9	11797.4	11002.1
ENSG00000025800	KPNA6	13847	13852.2	13819.5	14819.8	12901.7	13598.3	14820.1	13138.1
ENSG00000026025	VIM	8042.11	6899.4	9974.44	6644.96	7506.94	7905.75	6310.29	6482.17
ENSG00000026036	RTEL1-TNFRSF6B	59.0694	73.3062	54.0925	61.3619	61.7537	63.648	73.661	82.6096
ENSG00000026103	FAS	1114.43	850.007	438.375	1428.6	1476.3	300.374	1104.91	1144.73
ENSG00000026297	RNASET2	388.429	667.979	425.979	396.767	342.54	863.156	602.211	538.572
ENSG00000026508	CD44	90615.1	70406	100845	83568.3	87431.7	66167.1	72455.3	72595.6
ENSG00000026559	KCNG1	4325.83	3636.97	3670.4	5419.51	3887.59	3441.46	4221.94	3247.52
ENSG00000026652	AGPAT4	3611.57	3068.15	5827.34	2679.07	2328.31	4769.13	2370.07	2065.24
ENSG00000026751	SLAMF7	5347.84	5670.91	5452.08	4539.59	6051.87	6162.69	4797.01	6053.03
ENSG00000026950	BTN3A1	7079.23	5028.35	6265.72	7791.17	7180.8	4865.16	5148.52	5071.37
ENSG00000027001	MIPEP	4003.91	3106.16	3860.85	4527.67	3623.21	2811.68	3398.74	3108.05
ENSG00000027075	PRKCH	6709.64	4695.24	5361.92	7078.66	7688.34	2856.34	4333.08	6896.29
ENSG00000027697	IFNGR1	10833.9	8631.34	12659.9	12545.2	7296.59	9351.78	9824.05	6718.2
ENSG00000027847	B4GALT7	2402.62	2456.61	2632.5	2147.67	2427.69	2773.71	2224.05	2372.08
ENSG00000027869	SH2D2A	302.473	186.049	303.144	254.98	349.295	126.179	180.922	251.047
ENSG00000028116	VRK2	29445.4	21128.7	22916.1	33285	32135.1	16088.4	23659.4	23638.1
ENSG00000028137	TNFRSF1B	20386.7	18514.2	12796.3	24615.7	23748.2	14803.2	19402.6	21336.9
ENSG00000028203	VEZT	7865.35	7099.44	9227.28	7381.9	6986.86	7022.49	7173.55	7102.28
ENSG00000028277	POU2F2	66099.9	67067.1	93753.6	40894.4	63651.7	92420.2	45074.1	63707
ENSG00000028310	BRD9	3940.76	4309.3	4038.91	4086.82	3696.54	4945.56	4007.42	3974.92
ENSG00000028528	SNX1	18801.5	20031.6	22270.3	17305.2	16828.9	23683.7	18154.2	18256.7
ENSG00000028839	TBPL1	5727.8	4749.26	5533.22	6238.06	5412.14	4376.08	5220.88	4650.81
ENSG00000029153	ARNTL2	999.843	594.795	1073.96	1012.77	912.797	591.814	679.749	512.823
ENSG00000029363	BCLAF1	16345.2	13677.1	16743.9	17376.1	14915.5	11974.7	15614.8	13441.8
ENSG00000029364	SLC39A9	10795.1	10041.7	11078.8	10588.2	10718.1	9988.26	9883.5	10253.2
ENSG00000029534	ANK1	875.324	795.935	830.546	688.683	1106.74	971.469	500.119	916.215
ENSG00000029559	IBSP	0	2.59088	0	0	0	6.69979	0	1.07285
ENSG00000029639	TFB1M	4386.02	3630.58	4512.22	4717.72	3928.12	3687.12	3748.96	3455.66
ENSG00000029725	RABEP1	16762	17701.4	22032.6	15188.6	13064.8	24056.7	15321.5	13726.1
ENSG00000029993	HMGB3	47.7752	59.7167	49.5848	66.7236	27.0173	63.648	73.661	41.8412
ENSG00000030066	NUP160	12513.7	11774.9	13461.2	12927.7	11152.3	12659.2	11798.7	10866.9
ENSG00000030110	BAK1	1452.91	1510.55	1767.02	1169.45	1422.27	1834.62	1275.5	1421.53
ENSG00000030304	MUSK	8.84202	13.0569	12.3962	8.34045	5.78941	30.149	2.5846	6.43711
ENSG00000030419	IKZF2	9631.64	7523.17	12925.9	11702.2	4266.8	8458.48	10303.5	3807.55
ENSG00000030582	GRN	4983.73	7152.06	4759.02	4101.71	6090.46	7411.08	5960.08	8085.01
ENSG00000031003	FAM13B	24869.6	23362.5	30858.7	22344.7	21405.4	27242.4	21055.4	21789.6
ENSG00000031081	ARHGAP31	5164.73	4222.07	4408.54	4251.25	6834.4	3789.85	3586.13	5290.23
ENSG00000031691	CENPQ	929.78	808.692	962.396	950.811	876.131	700.128	952.424	773.526
ENSG00000031698	SARS	5979.8	6189.75	5328.11	6362.57	6248.71	5320.75	7012.01	6236.49
ENSG00000031823	RANBP3	11910.3	11630.8	12031.1	12113.3	11586.5	12392.4	11253.3	11246.7
ENSG00000032219	ARID4A	13163.8	11927.3	15229.3	12510.7	11751.5	13022.1	11316.7	11443
ENSG00000032389	EIPR1	12096.3	11196.2	13178.3	12296.8	10813.7	12264	11078.9	10245.7
ENSG00000032444	PNPLA6	4152.05	4888.27	3845.08	4052.86	4558.2	4964.54	4596.7	5103.56
ENSG00000032742	IFT88	3166.18	2532.71	3195.97	2703.5	3599.09	2468.87	2147.8	2981.45
ENSG00000033011	ALG1	763.46	855.917	672.776	829.279	788.325	752.609	877.47	937.672
ENSG00000033030	ZCCHC8	4978.35	4267.33	5138.79	4774.91	5021.35	4409.58	4356.34	4036.07
ENSG00000033050	ABCF2	1984.69	1810.3	2067.91	1844.43	2041.73	1595.67	1767.86	2067.39
ENSG00000033100	CHPF2	2260.57	2568.74	2202.02	2294.82	2284.89	2524.7	2632.41	2549.1
ENSG00000033122	LRRC7	192.164	199.301	179.182	156.086	241.226	156.328	224.86	216.716
ENSG00000033170	FUT8	62246.4	53853.3	79922.8	43018.9	63797.4	65817.6	38413.6	57328.9
ENSG00000033178	UBA6	16589	12580.4	19112.7	17372.6	13281.9	13631.8	12775.7	11333.6
ENSG00000033327	GAB2	12786.2	10107.6	12862.8	12024	13472	8638.26	10254.4	11430.2
ENSG00000033627	ATP6V0A1	25644.3	24787	27242.4	26284.9	23405.6	29074.8	23136	22150.1
ENSG00000033800	PIAS1	30262.3	26330.2	36184.5	27842.8	26759.6	29615.3	24491.6	24883.7
ENSG00000033867	SLC4A7	15535.9	13800.8	18100.7	13827.9	14679.1	15836.1	12145	13421.4
ENSG00000034053	APBA2	349.06	276.246	30.427	531.406	485.346	63.648	379.936	385.154
ENSG00000034152	MAP2K3	4965.14	5370.02	6483.22	4549.72	3862.5	6892.96	4948.21	4268.88
ENSG00000034239	EFCAB1	0.198582	2.72277	0	0.595747	0	0	3.87689	4.29141
ENSG00000034533	ASTE1	1266.49	1108.46	1149.47	1333.88	1316.13	869.855	1300.05	1155.46
ENSG00000034677	RNF19A	86082.1	63372.2	22712.1	136430	99104.1	16928.1	92243	80945.6
ENSG00000034693	PEX3	3892.71	2949.64	4053.56	3916.44	3708.12	2675.45	2977.46	3196.03
ENSG00000034713	GABARAPL2	3460.32	3470.63	4122.3	2931.67	3326.98	4154.98	2906.38	3350.52
ENSG00000034971	MYOC	7.58963	34.8302	2.25386	8.9362	11.5788	3.34989	77.5379	23.6027
ENSG00000035115	SH3YL1	3449.15	2319.5	4274.44	2678.48	3394.53	2794.93	1944.91	2218.66
ENSG00000035141	FAM136A	1037.59	861.499	1158.48	943.067	1011.22	978.169	753.41	852.917
ENSG00000035403	VCL	13114.5	9870.74	9279.12	18594.4	11469.8	6587.01	13221.5	9803.72
ENSG00000035499	DEPDC1B	161.752	129.743	285.113	123.915	76.2273	250.125	73.661	65.444
ENSG00000035664	DAPK2	4051.01	3448.61	3849.59	3909.29	4394.16	3067.39	3412.96	3865.48
ENSG00000035681	NSMAF	11018.1	9695.64	12069.4	10843.8	10141.1	9712.46	10132.9	9241.54
ENSG00000035687	ADSS	7453.58	6315.83	8998.52	7048.87	6313.35	6885.15	6155.22	5907.12
ENSG00000035720	STAP1	17858.5	13046.5	15668.8	23582.6	14324	10209.4	16828.3	12101.8
ENSG00000035862	TIMP2	669.235	660.28	1071.71	418.81	517.188	1175.81	387.689	417.339
ENSG00000035928	RFC1	9248.03	8284.8	10472.5	8982.07	8289.47	8335.65	8542.09	7976.65
ENSG00000036054	TBC1D23	7152.45	6501.88	7975.27	6973.81	6508.27	6786.88	6508.01	6210.74
ENSG00000036257	CUL3	40586.4	36150.3	44328.8	42194.9	35235.3	35922	38467.8	34060.9
ENSG00000036448	MYOM2	448.483	472.686	473.31	433.108	439.03	629.78	383.813	404.465
ENSG00000036530	CYP46A1	74.0879	76.5925	31.554	76.8513	113.858	29.0324	89.1686	111.577
ENSG00000036549	ZZZ3	20009.7	18502.6	18998.9	21534.4	19495.8	16917	19745	18845.7
ENSG00000036565	SLC18A1	0	2.24804	0	0	0	2.23326	1.2923	3.21856
ENSG00000036672	USP2	7.41051	10.7232	5.63464	13.7022	2.89471	14.5162	15.5076	2.1457
ENSG00000036828	CASR	11.4626	21.1519	12.3962	6.55321	15.4384	35.7322	11.6307	16.0928
ENSG00000037042	TUBG2	511.583	633.652	256.94	468.257	809.553	352.855	619.011	929.09
ENSG00000037241	RPL26L1	322.378	273.984	327.936	288.937	350.259	278.041	277.844	266.067
ENSG00000037280	FLT4	30.9307	30.3923	11.2693	30.3831	51.1398	8.93305	16.7999	65.444
ENSG00000037474	NSUN2	7043.81	7258.62	6924.97	7525.47	6680.98	7066.04	7606.47	7103.35
ENSG00000037637	FBXO42	13214.5	13534.6	14149.7	14006.6	11487.2	14741.8	13159.5	12702.6
ENSG00000037749	MFAP3	3304.9	3014.09	3609.55	3054.39	3250.76	3211.43	2810.75	3020.08
ENSG00000037757	MRI1	1678.81	2209.51	1542.76	1619.83	1873.84	2001	2074.14	2553.39
ENSG00000037897	METTL1	68.2103	44.6251	87.9004	60.7661	55.9643	68.1145	27.1383	38.6227
ENSG00000038002	AGA	893.918	806.509	739.265	990.131	952.358	671.095	825.779	922.652
ENSG00000038210	PI4K2B	648.156	517.08	730.249	676.768	537.451	547.149	542.765	461.326
ENSG00000038219	BOD1L1	29493	23596.6	29167.1	30560.6	28751.2	20733.6	24968.5	25087.6
ENSG00000038274	MAT2B	5662.93	4236.03	6912.57	4724.87	5351.35	4905.36	4061.69	3741.03
ENSG00000038295	TLL1	8.49238	27.911	12.3962	5.36172	7.71922	32.3823	18.0922	33.2584
ENSG00000038358	EDC4	3146.65	3199.58	2794.78	3279.58	3365.58	2753.61	3388.41	3456.73
ENSG00000038382	TRIO	74187	67692.1	127844	42622.7	52094.1	113577	40491.6	49007.9
ENSG00000038427	VCAN	26.3197	24.6798	15.777	50.6385	12.5437	18.9827	33.5998	21.457
ENSG00000038532	CLEC16A	43376.1	36956.6	43686.5	45705.7	40736.2	38098.3	37156.2	35615.5
ENSG00000038945	MSR1	407.899	386.174	32.6809	415.235	775.781	177.544	330.828	650.148
ENSG00000039068	CDH1	83.313	93.7066	14.6501	90.5535	144.735	63.648	86.584	130.888
ENSG00000039123	SKIV2L2	15119.9	14118.9	16803.6	14916.3	13639.9	14384.4	14277.3	13695
ENSG00000039139	DNAH5	17.3556	39.7929	12.3962	10.7234	28.9471	54.7149	20.6768	43.9869
ENSG00000039319	ZFYVE16	6169.67	5550.44	7358.84	5478.48	5671.7	5942.71	5417.31	5291.3
ENSG00000039523	RIPOR1	33823.1	30080.4	15236.1	42565.5	43667.6	15451.9	35087.2	39702
ENSG00000039537	C6	13.3104	22.6849	14.6501	13.7022	11.5788	32.3823	14.2153	21.457
ENSG00000039560	RAI14	48.2049	82.0248	48.4579	56.5959	39.561	136.229	52.9842	56.8611
ENSG00000039600	SOX30	970.529	915.289	809.134	1174.22	928.236	769.359	1107.5	869.01
ENSG00000039650	PNKP	2551.67	2662.43	2550.24	2595.07	2509.71	3127.68	2505.77	2353.84
ENSG00000039987	BEST2	17.9687	30.1695	20.2847	22.0426	11.5788	11.1663	43.9381	35.4041
ENSG00000040199	PHLPP2	4369.6	4140.78	5775.5	3640.61	3692.68	4983.52	3832.96	3605.85
ENSG00000040275	SPDL1	868.547	763.412	814.769	951.407	839.465	690.078	824.486	775.672
ENSG00000040341	STAU2	10960.8	8283.36	10641.6	11179.2	11061.6	7420.01	8380.55	9049.5
ENSG00000040487	PQLC2	1640.33	1902.64	1565.3	1797.37	1558.32	1748.64	1999.19	1960.1
ENSG00000040531	CTNS	1462.36	1574.13	1344.42	1447.66	1594.98	1527.55	1502.94	1691.89
ENSG00000040608	RTN4R	142.777	122.113	172.42	41.7023	214.208	161.911	41.3535	163.073
ENSG00000040633	PHF23	1816.91	1962.31	1925.92	1628.77	1896.03	1957.45	1836.36	2093.13
ENSG00000040731	CDH10	13.7486	19.9135	13.5231	11.3192	16.4033	26.7991	29.7229	3.21856
ENSG00000040933	INPP4A	7554.65	6407.62	3796.62	9968.03	8899.29	3191.33	7877.85	8153.67
ENSG00000041353	RAB27B	150.151	89.6199	18.0308	292.512	139.911	18.9827	144.737	105.139
ENSG00000041357	PSMA4	2679.24	2410.5	2840.98	2543.24	2653.48	2544.8	2346.81	2339.89
ENSG00000041515	MYO16	137.936	257.823	40.5694	171.575	201.665	144.045	307.567	321.856
ENSG00000041802	LSG1	3510.54	3791.28	3426.99	3333.8	3770.84	3376.69	3728.28	4268.88
ENSG00000041880	PARP3	599.088	586.384	702.076	390.81	704.379	722.46	425.166	611.525
ENSG00000041982	TNC	61.8887	58.3653	3.38078	65.5321	116.753	32.3823	63.3226	79.391
ENSG00000041988	THAP3	669.077	845.539	553.322	683.917	769.992	796.158	873.594	866.864
ENSG00000042062	RIPOR3	9182.97	9336.84	13928.8	5586.32	8033.78	11952.4	6676.01	9382.09
ENSG00000042088	TDP1	5875.2	5229.68	6256.7	5357.55	6011.34	4992.46	5131.72	5564.88
ENSG00000042286	AIFM2	1159.88	1341.81	903.796	1400.6	1175.25	1123.33	1541.71	1360.38
ENSG00000042304	C2orf83	13.7376	20.1773	10.1423	13.7022	17.3682	13.3996	37.4766	9.65567
ENSG00000042317	SPATA7	456.04	322.664	305.397	539.746	522.977	188.711	387.689	391.591
ENSG00000042429	MED17	260.789	286.617	282.859	221.618	277.892	298.14	275.26	286.451
ENSG00000042445	RETSAT	1136.57	1223.68	1099.88	1130.73	1179.11	1276.31	1112.67	1282.06
ENSG00000042493	CAPG	3796.12	4209.53	5589.56	2111.92	3686.89	6382.66	2386.87	3859.05
ENSG00000042753	AP2S1	865.683	1055.35	820.403	823.322	953.323	1227.18	967.931	970.931
ENSG00000042781	USH2A	108.721	123.162	100.297	91.745	134.121	150.745	138.276	80.4639
ENSG00000042813	ZPBP	90.5218	55.6952	63.108	124.511	83.9465	62.5313	72.3687	32.1856
ENSG00000042832	TG	4066.91	3196.93	4683.51	3935.5	3581.72	3115.4	3434.93	3040.46
ENSG00000042980	ADAM28	67359	45759.8	98179.1	60327.7	43570.2	63631.2	41914.4	31733.9
ENSG00000043039	BARX2	10.4648	6.69369	5.63464	23.8299	1.9298	7.81642	9.04609	3.21856
ENSG00000043093	DCUN1D1	8296.14	8159.16	10224.6	6662.83	8000.97	9346.2	6935.76	8195.51
ENSG00000043143	JADE2	16883.8	16539.1	14390.9	19155.6	17104.8	14643.5	18700.8	16273
ENSG00000043462	LCP2	1880.91	1178.22	157.77	2800.6	2684.36	154.095	1592.11	1788.44
ENSG00000043514	TRIT1	3188.1	2929.11	3485.59	3175.33	2903.39	3079.67	2925.76	2781.9
ENSG00000043591	ADRB1	152.309	132.789	165.658	275.831	15.4384	180.894	200.306	17.1656
ENSG00000044090	CUL7	384.445	490.657	336.951	406.299	410.083	405.337	569.904	496.73
ENSG00000044115	CTNNA1	16614.5	14342.7	21446.6	13858.9	14538.2	16863.4	12780.8	13383.8
ENSG00000044446	PHKA2	5726.7	5626.38	6094.43	5565.46	5520.21	5618.89	5696.45	5563.81
ENSG00000044459	CNTLN	313.194	309.517	424.852	425.959	88.771	355.089	432.92	140.544
ENSG00000044524	EPHA3	39.8532	64.0187	33.8078	29.7873	55.9643	89.3305	42.6458	60.0797
ENSG00000044574	HSPA5	6874.9	8348.46	5840.87	7319.34	7464.48	7133.04	8642.89	9269.44
ENSG00000046604	DSG2	7.64404	7.9193	11.2693	2.97873	8.68412	8.93305	5.16919	9.65567
ENSG00000046647	GEMIN8	1539.17	1220.79	1499.94	1484	1633.58	1144.55	1205.71	1312.1
ENSG00000046651	OFD1	11722	9330.4	11735.8	12181.2	11248.8	9082.68	9821.47	9087.05
ENSG00000046653	GPM6B	2644.41	1941.12	2674.2	2645.11	2613.92	1878.17	1960.42	1984.78
ENSG00000046889	PREX2	30.7107	54.9388	9.01542	18.4681	64.6484	30.149	34.8921	99.7752
ENSG00000047056	WDR37	15439.4	14886.9	17361.4	15028.3	13928.4	17174.9	13743.6	13742.2
ENSG00000047188	YTHDC2	13522.7	11597.2	14585.8	13205.9	12776.3	11701.2	11286.9	11803.5
ENSG00000047230	CTPS2	2520.17	2241.05	2240.33	2596.26	2723.92	2016.64	2248.6	2457.9
ENSG00000047249	ATP6V1H	13249.3	11912.4	14629.8	13320.3	11797.9	11960.2	12593.4	11183.4
ENSG00000047315	POLR2B	11360.2	12521.5	12285.8	10970.7	10824.3	13626.2	12230.3	11708
ENSG00000047346	FAM214A	54721.3	44142.4	56074.8	57925.6	50163.3	41328.7	46035.5	45063
ENSG00000047365	ARAP2	27294.8	21141	32471.3	27178	22235.2	23067.4	22058.2	18297.5
ENSG00000047410	TPR	15400.6	13253	16722.5	14417.1	15062.1	12300.8	13865.1	13593
ENSG00000047457	CP	1543.28	1276.77	1730.96	1399.41	1499.46	1131.15	1332.36	1366.81
[truncated: 16,512 more rows]

## Sheet: aBC_stats
ensembl_gene_id	hgnc_symbol	baseMean	pvalue	padj	log2FoldChange	lfcSE
[truncated: 17,107 more rows]

[truncated: 4 more sheets: PrePB_counts, PrePB_stats, PB_counts, PB_stats]
