# Supplementary material for: DIS3 licenses B cells for plasma cell differentiation in humans
Source: Cell Mol Immunol. 2025 Nov 25;23(1):31–47. doi: 10.1038/s41423-025-01369-5 (PMC12753682; doi:10.1038/s41423-025-01369-5)
Supplement: Supplementary file 9 — Supplementary table 2 [file 41423_2025_1369_MOESM9_ESM.xlsx]

## Sheet: D6
ID	Description	setSize	enrichmentScore	NES	pvalue	p.adjust	qvalue	rank	leading_edge	core_enrichment
GO:0042254	ribosome biogenesis	295	-0.556453	-2.1378	1e-10	1.7416e-07	1.51284e-07	3445	tags=49%, list=20%, signal=40%	ENSG00000163811/ENSG00000100029/ENSG00000150990/ENSG00000105193/ENSG00000118246/ENSG00000088930/ENSG00000181163/ENSG00000151304/ENSG00000171490/ENSG00000124383/ENSG00000168228/ENSG00000171103/ENSG00000039123/ENSG00000160214/ENSG00000125445/ENSG00000187051/ENSG00000165526/ENSG00000105171/ENSG00000108651/ENSG00000065183/ENSG00000130119/ENSG00000148296/ENSG00000171311/ENSG00000142864/ENSG00000162851…
GO:0006364	rRNA processing	207	-0.572541	-2.1345	1e-10	1.7416e-07	1.51284e-07	4117	tags=57%, list=24%, signal=44%	ENSG00000143303/ENSG00000253797/ENSG00000160256/ENSG00000001497/ENSG00000182117/ENSG00000261236/ENSG00000188846/ENSG00000100201/ENSG00000182774/ENSG00000141456/ENSG00000124541/ENSG00000141101/ENSG00000156697/ENSG00000130305/ENSG00000163811/ENSG00000100029/ENSG00000150990/ENSG00000105193/ENSG00000088930/ENSG00000151304/ENSG00000171490/ENSG00000124383/ENSG00000168228/ENSG00000171103/ENSG00000039123…
GO:0022613	ribonucleoprotein complex biogenesis	437	-0.535713	-2.12167	1e-10	1.7416e-07	1.51284e-07	4117	tags=52%, list=24%, signal=41%	ENSG00000143303/ENSG00000253797/ENSG00000160256/ENSG00000122034/ENSG00000041802/ENSG00000185246/ENSG00000001497/ENSG00000126070/ENSG00000182117/ENSG00000183431/ENSG00000083845/ENSG00000261236/ENSG00000188846/ENSG00000100201/ENSG00000232119/ENSG00000101343/ENSG00000182774/ENSG00000140598/ENSG00000141456/ENSG00000124541/ENSG00000178982/ENSG00000141101/ENSG00000075856/ENSG00000156697/ENSG00000130305…
GO:0034470	ncRNA processing	405	-0.512391	-2.02489	1e-10	1.7416e-07	1.51284e-07	4117	tags=47%, list=24%, signal=36%	ENSG00000143303/ENSG00000253797/ENSG00000043514/ENSG00000160256/ENSG00000114503/ENSG00000001497/ENSG00000126070/ENSG00000182117/ENSG00000261236/ENSG00000188846/ENSG00000100201/ENSG00000176261/ENSG00000165055/ENSG00000186281/ENSG00000182774/ENSG00000123600/ENSG00000141456/ENSG00000175387/ENSG00000124541/ENSG00000145331/ENSG00000141101/ENSG00000059588/ENSG00000156697/ENSG00000130305/ENSG00000168806…
GO:0034660	ncRNA metabolic process	579	-0.435971	-1.74882	1e-10	1.7416e-07	1.51284e-07	4117	tags=41%, list=24%, signal=32%	ENSG00000143303/ENSG00000253797/ENSG00000043514/ENSG00000127080/ENSG00000160256/ENSG00000114503/ENSG00000122034/ENSG00000001497/ENSG00000101574/ENSG00000126070/ENSG00000182117/ENSG00000172053/ENSG00000261236/ENSG00000188846/ENSG00000100201/ENSG00000176261/ENSG00000165055/ENSG00000119041/ENSG00000088247/ENSG00000186281/ENSG00000182774/ENSG00000123600/ENSG00000143190/ENSG00000141456/ENSG00000175387…
GO:0016072	rRNA metabolic process	244	-0.537577	-2.04177	1.84124e-10	2.67226e-07	2.32126e-07	4117	tags=53%, list=24%, signal=41%	ENSG00000143303/ENSG00000253797/ENSG00000127080/ENSG00000160256/ENSG00000122034/ENSG00000001497/ENSG00000182117/ENSG00000261236/ENSG00000188846/ENSG00000100201/ENSG00000119041/ENSG00000182774/ENSG00000141456/ENSG00000124541/ENSG00000141101/ENSG00000156697/ENSG00000130305/ENSG00000163811/ENSG00000100029/ENSG00000150990/ENSG00000105193/ENSG00000088930/ENSG00000151304/ENSG00000171490/ENSG00000124383…
GO:0051276	chromosome organization	585	-0.418444	-1.68567	2.40431e-10	2.99096e-07	2.5981e-07	3606	tags=38%, list=21%, signal=32%	ENSG00000106028/ENSG00000273542/ENSG00000136824/ENSG00000165416/ENSG00000075624/ENSG00000082014/ENSG00000198824/ENSG00000146918/ENSG00000156709/ENSG00000130177/ENSG00000173473/ENSG00000156502/ENSG00000172795/ENSG00000083937/ENSG00000080986/ENSG00000135624/ENSG00000161800/ENSG00000145736/ENSG00000068903/ENSG00000131747/ENSG00000124575/ENSG00000182504/ENSG00000141446/ENSG00000132780/ENSG00000106462…
GO:0006613	cotranslational protein targeting to membrane	21	-0.873337	-2.17875	2.70921e-07	0.000262131	0.0002277	1210	tags=62%, list=7%, signal=58%	ENSG00000167881/ENSG00000174780/ENSG00000120725/ENSG00000025796/ENSG00000100883/ENSG00000067167/ENSG00000058262/ENSG00000106803/ENSG00000124783/ENSG00000114850/ENSG00000144867/ENSG00000163479/ENSG00000182934
GO:0140053	mitochondrial gene expression	147	-0.552225	-1.96313	2.65253e-07	0.000262131	0.0002277	4835	tags=61%, list=28%, signal=45%	ENSG00000136897/ENSG00000163319/ENSG00000011376/ENSG00000122033/ENSG00000181610/ENSG00000159111/ENSG00000182199/ENSG00000174173/ENSG00000164896/ENSG00000258790/ENSG00000197345/ENSG00000115364/ENSG00000108826/ENSG00000136270/ENSG00000175756/ENSG00000137288/ENSG00000043514/ENSG00000169288/ENSG00000172172/ENSG00000101574/ENSG00000198015/ENSG00000132313/ENSG00000155906/ENSG00000135972/ENSG00000123600…
GO:0006399	tRNA metabolic process	182	-0.520959	-1.90876	3.30937e-07	0.00028818	0.000250328	5129	tags=57%, list=30%, signal=41%	ENSG00000155115/ENSG00000164167/ENSG00000105865/ENSG00000130764/ENSG00000155275/ENSG00000146282/ENSG00000125484/ENSG00000113407/ENSG00000130713/ENSG00000247626/ENSG00000172315/ENSG00000011376/ENSG00000122435/ENSG00000182173/ENSG00000174173/ENSG00000138385/ENSG00000109618/ENSG00000169718/ENSG00000258790/ENSG00000104907/ENSG00000058600/ENSG00000100220/ENSG00000113272/ENSG00000043514/ENSG00000172053…
GO:0006888	endoplasmic reticulum to Golgi vesicle-mediated transport	120	-0.576146	-2.00426	5.69933e-07	0.000413581	0.000359258	3875	tags=51%, list=22%, signal=40%	ENSG00000113719/ENSG00000143771/ENSG00000174903/ENSG00000148396/ENSG00000108587/ENSG00000181704/ENSG00000174567/ENSG00000162236/ENSG00000158623/ENSG00000113615/ENSG00000101558/ENSG00000107862/ENSG00000170881/ENSG00000079332/ENSG00000160218/ENSG00000114354/ENSG00000176986/ENSG00000265808/ENSG00000093183/ENSG00000157020/ENSG00000129083/ENSG00000111711/ENSG00000100934/ENSG00000138674/ENSG00000138069…
GO:0007059	chromosome segregation	397	-0.416371	-1.63005	5.63173e-07	0.000413581	0.000359258	3590	tags=37%, list=21%, signal=30%	ENSG00000136824/ENSG00000075624/ENSG00000082014/ENSG00000152240/ENSG00000149273/ENSG00000198824/ENSG00000146918/ENSG00000130177/ENSG00000173473/ENSG00000130695/ENSG00000083937/ENSG00000080986/ENSG00000161800/ENSG00000147874/ENSG00000068903/ENSG00000131747/ENSG00000151725/ENSG00000156876/ENSG00000182504/ENSG00000103275/ENSG00000196230/ENSG00000112941/ENSG00000114999/ENSG00000090273/ENSG00000182628…
GO:0051216	cartilage development	186	0.598897	1.91434	7.50686e-07	0.000502844	0.000436796	2024	tags=21%, list=12%, signal=19%	ENSG00000114251/ENSG00000125879/ENSG00000147655/ENSG00000120708/ENSG00000160200/ENSG00000168779/ENSG00000103056/ENSG00000149948/ENSG00000156427/ENSG00000069011/ENSG00000068078/ENSG00000124216/ENSG00000134013/ENSG00000143816/ENSG00000134532/ENSG00000120093/ENSG00000116132/ENSG00000077092/ENSG00000198353/ENSG00000159216/ENSG00000147408/ENSG00000008710/ENSG00000085741/ENSG00000182600/ENSG00000162878…
GO:0045047	protein targeting to ER	35	-0.768742	-2.15298	8.3894e-07	0.000521821	0.00045328	1210	tags=57%, list=7%, signal=53%	ENSG00000065308/ENSG00000044574/ENSG00000204463/ENSG00000008952/ENSG00000134109/ENSG00000167881/ENSG00000111885/ENSG00000198356/ENSG00000174780/ENSG00000114902/ENSG00000025796/ENSG00000129128/ENSG00000100883/ENSG00000067167/ENSG00000058262/ENSG00000106803/ENSG00000114850/ENSG00000144867/ENSG00000132432/ENSG00000182934
GO:0070972	protein localization to endoplasmic reticulum	65	-0.663291	-2.08266	1.82798e-06	0.0010612	0.000921815	2116	tags=37%, list=12%, signal=33%	ENSG00000204463/ENSG00000008952/ENSG00000134109/ENSG00000145362/ENSG00000154305/ENSG00000134882/ENSG00000167881/ENSG00000111885/ENSG00000105438/ENSG00000198356/ENSG00000174780/ENSG00000114902/ENSG00000100196/ENSG00000025796/ENSG00000129128/ENSG00000100883/ENSG00000067167/ENSG00000058262/ENSG00000106803/ENSG00000114850/ENSG00000144867/ENSG00000132432/ENSG00000186480/ENSG00000182934
GO:0071715	icosanoid transport	57	0.755704	2.06046	2.06268e-06	0.00112261	0.000975159	1308	tags=23%, list=8%, signal=21%	ENSG00000138308/ENSG00000069696/ENSG00000023839/ENSG00000108846/ENSG00000135046/ENSG00000198049/ENSG00000069764/ENSG00000091262/ENSG00000137491/ENSG00000125538/ENSG00000108984/ENSG00000167525/ENSG00000089041
GO:0006614	SRP-dependent cotranslational protein targeting to membrane	16	-0.88554	-2.06518	2.52886e-06	0.00122341	0.00106271	1210	tags=62%, list=7%, signal=58%	ENSG00000167881/ENSG00000174780/ENSG00000025796/ENSG00000100883/ENSG00000067167/ENSG00000058262/ENSG00000106803/ENSG00000114850/ENSG00000144867/ENSG00000182934
GO:0090130	tissue migration	298	0.516542	1.72084	2.46523e-06	0.00122341	0.00106271	1949	tags=21%, list=11%, signal=19%	ENSG00000165633/ENSG00000138798/ENSG00000114251/ENSG00000078098/ENSG00000183287/ENSG00000113140/ENSG00000128917/ENSG00000145632/ENSG00000156427/ENSG00000135046/ENSG00000049130/ENSG00000125968/ENSG00000100292/ENSG00000117707/ENSG00000020181/ENSG00000197256/ENSG00000124216/ENSG00000133121/ENSG00000134013/ENSG00000116717/ENSG00000112715/ENSG00000092969/ENSG00000010438/ENSG00000156234/ENSG00000136960…
GO:0034502	protein localization to chromosome	117	-0.562745	-1.94893	2.76991e-06	0.00126949	0.00110274	2947	tags=46%, list=17%, signal=39%	ENSG00000106462/ENSG00000139618/ENSG00000117748/ENSG00000130119/ENSG00000166226/ENSG00000138795/ENSG00000137812/ENSG00000143799/ENSG00000146731/ENSG00000102974/ENSG00000119906/ENSG00000183207/ENSG00000184445/ENSG00000150753/ENSG00000172167/ENSG00000156261/ENSG00000125885/ENSG00000278463/ENSG00000146263/ENSG00000274618/ENSG00000197238/ENSG00000141499/ENSG00000079246/ENSG00000120438/ENSG00000278705…
GO:0006281	DNA repair	558	-0.366973	-1.4754	3.08569e-06	0.00134351	0.00116704	3382	tags=32%, list=19%, signal=26%	ENSG00000163159/ENSG00000100479/ENSG00000145736/ENSG00000091483/ENSG00000169188/ENSG00000181163/ENSG00000125843/ENSG00000172613/ENSG00000166337/ENSG00000173011/ENSG00000158161/ENSG00000164104/ENSG00000160957/ENSG00000185787/ENSG00000140718/ENSG00000139618/ENSG00000112941/ENSG00000136104/ENSG00000189091/ENSG00000135829/ENSG00000140451/ENSG00000117748/ENSG00000101347/ENSG00000103194/ENSG00000185043…
GO:0009451	RNA modification	163	-0.51092	-1.83239	3.52481e-06	0.00136176	0.00118289	4198	tags=49%, list=24%, signal=38%	ENSG00000109618/ENSG00000169718/ENSG00000104907/ENSG00000145388/ENSG00000113272/ENSG00000163694/ENSG00000143303/ENSG00000043514/ENSG00000101574/ENSG00000182117/ENSG00000165055/ENSG00000123600/ENSG00000145331/ENSG00000166199/ENSG00000059588/ENSG00000130305/ENSG00000105879/ENSG00000168806/ENSG00000126814/ENSG00000090520/ENSG00000087995/ENSG00000167088/ENSG00000168228/ENSG00000171103/ENSG00000142544…
GO:0000070	mitotic sister chromatid segregation	174	-0.501055	-1.83171	3.35296e-06	0.00136176	0.00118289	4240	tags=47%, list=24%, signal=36%	ENSG00000079616/ENSG00000176623/ENSG00000147457/ENSG00000083535/ENSG00000164754/ENSG00000117650/ENSG00000101421/ENSG00000128908/ENSG00000149503/ENSG00000108424/ENSG00000205629/ENSG00000136824/ENSG00000198824/ENSG00000146918/ENSG00000130177/ENSG00000083937/ENSG00000080986/ENSG00000161800/ENSG00000182504/ENSG00000112941/ENSG00000090273/ENSG00000116213/ENSG00000090889/ENSG00000134222/ENSG00000094880…
GO:0009617	response to bacterium	574	0.460387	1.59556	3.59674e-06	0.00136176	0.00118289	2071	tags=20%, list=12%, signal=18%	ENSG00000167880/ENSG00000114251/ENSG00000188373/ENSG00000130707/ENSG00000106952/ENSG00000166920/ENSG00000165197/ENSG00000145335/ENSG00000005381/ENSG00000125355/ENSG00000163739/ENSG00000113494/ENSG00000272398/ENSG00000172216/ENSG00000160791/ENSG00000211448/ENSG00000163735/ENSG00000214814/ENSG00000197646/ENSG00000137834/ENSG00000137752/ENSG00000134326/ENSG00000133216/ENSG00000154589/ENSG00000100604…
GO:0072599	establishment of protein localization to endoplasmic reticulum	39	-0.743014	-2.15133	4.45696e-06	0.00149274	0.00129667	1210	tags=51%, list=7%, signal=48%	ENSG00000065308/ENSG00000044574/ENSG00000204463/ENSG00000008952/ENSG00000134109/ENSG00000167881/ENSG00000111885/ENSG00000198356/ENSG00000174780/ENSG00000114902/ENSG00000025796/ENSG00000129128/ENSG00000100883/ENSG00000067167/ENSG00000058262/ENSG00000106803/ENSG00000114850/ENSG00000144867/ENSG00000132432/ENSG00000182934
GO:0008033	tRNA processing	125	-0.539689	-1.88075	4.42713e-06	0.00149274	0.00129667	4623	tags=54%, list=27%, signal=40%	ENSG00000182173/ENSG00000174173/ENSG00000138385/ENSG00000109618/ENSG00000169718/ENSG00000258790/ENSG00000104907/ENSG00000100220/ENSG00000113272/ENSG00000043514/ENSG00000176261/ENSG00000165055/ENSG00000123600/ENSG00000145331/ENSG00000059588/ENSG00000168806/ENSG00000126814/ENSG00000087995/ENSG00000135974/ENSG00000171103/ENSG00000087302/ENSG00000142544/ENSG00000134077/ENSG00000165526/ENSG00000144034…
GO:0050804	modulation of chemical synaptic transmission	449	0.478211	1.63669	4.16617e-06	0.00149274	0.00129667	2798	tags=26%, list=16%, signal=22%	ENSG00000168539/ENSG00000114251/ENSG00000158445/ENSG00000146938/ENSG00000145335/ENSG00000198576/ENSG00000109255/ENSG00000101938/ENSG00000137766/ENSG00000144847/ENSG00000114646/ENSG00000145632/ENSG00000169252/ENSG00000175866/ENSG00000164418/ENSG00000179603/ENSG00000196517/ENSG00000106113/ENSG00000131711/ENSG00000121807/ENSG00000185737/ENSG00000184156/ENSG00000133216/ENSG00000144868/ENSG00000198822…
GO:0006814	sodium ion transport	235	0.550152	1.79281	4.83499e-06	0.00155937	0.00135455	1966	tags=20%, list=11%, signal=18%	ENSG00000101892/ENSG00000084628/ENSG00000162753/ENSG00000069696/ENSG00000166558/ENSG00000179520/ENSG00000150201/ENSG00000165238/ENSG00000169252/ENSG00000129682/ENSG00000075673/ENSG00000183873/ENSG00000196517/ENSG00000163817/ENSG00000138411/ENSG00000136531/ENSG00000158296/ENSG00000057294/ENSG00000155886/ENSG00000139209/ENSG00000181804/ENSG00000144290/ENSG00000074621/ENSG00000118515/ENSG00000101400…
GO:2000648	positive regulation of stem cell proliferation	44	0.791534	2.05888	6.06901e-06	0.00157063	0.00136433	469	tags=16%, list=3%, signal=16%	ENSG00000114251/ENSG00000188816/ENSG00000090534/ENSG00000168779/ENSG00000149948/ENSG00000049130/ENSG00000116132
GO:0006487	protein N-linked glycosylation	68	-0.637883	-2.02044	6.01063e-06	0.00157063	0.00136433	2546	tags=54%, list=15%, signal=47%	ENSG00000163933/ENSG00000008513/ENSG00000088035/ENSG00000159063/ENSG00000138821/ENSG00000000419/ENSG00000115275/ENSG00000163527/ENSG00000131446/ENSG00000120697/ENSG00000214160/ENSG00000244038/ENSG00000102158/ENSG00000033011/ENSG00000153989/ENSG00000187097/ENSG00000198380/ENSG00000117682/ENSG00000172269/ENSG00000167889/ENSG00000136731/ENSG00000140650/ENSG00000110917/ENSG00000129562/ENSG00000168282…
GO:0065004	protein-DNA complex assembly	199	-0.477801	-1.77619	6.13246e-06	0.00157063	0.00136433	3725	tags=39%, list=21%, signal=31%	ENSG00000187837/ENSG00000165632/ENSG00000042429/ENSG00000130772/ENSG00000273542/ENSG00000165416/ENSG00000075856/ENSG00000112592/ENSG00000124575/ENSG00000181163/ENSG00000233822/ENSG00000166337/ENSG00000132780/ENSG00000164104/ENSG00000163041/ENSG00000119335/ENSG00000278828/ENSG00000166582/ENSG00000189403/ENSG00000112282/ENSG00000143442/ENSG00000162521/ENSG00000184445/ENSG00000203760/ENSG00000111530…
GO:0050673	epithelial cell proliferation	396	0.488465	1.6591	6.04678e-06	0.00157063	0.00136433	1939	tags=18%, list=11%, signal=17%	ENSG00000165633/ENSG00000138798/ENSG00000114251/ENSG00000188373/ENSG00000188816/ENSG00000165197/ENSG00000181449/ENSG00000078098/ENSG00000113140/ENSG00000128917/ENSG00000153071/ENSG00000124762/ENSG00000129757/ENSG00000172216/ENSG00000175707/ENSG00000076864/ENSG00000183873/ENSG00000100292/ENSG00000019991/ENSG00000276644/ENSG00000117707/ENSG00000163235/ENSG00000101384/ENSG00000134013/ENSG00000112715…
GO:0031344	regulation of cell projection organization	637	0.442043	1.53683	5.33175e-06	0.00157063	0.00136433	2970	tags=28%, list=17%, signal=24%	ENSG00000136535/ENSG00000137463/ENSG00000114251/ENSG00000099834/ENSG00000198576/ENSG00000168779/ENSG00000169439/ENSG00000153071/ENSG00000103034/ENSG00000119283/ENSG00000136158/ENSG00000175866/ENSG00000158321/ENSG00000076864/ENSG00000129682/ENSG00000128283/ENSG00000131711/ENSG00000196576/ENSG00000151490/ENSG00000138411/ENSG00000149922/ENSG00000074660/ENSG00000147852/ENSG00000182175/ENSG00000155974…
GO:0032990	cell part morphogenesis	648	0.440304	1.53158	5.69009e-06	0.00157063	0.00136433	3696	tags=32%, list=21%, signal=26%	ENSG00000136535/ENSG00000114251/ENSG00000214944/ENSG00000124785/ENSG00000198576/ENSG00000168779/ENSG00000041515/ENSG00000169439/ENSG00000114646/ENSG00000065675/ENSG00000175866/ENSG00000158321/ENSG00000129682/ENSG00000213949/ENSG00000082397/ENSG00000131711/ENSG00000196576/ENSG00000151490/ENSG00000138411/ENSG00000147852/ENSG00000182175/ENSG00000155974/ENSG00000167178/ENSG00000072315/ENSG00000164050…
GO:0032989	cellular component morphogenesis	750	0.433386	1.52048	5.63583e-06	0.00157063	0.00136433	2357	tags=21%, list=14%, signal=19%	ENSG00000136535/ENSG00000114251/ENSG00000214944/ENSG00000129170/ENSG00000124785/ENSG00000198576/ENSG00000168779/ENSG00000041515/ENSG00000169439/ENSG00000114646/ENSG00000175183/ENSG00000065675/ENSG00000175866/ENSG00000158321/ENSG00000129682/ENSG00000213949/ENSG00000082397/ENSG00000131711/ENSG00000196576/ENSG00000151490/ENSG00000138411/ENSG00000117707/ENSG00000147852/ENSG00000182175/ENSG00000155974…
GO:0099177	regulation of trans-synaptic signaling	450	0.475572	1.62808	6.38076e-06	0.00158753	0.00137901	2798	tags=26%, list=16%, signal=22%	ENSG00000168539/ENSG00000114251/ENSG00000158445/ENSG00000146938/ENSG00000145335/ENSG00000198576/ENSG00000109255/ENSG00000101938/ENSG00000137766/ENSG00000144847/ENSG00000114646/ENSG00000145632/ENSG00000169252/ENSG00000175866/ENSG00000164418/ENSG00000179603/ENSG00000196517/ENSG00000106113/ENSG00000131711/ENSG00000121807/ENSG00000185737/ENSG00000184156/ENSG00000133216/ENSG00000144868/ENSG00000198822…
GO:0048858	cell projection morphogenesis	628	0.445895	1.5475	6.75756e-06	0.00161109	0.00139947	3696	tags=32%, list=21%, signal=27%	ENSG00000136535/ENSG00000114251/ENSG00000214944/ENSG00000124785/ENSG00000198576/ENSG00000168779/ENSG00000041515/ENSG00000169439/ENSG00000114646/ENSG00000065675/ENSG00000175866/ENSG00000158321/ENSG00000129682/ENSG00000213949/ENSG00000082397/ENSG00000131711/ENSG00000196576/ENSG00000151490/ENSG00000138411/ENSG00000147852/ENSG00000182175/ENSG00000155974/ENSG00000167178/ENSG00000072315/ENSG00000164050…
GO:0006412	translation	646	-0.352402	-1.42325	6.84545e-06	0.00161109	0.00139947	4260	tags=40%, list=25%, signal=31%	ENSG00000163743/ENSG00000115364/ENSG00000108826/ENSG00000151014/ENSG00000161016/ENSG00000145592/ENSG00000125351/ENSG00000156256/ENSG00000175756/ENSG00000137288/ENSG00000159388/ENSG00000169288/ENSG00000144791/ENSG00000172172/ENSG00000114503/ENSG00000151465/ENSG00000144580/ENSG00000162374/ENSG00000110367/ENSG00000112531/ENSG00000100316/ENSG00000080802/ENSG00000126070/ENSG00000198015/ENSG00000148730…
GO:0001568	blood vessel development	667	0.436195	1.52099	7.84513e-06	0.00179777	0.00156164	2244	tags=19%, list=13%, signal=17%	ENSG00000165633/ENSG00000138798/ENSG00000114251/ENSG00000120708/ENSG00000165197/ENSG00000078098/ENSG00000183287/ENSG00000113140/ENSG00000128917/ENSG00000145632/ENSG00000149948/ENSG00000166825/ENSG00000156427/ENSG00000135046/ENSG00000136158/ENSG00000185215/ENSG00000125968/ENSG00000175197/ENSG00000140545/ENSG00000100292/ENSG00000005961/ENSG00000153904/ENSG00000149922/ENSG00000117707/ENSG00000163235…
GO:0090132	epithelium migration	293	0.5143	1.71281	8.61783e-06	0.00192421	0.00167146	1949	tags=21%, list=11%, signal=19%	ENSG00000165633/ENSG00000138798/ENSG00000114251/ENSG00000078098/ENSG00000183287/ENSG00000113140/ENSG00000128917/ENSG00000145632/ENSG00000156427/ENSG00000135046/ENSG00000049130/ENSG00000125968/ENSG00000100292/ENSG00000117707/ENSG00000020181/ENSG00000197256/ENSG00000124216/ENSG00000133121/ENSG00000134013/ENSG00000116717/ENSG00000112715/ENSG00000092969/ENSG00000010438/ENSG00000156234/ENSG00000136960…
GO:0032543	mitochondrial translation	115	-0.53885	-1.86863	9.89266e-06	0.00215363	0.00187075	5046	tags=63%, list=29%, signal=45%	ENSG00000171421/ENSG00000146282/ENSG00000144029/ENSG00000136897/ENSG00000163319/ENSG00000011376/ENSG00000122033/ENSG00000181610/ENSG00000159111/ENSG00000182199/ENSG00000174173/ENSG00000197345/ENSG00000115364/ENSG00000108826/ENSG00000175756/ENSG00000137288/ENSG00000169288/ENSG00000172172/ENSG00000198015/ENSG00000132313/ENSG00000155906/ENSG00000135972/ENSG00000123600/ENSG00000143314/ENSG00000170445…
GO:0010631	epithelial cell migration	290	0.516387	1.71301	1.0599e-05	0.00225112	0.00195543	1949	tags=21%, list=11%, signal=19%	ENSG00000165633/ENSG00000138798/ENSG00000114251/ENSG00000078098/ENSG00000183287/ENSG00000113140/ENSG00000128917/ENSG00000145632/ENSG00000156427/ENSG00000135046/ENSG00000049130/ENSG00000125968/ENSG00000100292/ENSG00000117707/ENSG00000020181/ENSG00000197256/ENSG00000124216/ENSG00000133121/ENSG00000134013/ENSG00000116717/ENSG00000112715/ENSG00000092969/ENSG00000010438/ENSG00000156234/ENSG00000136960…
GO:0051052	regulation of DNA metabolic process	498	-0.366778	-1.46897	1.21279e-05	0.00251451	0.00218423	3572	tags=31%, list=21%, signal=25%	ENSG00000075624/ENSG00000082014/ENSG00000049167/ENSG00000122257/ENSG00000149273/ENSG00000182156/ENSG00000156709/ENSG00000173473/ENSG00000172795/ENSG00000163159/ENSG00000135624/ENSG00000124575/ENSG00000141644/ENSG00000181163/ENSG00000152193/ENSG00000166337/ENSG00000173011/ENSG00000141446/ENSG00000158161/ENSG00000185787/ENSG00000109079/ENSG00000105287/ENSG00000189091/ENSG00000080824/ENSG00000130988…
GO:0034728	nucleosome organization	114	-0.541128	-1.87367	1.44807e-05	0.00293251	0.00254732	3597	tags=42%, list=21%, signal=34%	ENSG00000273542/ENSG00000075856/ENSG00000082014/ENSG00000173473/ENSG00000124575/ENSG00000181163/ENSG00000233822/ENSG00000132780/ENSG00000164104/ENSG00000163041/ENSG00000119335/ENSG00000278828/ENSG00000162521/ENSG00000180596/ENSG00000105011/ENSG00000179119/ENSG00000273802/ENSG00000274618/ENSG00000197238/ENSG00000159259/ENSG00000278705/ENSG00000275713/ENSG00000156650/ENSG00000124635/ENSG00000277157…
GO:0045165	cell fate commitment	251	0.529523	1.7346	1.54823e-05	0.00306409	0.00266162	1727	tags=16%, list=10%, signal=15%	ENSG00000136535/ENSG00000114251/ENSG00000092607/ENSG00000135047/ENSG00000181449/ENSG00000128917/ENSG00000136158/ENSG00000129682/ENSG00000007866/ENSG00000069011/ENSG00000149922/ENSG00000117707/ENSG00000101384/ENSG00000143816/ENSG00000134532/ENSG00000116132/ENSG00000108379/ENSG00000184058/ENSG00000115266/ENSG00000159556/ENSG00000177103/ENSG00000156574/ENSG00000149256/ENSG00000127152/ENSG00000130675…
GO:0043542	endothelial cell migration	207	0.555205	1.78941	1.67664e-05	0.00324448	0.00281832	1949	tags=23%, list=11%, signal=21%	ENSG00000165633/ENSG00000138798/ENSG00000114251/ENSG00000078098/ENSG00000183287/ENSG00000113140/ENSG00000128917/ENSG00000145632/ENSG00000156427/ENSG00000135046/ENSG00000125968/ENSG00000100292/ENSG00000117707/ENSG00000020181/ENSG00000133121/ENSG00000134013/ENSG00000116717/ENSG00000112715/ENSG00000010438/ENSG00000156234/ENSG00000213853/ENSG00000232810/ENSG00000233276/ENSG00000132386/ENSG00000171680…
GO:0071459	protein localization to chromosome, centromeric region	39	-0.719491	-2.08322	1.93257e-05	0.00329978	0.00286635	2783	tags=56%, list=16%, signal=47%	ENSG00000137812/ENSG00000102974/ENSG00000184445/ENSG00000172167/ENSG00000278463/ENSG00000274618/ENSG00000197238/ENSG00000278705/ENSG00000040275/ENSG00000156970/ENSG00000124635/ENSG00000178999/ENSG00000277157/ENSG00000086827/ENSG00000198887/ENSG00000115163/ENSG00000112742/ENSG00000158406/ENSG00000145919/ENSG00000174442/ENSG00000275126/ENSG00000277075
GO:0000819	sister chromatid segregation	214	-0.447395	-1.68088	1.91735e-05	0.00329978	0.00286635	3590	tags=39%, list=21%, signal=31%	ENSG00000136824/ENSG00000075624/ENSG00000082014/ENSG00000198824/ENSG00000146918/ENSG00000130177/ENSG00000173473/ENSG00000083937/ENSG00000080986/ENSG00000161800/ENSG00000131747/ENSG00000182504/ENSG00000112941/ENSG00000090273/ENSG00000116213/ENSG00000090889/ENSG00000134222/ENSG00000094880/ENSG00000137812/ENSG00000257103/ENSG00000163939/ENSG00000053900/ENSG00000184445/ENSG00000106635/ENSG00000149636…
GO:0098813	nuclear chromosome segregation	293	-0.413642	-1.58653	1.86872e-05	0.00329978	0.00286635	3590	tags=36%, list=21%, signal=29%	ENSG00000136824/ENSG00000075624/ENSG00000082014/ENSG00000198824/ENSG00000146918/ENSG00000130177/ENSG00000173473/ENSG00000083937/ENSG00000080986/ENSG00000161800/ENSG00000068903/ENSG00000131747/ENSG00000182504/ENSG00000112941/ENSG00000114999/ENSG00000090273/ENSG00000116213/ENSG00000090889/ENSG00000134222/ENSG00000164961/ENSG00000094880/ENSG00000137812/ENSG00000196074/ENSG00000257103/ENSG00000163939…
GO:0007169	transmembrane receptor protein tyrosine kinase signaling pathway	570	0.446172	1.5444	1.89169e-05	0.00329978	0.00286635	3091	tags=26%, list=18%, signal=22%	ENSG00000034971/ENSG00000138798/ENSG00000114251/ENSG00000214944/ENSG00000165197/ENSG00000145335/ENSG00000129170/ENSG00000183423/ENSG00000183287/ENSG00000113494/ENSG00000153563/ENSG00000103056/ENSG00000172116/ENSG00000156427/ENSG00000169252/ENSG00000065675/ENSG00000103034/ENSG00000136158/ENSG00000175866/ENSG00000134962/ENSG00000177706/ENSG00000213949/ENSG00000019991/ENSG00000109684/ENSG00000068078…
GO:0048514	blood vessel morphogenesis	581	0.443242	1.53659	1.82507e-05	0.00329978	0.00286635	1968	tags=17%, list=11%, signal=16%	ENSG00000165633/ENSG00000138798/ENSG00000114251/ENSG00000120708/ENSG00000165197/ENSG00000078098/ENSG00000183287/ENSG00000113140/ENSG00000128917/ENSG00000145632/ENSG00000149948/ENSG00000166825/ENSG00000156427/ENSG00000135046/ENSG00000136158/ENSG00000185215/ENSG00000125968/ENSG00000140545/ENSG00000100292/ENSG00000005961/ENSG00000153904/ENSG00000149922/ENSG00000117707/ENSG00000163235/ENSG00000020181…
GO:0006397	mRNA processing	441	-0.377902	-1.50316	1.82345e-05	0.00329978	0.00286635	4194	tags=38%, list=24%, signal=30%	ENSG00000133226/ENSG00000136270/ENSG00000134453/ENSG00000163694/ENSG00000122566/ENSG00000204560/ENSG00000168710/ENSG00000114503/ENSG00000205937/ENSG00000162374/ENSG00000112531/ENSG00000185246/ENSG00000004487/ENSG00000183431/ENSG00000166477/ENSG00000100201/ENSG00000088247/ENSG00000131652/ENSG00000117592/ENSG00000101343/ENSG00000165119/ENSG00000116752/ENSG00000170144/ENSG00000107951/ENSG00000101811…
GO:0006334	nucleosome assembly	95	-0.573645	-1.92123	2.26852e-05	0.00334875	0.0029089	3297	tags=44%, list=19%, signal=36%	ENSG00000124575/ENSG00000181163/ENSG00000233822/ENSG00000132780/ENSG00000164104/ENSG00000163041/ENSG00000119335/ENSG00000278828/ENSG00000162521/ENSG00000180596/ENSG00000105011/ENSG00000179119/ENSG00000273802/ENSG00000274618/ENSG00000197238/ENSG00000159259/ENSG00000278705/ENSG00000275713/ENSG00000156650/ENSG00000124635/ENSG00000277157/ENSG00000183598/ENSG00000167670/ENSG00000197153/ENSG00000188486…
GO:0006457	protein folding	194	-0.458836	-1.70348	2.1281e-05	0.00334875	0.0029089	3420	tags=35%, list=20%, signal=28%	ENSG00000090520/ENSG00000135624/ENSG00000205981/ENSG00000183291/ENSG00000128228/ENSG00000166170/ENSG00000129255/ENSG00000153132/ENSG00000175206/ENSG00000153015/ENSG00000080824/ENSG00000168259/ENSG00000090273/ENSG00000171960/ENSG00000166226/ENSG00000120694/ENSG00000105821/ENSG00000146731/ENSG00000137168/ENSG00000171497/ENSG00000044574/ENSG00000172728/ENSG00000183207/ENSG00000170464/ENSG00000179218…
GO:0006260	DNA replication	264	-0.431055	-1.64163	2.38427e-05	0.00334875	0.0029089	3545	tags=37%, list=20%, signal=30%	ENSG00000008441/ENSG00000122257/ENSG00000182156/ENSG00000159335/ENSG00000100479/ENSG00000159147/ENSG00000109917/ENSG00000152193/ENSG00000141446/ENSG00000132780/ENSG00000115350/ENSG00000160957/ENSG00000139618/ENSG00000109079/ENSG00000119335/ENSG00000135829/ENSG00000140451/ENSG00000117748/ENSG00000101347/ENSG00000105821/ENSG00000143799/ENSG00000167900/ENSG00000100297/ENSG00000101773/ENSG00000013573…
GO:0051606	detection of stimulus	364	0.479627	1.61876	2.35689e-05	0.00334875	0.0029089	2376	tags=16%, list=14%, signal=14%	ENSG00000197403/ENSG00000078098/ENSG00000184022/ENSG00000129170/ENSG00000278570/ENSG00000188558/ENSG00000181518/ENSG00000181499/ENSG00000173662/ENSG00000164418/ENSG00000169962/ENSG00000276644/ENSG00000130561/ENSG00000156052/ENSG00000277481/ENSG00000180245/ENSG00000154589/ENSG00000104237/ENSG00000174125/ENSG00000171014/ENSG00000221970/ENSG00000179029/ENSG00000167083/ENSG00000137841/ENSG00000232810…
GO:0048193	Golgi vesicle transport	276	-0.415151	-1.60149	2.37002e-05	0.00334875	0.0029089	3900	tags=36%, list=22%, signal=29%	ENSG00000146809/ENSG00000113719/ENSG00000143771/ENSG00000174903/ENSG00000197969/ENSG00000148396/ENSG00000185896/ENSG00000108587/ENSG00000116903/ENSG00000180957/ENSG00000181704/ENSG00000103544/ENSG00000174567/ENSG00000162236/ENSG00000158623/ENSG00000138660/ENSG00000113615/ENSG00000116521/ENSG00000101558/ENSG00000134265/ENSG00000107862/ENSG00000170881/ENSG00000079332/ENSG00000160218/ENSG00000113734…
GO:0001501	skeletal system development	464	0.464233	1.59089	2.14902e-05	0.00334875	0.0029089	2024	tags=17%, list=12%, signal=15%	ENSG00000034971/ENSG00000114251/ENSG00000125879/ENSG00000147655/ENSG00000092607/ENSG00000090539/ENSG00000120708/ENSG00000160200/ENSG00000168779/ENSG00000103056/ENSG00000149948/ENSG00000156427/ENSG00000129757/ENSG00000177706/ENSG00000069011/ENSG00000068078/ENSG00000137203/ENSG00000164050/ENSG00000124216/ENSG00000134013/ENSG00000143816/ENSG00000134532/ENSG00000120093/ENSG00000116132/ENSG00000077092…
GO:0120039	plasma membrane bounded cell projection morphogenesis	623	0.440904	1.53007	2.22815e-05	0.00334875	0.0029089	3696	tags=32%, list=21%, signal=26%	ENSG00000136535/ENSG00000114251/ENSG00000214944/ENSG00000124785/ENSG00000198576/ENSG00000168779/ENSG00000041515/ENSG00000169439/ENSG00000065675/ENSG00000175866/ENSG00000158321/ENSG00000129682/ENSG00000213949/ENSG00000082397/ENSG00000131711/ENSG00000196576/ENSG00000151490/ENSG00000138411/ENSG00000147852/ENSG00000182175/ENSG00000155974/ENSG00000167178/ENSG00000072315/ENSG00000164050/ENSG00000069764…
GO:0120035	regulation of plasma membrane bounded cell projection organization	622	0.437237	1.51711	2.29303e-05	0.00334875	0.0029089	2970	tags=28%, list=17%, signal=24%	ENSG00000136535/ENSG00000137463/ENSG00000114251/ENSG00000099834/ENSG00000198576/ENSG00000168779/ENSG00000169439/ENSG00000153071/ENSG00000103034/ENSG00000119283/ENSG00000175866/ENSG00000158321/ENSG00000076864/ENSG00000129682/ENSG00000128283/ENSG00000131711/ENSG00000196576/ENSG00000151490/ENSG00000138411/ENSG00000149922/ENSG00000074660/ENSG00000147852/ENSG00000182175/ENSG00000167178/ENSG00000072315…
GO:0001944	vasculature development	693	0.432764	1.51076	2.03379e-05	0.00334875	0.0029089	2244	tags=19%, list=13%, signal=17%	ENSG00000165633/ENSG00000138798/ENSG00000114251/ENSG00000120708/ENSG00000165197/ENSG00000078098/ENSG00000183287/ENSG00000113140/ENSG00000128917/ENSG00000145632/ENSG00000149948/ENSG00000152104/ENSG00000166825/ENSG00000156427/ENSG00000135046/ENSG00000136158/ENSG00000185215/ENSG00000125968/ENSG00000175197/ENSG00000140545/ENSG00000100292/ENSG00000005961/ENSG00000153904/ENSG00000149922/ENSG00000117707…
GO:0070848	response to growth factor	658	0.433216	1.50858	2.26522e-05	0.00334875	0.0029089	3034	tags=24%, list=17%, signal=21%	ENSG00000114251/ENSG00000090539/ENSG00000041982/ENSG00000165197/ENSG00000181449/ENSG00000183423/ENSG00000180875/ENSG00000102935/ENSG00000183287/ENSG00000101938/ENSG00000128917/ENSG00000103056/ENSG00000153071/ENSG00000156427/ENSG00000135046/ENSG00000129757/ENSG00000136158/ENSG00000175866/ENSG00000138336/ENSG00000134962/ENSG00000076864/ENSG00000125968/ENSG00000175197/ENSG00000177706/ENSG00000019991…
GO:0016071	mRNA metabolic process	673	-0.345165	-1.40178	2.37634e-05	0.00334875	0.0029089	4739	tags=41%, list=27%, signal=31%	ENSG00000115875/ENSG00000135457/ENSG00000164985/ENSG00000102241/ENSG00000182872/ENSG00000038358/ENSG00000134318/ENSG00000144535/ENSG00000169062/ENSG00000064313/ENSG00000136231/ENSG00000131981/ENSG00000132819/ENSG00000079134/ENSG00000123908/ENSG00000182173/ENSG00000076924/ENSG00000174173/ENSG00000160201/ENSG00000164896/ENSG00000101412/ENSG00000138385/ENSG00000140395/ENSG00000185728/ENSG00000006712…
GO:0036503	ERAD pathway	103	-0.557361	-1.87988	2.88123e-05	0.00386441	0.00335682	3135	tags=40%, list=18%, signal=33%	ENSG00000162298/ENSG00000099958/ENSG00000153132/ENSG00000170881/ENSG00000116044/ENSG00000121060/ENSG00000136986/ENSG00000110344/ENSG00000044574/ENSG00000136813/ENSG00000072849/ENSG00000185345/ENSG00000204463/ENSG00000179218/ENSG00000113194/ENSG00000134109/ENSG00000144224/ENSG00000184787/ENSG00000107566/ENSG00000163527/ENSG00000101557/ENSG00000134882/ENSG00000164953/ENSG00000147475/ENSG00000111885…
GO:0050000	chromosome localization	107	-0.540195	-1.83512	2.83061e-05	0.00386441	0.00335682	4349	tags=48%, list=25%, signal=36%	ENSG00000131165/ENSG00000115561/ENSG00000031691/ENSG00000079616/ENSG00000176623/ENSG00000147457/ENSG00000083535/ENSG00000117650/ENSG00000101421/ENSG00000149503/ENSG00000108424/ENSG00000198824/ENSG00000083937/ENSG00000080986/ENSG00000161800/ENSG00000068903/ENSG00000114999/ENSG00000090273/ENSG00000134222/ENSG00000094880/ENSG00000137812/ENSG00000184445/ENSG00000149636/ENSG00000180336/ENSG00000101447…
GO:0001525	angiogenesis	498	0.457257	1.5719	2.88455e-05	0.00386441	0.00335682	1968	tags=18%, list=11%, signal=16%	ENSG00000165633/ENSG00000138798/ENSG00000114251/ENSG00000120708/ENSG00000165197/ENSG00000078098/ENSG00000183287/ENSG00000113140/ENSG00000128917/ENSG00000145632/ENSG00000149948/ENSG00000166825/ENSG00000156427/ENSG00000135046/ENSG00000136158/ENSG00000185215/ENSG00000125968/ENSG00000140545/ENSG00000100292/ENSG00000005961/ENSG00000153904/ENSG00000163235/ENSG00000020181/ENSG00000101384/ENSG00000121807…
GO:0048812	neuron projection morphogenesis	608	0.439317	1.52303	3.34718e-05	0.00441625	0.00383618	2357	tags=21%, list=14%, signal=19%	ENSG00000136535/ENSG00000114251/ENSG00000214944/ENSG00000124785/ENSG00000198576/ENSG00000168779/ENSG00000041515/ENSG00000169439/ENSG00000065675/ENSG00000175866/ENSG00000158321/ENSG00000129682/ENSG00000213949/ENSG00000082397/ENSG00000131711/ENSG00000196576/ENSG00000151490/ENSG00000138411/ENSG00000147852/ENSG00000182175/ENSG00000155974/ENSG00000167178/ENSG00000072315/ENSG00000164050/ENSG00000069764…
GO:0006261	DNA-templated DNA replication	151	-0.495793	-1.77476	3.55255e-05	0.00461726	0.00401079	2753	tags=42%, list=16%, signal=35%	ENSG00000100479/ENSG00000159147/ENSG00000109917/ENSG00000115350/ENSG00000160957/ENSG00000139618/ENSG00000101347/ENSG00000143799/ENSG00000167900/ENSG00000100297/ENSG00000101773/ENSG00000013573/ENSG00000164815/ENSG00000081177/ENSG00000167325/ENSG00000183763/ENSG00000101868/ENSG00000198554/ENSG00000035928/ENSG00000131153/ENSG00000165392/ENSG00000049541/ENSG00000125885/ENSG00000163781/ENSG00000146263…
GO:0000375	RNA splicing, via transesterification reactions	281	-0.405866	-1.55076	3.91619e-05	0.00501502	0.0043563	4341	tags=44%, list=25%, signal=34%	ENSG00000145388/ENSG00000087365/ENSG00000078328/ENSG00000005436/ENSG00000133226/ENSG00000134453/ENSG00000163694/ENSG00000122566/ENSG00000204560/ENSG00000114503/ENSG00000205937/ENSG00000112531/ENSG00000185246/ENSG00000004487/ENSG00000183431/ENSG00000100201/ENSG00000088247/ENSG00000117592/ENSG00000101343/ENSG00000165119/ENSG00000116752/ENSG00000170144/ENSG00000109971/ENSG00000139675/ENSG00000075856…
GO:0001667	ameboidal-type cell migration	404	0.468018	1.58913	4.24328e-05	0.00535515	0.00465175	2292	tags=20%, list=13%, signal=18%	ENSG00000165633/ENSG00000138798/ENSG00000114251/ENSG00000078098/ENSG00000183287/ENSG00000113140/ENSG00000128917/ENSG00000145632/ENSG00000156427/ENSG00000135046/ENSG00000049130/ENSG00000125968/ENSG00000100292/ENSG00000117707/ENSG00000020181/ENSG00000197256/ENSG00000124216/ENSG00000133121/ENSG00000134013/ENSG00000116717/ENSG00000112715/ENSG00000132470/ENSG00000092969/ENSG00000184058/ENSG00000124145…
GO:0007411	axon guidance	221	0.533017	1.73043	4.49898e-05	0.00551791	0.00479314	3696	tags=36%, list=21%, signal=29%	ENSG00000136535/ENSG00000114251/ENSG00000065675/ENSG00000196576/ENSG00000151490/ENSG00000164050/ENSG00000069764/ENSG00000133216/ENSG00000112715/ENSG00000187323/ENSG00000107731/ENSG00000108379/ENSG00000189056/ENSG00000196569/ENSG00000021645/ENSG00000159556/ENSG00000168758/ENSG00000165731/ENSG00000177103/ENSG00000273749/ENSG00000221866/ENSG00000127152/ENSG00000136830/ENSG00000187122/ENSG00000100784…
GO:0097485	neuron projection guidance	221	0.533017	1.73043	4.49898e-05	0.00551791	0.00479314	3696	tags=36%, list=21%, signal=29%	ENSG00000136535/ENSG00000114251/ENSG00000065675/ENSG00000196576/ENSG00000151490/ENSG00000164050/ENSG00000069764/ENSG00000133216/ENSG00000112715/ENSG00000187323/ENSG00000107731/ENSG00000108379/ENSG00000189056/ENSG00000196569/ENSG00000021645/ENSG00000159556/ENSG00000168758/ENSG00000165731/ENSG00000177103/ENSG00000273749/ENSG00000221866/ENSG00000127152/ENSG00000136830/ENSG00000187122/ENSG00000100784…
GO:0032309	icosanoid secretion	40	0.778084	1.99314	4.64312e-05	0.00561559	0.00487799	1308	tags=22%, list=8%, signal=21%	ENSG00000138308/ENSG00000069696/ENSG00000135046/ENSG00000198049/ENSG00000069764/ENSG00000125538/ENSG00000108984/ENSG00000167525/ENSG00000089041
GO:0050907	detection of chemical stimulus involved in sensory perception	191	0.540906	1.72899	5.47475e-05	0.0065307	0.0056729	1407	tags=8%, list=8%, signal=8%	ENSG00000197403/ENSG00000184022/ENSG00000188558/ENSG00000181518/ENSG00000181499/ENSG00000173662/ENSG00000169962/ENSG00000277481/ENSG00000171014/ENSG00000221970/ENSG00000137841/ENSG00000212807/ENSG00000136514/ENSG00000243896/ENSG00000256574/ENSG00000171459
GO:0032200	telomere organization	176	-0.47649	-1.7393	5.57962e-05	0.00656585	0.00570343	3178	tags=39%, list=18%, signal=32%	ENSG00000172795/ENSG00000135624/ENSG00000068903/ENSG00000106462/ENSG00000163041/ENSG00000160957/ENSG00000139618/ENSG00000080824/ENSG00000278828/ENSG00000140451/ENSG00000117748/ENSG00000089022/ENSG00000130119/ENSG00000147099/ENSG00000166226/ENSG00000138668/ENSG00000143799/ENSG00000092199/ENSG00000146731/ENSG00000119906/ENSG00000183207/ENSG00000145912/ENSG00000150753/ENSG00000035928/ENSG00000101442…
GO:0006403	RNA localization	190	-0.453958	-1.67884	5.75838e-05	0.00668586	0.00580768	4895	tags=55%, list=28%, signal=40%	ENSG00000173744/ENSG00000137312/ENSG00000147601/ENSG00000173273/ENSG00000131378/ENSG00000115875/ENSG00000169062/ENSG00000107164/ENSG00000136231/ENSG00000079134/ENSG00000196313/ENSG00000138385/ENSG00000075188/ENSG00000119392/ENSG00000125450/ENSG00000175216/ENSG00000120253/ENSG00000078328/ENSG00000120533/ENSG00000125351/ENSG00000122566/ENSG00000153207/ENSG00000114503/ENSG00000112531/ENSG00000182117…
GO:2000147	positive regulation of cell motility	522	0.441393	1.51746	6.04005e-05	0.00692063	0.00601161	2602	tags=22%, list=15%, signal=19%	ENSG00000034971/ENSG00000138798/ENSG00000114251/ENSG00000165197/ENSG00000146070/ENSG00000183287/ENSG00000113140/ENSG00000124343/ENSG00000145632/ENSG00000153071/ENSG00000156427/ENSG00000135046/ENSG00000136158/ENSG00000049130/ENSG00000112486/ENSG00000100292/ENSG00000005961/ENSG00000019991/ENSG00000117707/ENSG00000020181/ENSG00000121807/ENSG00000124216/ENSG00000133216/ENSG00000171105/ENSG00000136235…
GO:0050770	regulation of axonogenesis	154	0.567936	1.78219	6.15218e-05	0.00695756	0.00604369	2427	tags=31%, list=14%, signal=26%	ENSG00000114251/ENSG00000168779/ENSG00000129682/ENSG00000131711/ENSG00000196576/ENSG00000182175/ENSG00000167178/ENSG00000072315/ENSG00000164050/ENSG00000133216/ENSG00000112715/ENSG00000187323/ENSG00000108379/ENSG00000127870/ENSG00000186868/ENSG00000168758/ENSG00000165731/ENSG00000273749/ENSG00000221866/ENSG00000105426/ENSG00000187122/ENSG00000177169/ENSG00000154645/ENSG00000143199/ENSG00000143320…
GO:0033044	regulation of chromosome organization	238	-0.420669	-1.59095	6.86009e-05	0.00765868	0.00665272	3590	tags=37%, list=21%, signal=30%	ENSG00000136824/ENSG00000075624/ENSG00000082014/ENSG00000146918/ENSG00000130177/ENSG00000173473/ENSG00000172795/ENSG00000080986/ENSG00000135624/ENSG00000145736/ENSG00000131747/ENSG00000163041/ENSG00000140451/ENSG00000143379/ENSG00000089022/ENSG00000130119/ENSG00000147099/ENSG00000166582/ENSG00000166226/ENSG00000094880/ENSG00000138668/ENSG00000137812/ENSG00000143799/ENSG00000092199/ENSG00000146731…
GO:0030433	ubiquitin-dependent ERAD pathway	80	-0.570212	-1.87586	7.29386e-05	0.00803987	0.00698384	3135	tags=44%, list=18%, signal=36%	ENSG00000162298/ENSG00000099958/ENSG00000153132/ENSG00000116044/ENSG00000121060/ENSG00000136986/ENSG00000110344/ENSG00000044574/ENSG00000136813/ENSG00000072849/ENSG00000204463/ENSG00000179218/ENSG00000113194/ENSG00000134109/ENSG00000144224/ENSG00000184787/ENSG00000107566/ENSG00000163527/ENSG00000101557/ENSG00000164953/ENSG00000147475/ENSG00000111885/ENSG00000198162/ENSG00000166598/ENSG00000088298…
GO:0030335	positive regulation of cell migration	501	0.444142	1.5259	7.68733e-05	0.00826436	0.00717884	2602	tags=22%, list=15%, signal=19%	ENSG00000034971/ENSG00000138798/ENSG00000114251/ENSG00000165197/ENSG00000146070/ENSG00000183287/ENSG00000113140/ENSG00000124343/ENSG00000145632/ENSG00000153071/ENSG00000156427/ENSG00000135046/ENSG00000136158/ENSG00000049130/ENSG00000112486/ENSG00000100292/ENSG00000005961/ENSG00000019991/ENSG00000117707/ENSG00000020181/ENSG00000121807/ENSG00000124216/ENSG00000133216/ENSG00000171105/ENSG00000136235…
GO:0030155	regulation of cell adhesion	735	0.405754	1.42183	7.64624e-05	0.00826436	0.00717884	3381	tags=27%, list=19%, signal=23%	ENSG00000034971/ENSG00000114251/ENSG00000090539/ENSG00000130707/ENSG00000041982/ENSG00000120708/ENSG00000181449/ENSG00000151208/ENSG00000113494/ENSG00000272398/ENSG00000114646/ENSG00000153071/ENSG00000135046/ENSG00000065675/ENSG00000172216/ENSG00000049130/ENSG00000134028/ENSG00000196576/ENSG00000151490/ENSG00000197646/ENSG00000101384/ENSG00000121807/ENSG00000164050/ENSG00000133216/ENSG00000057294…
GO:0007162	negative regulation of cell adhesion	273	0.497963	1.64553	8.47599e-05	0.00900109	0.0078188	2448	tags=25%, list=14%, signal=21%	ENSG00000034971/ENSG00000130707/ENSG00000041982/ENSG00000120708/ENSG00000151208/ENSG00000135046/ENSG00000172216/ENSG00000134028/ENSG00000196576/ENSG00000151490/ENSG00000197646/ENSG00000101384/ENSG00000164050/ENSG00000133216/ENSG00000136235/ENSG00000112715/ENSG00000177076/ENSG00000181847/ENSG00000124145/ENSG00000170677/ENSG00000105639/ENSG00000117228/ENSG00000221866/ENSG00000159216/ENSG00000157227…
GO:0071826	protein-RNA complex organization	200	-0.442328	-1.64182	8.7707e-05	0.00909229	0.00789802	4000	tags=43%, list=23%, signal=33%	ENSG00000185246/ENSG00000126070/ENSG00000183431/ENSG00000083845/ENSG00000261236/ENSG00000232119/ENSG00000101343/ENSG00000178982/ENSG00000075856/ENSG00000106263/ENSG00000184110/ENSG00000180228/ENSG00000118246/ENSG00000137656/ENSG00000167088/ENSG00000136937/ENSG00000099995/ENSG00000125445/ENSG00000134371/ENSG00000189091/ENSG00000080824/ENSG00000135829/ENSG00000111605/ENSG00000131876/ENSG00000143368…
GO:0043410	positive regulation of MAPK cascade	424	0.457564	1.56114	8.7409e-05	0.00909229	0.00789802	1796	tags=17%, list=10%, signal=16%	ENSG00000138798/ENSG00000114251/ENSG00000069696/ENSG00000181449/ENSG00000131080/ENSG00000090534/ENSG00000272398/ENSG00000103154/ENSG00000156427/ENSG00000169252/ENSG00000103034/ENSG00000136158/ENSG00000134962/ENSG00000198049/ENSG00000213949/ENSG00000019991/ENSG00000068078/ENSG00000196660/ENSG00000130222/ENSG00000163235/ENSG00000124602/ENSG00000171105/ENSG00000136235/ENSG00000116717/ENSG00000112715…
GO:0051303	establishment of chromosome localization	99	-0.541883	-1.82099	9.42248e-05	0.00965305	0.00838513	4349	tags=49%, list=25%, signal=37%	ENSG00000131165/ENSG00000115561/ENSG00000031691/ENSG00000079616/ENSG00000176623/ENSG00000147457/ENSG00000083535/ENSG00000117650/ENSG00000101421/ENSG00000149503/ENSG00000108424/ENSG00000198824/ENSG00000083937/ENSG00000080986/ENSG00000161800/ENSG00000068903/ENSG00000114999/ENSG00000090273/ENSG00000134222/ENSG00000094880/ENSG00000137812/ENSG00000184445/ENSG00000149636/ENSG00000180336/ENSG00000101447…
GO:0006270	DNA replication initiation	35	-0.697217	-1.95266	9.7679e-05	0.00989056	0.00859145	2606	tags=54%, list=15%, signal=46%	ENSG00000100297/ENSG00000164815/ENSG00000101868/ENSG00000163781/ENSG00000105173/ENSG00000112312/ENSG00000014138/ENSG00000135336/ENSG00000166508/ENSG00000093009/ENSG00000181938/ENSG00000076003/ENSG00000073111/ENSG00000140534/ENSG00000112118/ENSG00000065328/ENSG00000085840/ENSG00000104738/ENSG00000094804
GO:0007198	adenylate cyclase-inhibiting serotonin receptor signaling pathway	6	0.969238	1.73899	0.000106514	0.0104216	0.00905276	66	tags=17%, list=0%, signal=17%	ENSG00000069696
GO:0031346	positive regulation of cell projection organization	339	0.477813	1.60509	0.000106076	0.0104216	0.00905276	2965	tags=31%, list=17%, signal=26%	ENSG00000114251/ENSG00000168779/ENSG00000103034/ENSG00000119283/ENSG00000175866/ENSG00000158321/ENSG00000128283/ENSG00000131711/ENSG00000196576/ENSG00000074660/ENSG00000147852/ENSG00000182175/ENSG00000155974/ENSG00000167178/ENSG00000072315/ENSG00000164050/ENSG00000133216/ENSG00000112715/ENSG00000104237/ENSG00000108379/ENSG00000189056/ENSG00000132535/ENSG00000138193/ENSG00000118432/ENSG00000136960…
GO:0061564	axon development	478	0.447882	1.53564	0.000104124	0.0104216	0.00905276	3137	tags=25%, list=18%, signal=21%	ENSG00000136535/ENSG00000137463/ENSG00000114251/ENSG00000041982/ENSG00000214944/ENSG00000168779/ENSG00000114646/ENSG00000065675/ENSG00000175866/ENSG00000158321/ENSG00000129682/ENSG00000131711/ENSG00000196576/ENSG00000151490/ENSG00000074660/ENSG00000182175/ENSG00000167178/ENSG00000072315/ENSG00000164050/ENSG00000069764/ENSG00000133216/ENSG00000112715/ENSG00000187323/ENSG00000107731/ENSG00000108379…
GO:0010975	regulation of neuron projection development	438	0.452163	1.54462	0.000110845	0.010607	0.00921378	3137	tags=29%, list=18%, signal=24%	ENSG00000136535/ENSG00000137463/ENSG00000114251/ENSG00000198576/ENSG00000168779/ENSG00000169439/ENSG00000153071/ENSG00000103034/ENSG00000119283/ENSG00000175866/ENSG00000129682/ENSG00000131711/ENSG00000196576/ENSG00000151490/ENSG00000138411/ENSG00000149922/ENSG00000074660/ENSG00000147852/ENSG00000182175/ENSG00000167178/ENSG00000072315/ENSG00000164050/ENSG00000133216/ENSG00000112715/ENSG00000116132…
GO:0048589	developmental growth	597	0.42699	1.47997	0.000110027	0.010607	0.00921378	1775	tags=17%, list=10%, signal=16%	ENSG00000110436/ENSG00000114251/ENSG00000147655/ENSG00000041982/ENSG00000148935/ENSG00000181449/ENSG00000146938/ENSG00000124785/ENSG00000113494/ENSG00000103056/ENSG00000124762/ENSG00000135046/ENSG00000169252/ENSG00000129757/ENSG00000103034/ENSG00000136158/ENSG00000175707/ENSG00000158321/ENSG00000095587/ENSG00000074966/ENSG00000129682/ENSG00000113739/ENSG00000068078/ENSG00000131711/ENSG00000117707…
GO:0042274	ribosomal small subunit biogenesis	98	-0.538373	-1.80092	0.000113257	0.01072	0.00931192	3445	tags=55%, list=20%, signal=44%	ENSG00000163811/ENSG00000150990/ENSG00000105193/ENSG00000181163/ENSG00000151304/ENSG00000124383/ENSG00000125445/ENSG00000187051/ENSG00000108651/ENSG00000065183/ENSG00000148296/ENSG00000167721/ENSG00000087269/ENSG00000172809/ENSG00000146909/ENSG00000136718/ENSG00000196943/ENSG00000124787/ENSG00000101782/ENSG00000143633/ENSG00000135372/ENSG00000058729/ENSG00000079246/ENSG00000146109/ENSG00000137154…
GO:0061448	connective tissue development	259	0.50474	1.66314	0.000116692	0.0109264	0.00949125	2042	tags=18%, list=12%, signal=16%	ENSG00000114251/ENSG00000125879/ENSG00000147655/ENSG00000120708/ENSG00000160200/ENSG00000168779/ENSG00000103056/ENSG00000149948/ENSG00000156427/ENSG00000069011/ENSG00000068078/ENSG00000124216/ENSG00000134013/ENSG00000143816/ENSG00000134532/ENSG00000120093/ENSG00000116132/ENSG00000077092/ENSG00000105204/ENSG00000198353/ENSG00000107796/ENSG00000159216/ENSG00000147408/ENSG00000008710/ENSG00000085741…
GO:0050482	arachidonic acid secretion	25	0.83452	1.95552	0.000124486	0.0112919	0.00980874	405	tags=20%, list=2%, signal=20%	ENSG00000138308/ENSG00000069696/ENSG00000135046/ENSG00000198049/ENSG00000069764
GO:1903963	arachidonate transport	25	0.83452	1.95552	0.000124486	0.0112919	0.00980874	405	tags=20%, list=2%, signal=20%	ENSG00000138308/ENSG00000069696/ENSG00000135046/ENSG00000198049/ENSG00000069764
GO:0022618	protein-RNA complex assembly	192	-0.435674	-1.62189	0.00012228	0.0112919	0.00980874	4000	tags=44%, list=23%, signal=34%	ENSG00000185246/ENSG00000126070/ENSG00000183431/ENSG00000083845/ENSG00000261236/ENSG00000232119/ENSG00000101343/ENSG00000178982/ENSG00000075856/ENSG00000106263/ENSG00000184110/ENSG00000180228/ENSG00000118246/ENSG00000137656/ENSG00000167088/ENSG00000136937/ENSG00000099995/ENSG00000125445/ENSG00000134371/ENSG00000189091/ENSG00000080824/ENSG00000135829/ENSG00000111605/ENSG00000131876/ENSG00000143368…
GO:0040017	positive regulation of locomotion	536	0.42883	1.47752	0.00012753	0.0114488	0.00994503	2602	tags=21%, list=15%, signal=19%	ENSG00000034971/ENSG00000138798/ENSG00000114251/ENSG00000165197/ENSG00000146070/ENSG00000183287/ENSG00000113140/ENSG00000124343/ENSG00000145632/ENSG00000153071/ENSG00000156427/ENSG00000135046/ENSG00000136158/ENSG00000049130/ENSG00000112486/ENSG00000100292/ENSG00000005961/ENSG00000019991/ENSG00000117707/ENSG00000020181/ENSG00000121807/ENSG00000124216/ENSG00000133216/ENSG00000171105/ENSG00000136235…
GO:0015793	glycerol transmembrane transport	6	-0.954289	-1.77339	0.000129411	0.0114991	0.00998872	129	tags=33%, list=1%, signal=33%	ENSG00000240583/ENSG00000165272
GO:0051310	metaphase chromosome alignment	87	-0.570079	-1.88107	0.000134129	0.0117979	0.0102483	4349	tags=54%, list=25%, signal=41%	ENSG00000131165/ENSG00000115561/ENSG00000031691/ENSG00000079616/ENSG00000176623/ENSG00000147457/ENSG00000083535/ENSG00000117650/ENSG00000101421/ENSG00000149503/ENSG00000108424/ENSG00000198824/ENSG00000083937/ENSG00000080986/ENSG00000161800/ENSG00000068903/ENSG00000114999/ENSG00000090273/ENSG00000134222/ENSG00000094880/ENSG00000137812/ENSG00000184445/ENSG00000149636/ENSG00000180336/ENSG00000101447…
GO:0000377	RNA splicing, via transesterification reactions with bulged adenosine as nucleophile	277	-0.400257	-1.54307	0.000141861	0.0120993	0.0105101	4341	tags=44%, list=25%, signal=33%	ENSG00000145388/ENSG00000087365/ENSG00000078328/ENSG00000005436/ENSG00000133226/ENSG00000134453/ENSG00000163694/ENSG00000122566/ENSG00000204560/ENSG00000114503/ENSG00000205937/ENSG00000112531/ENSG00000185246/ENSG00000004487/ENSG00000183431/ENSG00000100201/ENSG00000117592/ENSG00000101343/ENSG00000165119/ENSG00000116752/ENSG00000170144/ENSG00000109971/ENSG00000139675/ENSG00000075856/ENSG00000101452…
GO:0000398	mRNA splicing, via spliceosome	277	-0.400257	-1.54307	0.000141861	0.0120993	0.0105101	4341	tags=44%, list=25%, signal=33%	ENSG00000145388/ENSG00000087365/ENSG00000078328/ENSG00000005436/ENSG00000133226/ENSG00000134453/ENSG00000163694/ENSG00000122566/ENSG00000204560/ENSG00000114503/ENSG00000205937/ENSG00000112531/ENSG00000185246/ENSG00000004487/ENSG00000183431/ENSG00000100201/ENSG00000117592/ENSG00000101343/ENSG00000165119/ENSG00000116752/ENSG00000170144/ENSG00000109971/ENSG00000139675/ENSG00000075856/ENSG00000101452…
GO:0071363	cellular response to growth factor stimulus	628	0.421978	1.4645	0.000143113	0.0120993	0.0105101	3034	tags=24%, list=17%, signal=21%	ENSG00000114251/ENSG00000090539/ENSG00000165197/ENSG00000183423/ENSG00000180875/ENSG00000102935/ENSG00000183287/ENSG00000101938/ENSG00000128917/ENSG00000103056/ENSG00000153071/ENSG00000156427/ENSG00000135046/ENSG00000129757/ENSG00000136158/ENSG00000175866/ENSG00000138336/ENSG00000134962/ENSG00000076864/ENSG00000125968/ENSG00000177706/ENSG00000019991/ENSG00000068078/ENSG00000131711/ENSG00000020181…
GO:0099536	synaptic signaling	714	0.408612	1.42917	0.00013938	0.0120993	0.0105101	2168	tags=17%, list=12%, signal=16%	ENSG00000168539/ENSG00000110436/ENSG00000114251/ENSG00000158445/ENSG00000069696/ENSG00000146938/ENSG00000145335/ENSG00000111052/ENSG00000198576/ENSG00000109255/ENSG00000179520/ENSG00000101938/ENSG00000137766/ENSG00000144847/ENSG00000114646/ENSG00000232125/ENSG00000145632/ENSG00000169252/ENSG00000175866/ENSG00000106236/ENSG00000164418/ENSG00000179603/ENSG00000196517/ENSG00000106113/ENSG00000131711…
GO:0003230	cardiac atrium development	35	0.762048	1.90342	0.000165036	0.0138186	0.0120035	953	tags=26%, list=5%, signal=24%	ENSG00000114251/ENSG00000168779/ENSG00000128917/ENSG00000117707/ENSG00000092969/ENSG00000124766/ENSG00000173706/ENSG00000135679/ENSG00000085741
GO:0060536	cartilage morphogenesis	7	0.953037	1.74219	0.000175376	0.0145445	0.0126341	402	tags=29%, list=2%, signal=28%	ENSG00000147655/ENSG00000124216
GO:0002764	immune response-regulating signaling pathway	442	0.440457	1.50531	0.00018652	0.0153228	0.0133101	2619	tags=25%, list=15%, signal=21%	ENSG00000118004/ENSG00000125999/ENSG00000272398/ENSG00000153563/ENSG00000172116/ENSG00000065675/ENSG00000153558/ENSG00000074966/ENSG00000113263/ENSG00000163606/ENSG00000163563/ENSG00000101082/ENSG00000137752/ENSG00000154589/ENSG00000170236/ENSG00000000938/ENSG00000163519/ENSG00000174123/ENSG00000175592/ENSG00000174125/ENSG00000101916/ENSG00000073331/ENSG00000087088/ENSG00000198821/ENSG00000101336…
GO:0007187	G protein-coupled receptor signaling pathway, coupled to cyclic nucleotide second messenger	43	0.741282	1.91561	0.000208889	0.0168427	0.0146304	1089	tags=21%, list=6%, signal=20%	ENSG00000168539/ENSG00000069696/ENSG00000135046/ENSG00000278195/ENSG00000258839/ENSG00000118432/ENSG00000108691/ENSG00000116329/ENSG00000184984
GO:0008380	RNA splicing	417	-0.36247	-1.42354	0.000207943	0.0168427	0.0146304	4341	tags=39%, list=25%, signal=30%	ENSG00000145388/ENSG00000087365/ENSG00000078328/ENSG00000005436/ENSG00000100220/ENSG00000120533/ENSG00000133226/ENSG00000134453/ENSG00000163694/ENSG00000122566/ENSG00000204560/ENSG00000114503/ENSG00000205937/ENSG00000162374/ENSG00000112531/ENSG00000270647/ENSG00000185246/ENSG00000101574/ENSG00000004487/ENSG00000183431/ENSG00000100201/ENSG00000176261/ENSG00000088247/ENSG00000131652/ENSG00000117592…
GO:0048640	negative regulation of developmental growth	102	0.599089	1.7885	0.000211314	0.0168819	0.0146644	1895	tags=27%, list=11%, signal=25%	ENSG00000114251/ENSG00000124762/ENSG00000169252/ENSG00000095587/ENSG00000129682/ENSG00000113739/ENSG00000068078/ENSG00000182175/ENSG00000187323/ENSG00000108379/ENSG00000127870/ENSG00000185386/ENSG00000151718/ENSG00000188729/ENSG00000168758/ENSG00000105426/ENSG00000145287/ENSG00000187122/ENSG00000177169/ENSG00000118785/ENSG00000001617/ENSG00000119866/ENSG00000089820/ENSG00000100600/ENSG00000065320…
GO:0007051	spindle organization	188	-0.438864	-1.61994	0.000216863	0.0171676	0.0149127	4434	tags=47%, list=26%, signal=35%	ENSG00000137814/ENSG00000092820/ENSG00000063978/ENSG00000175216/ENSG00000064102/ENSG00000131165/ENSG00000115561/ENSG00000169220/ENSG00000176623/ENSG00000147457/ENSG00000083535/ENSG00000119383/ENSG00000117650/ENSG00000101421/ENSG00000128908/ENSG00000149503/ENSG00000108424/ENSG00000147526/ENSG00000165416/ENSG00000152240/ENSG00000149273/ENSG00000083937/ENSG00000080986/ENSG00000161800/ENSG00000147874…
GO:0009593	detection of chemical stimulus	218	0.506405	1.63835	0.0002216	0.0173846	0.0151011	2359	tags=12%, list=14%, signal=11%	ENSG00000197403/ENSG00000184022/ENSG00000188558/ENSG00000181518/ENSG00000181499/ENSG00000173662/ENSG00000169962/ENSG00000277481/ENSG00000154589/ENSG00000174125/ENSG00000171014/ENSG00000221970/ENSG00000137841/ENSG00000212807/ENSG00000135643/ENSG00000136514/ENSG00000243896/ENSG00000171121/ENSG00000256574/ENSG00000171459/ENSG00000179954/ENSG00000067715/ENSG00000167207/ENSG00000137462/ENSG00000104321…
GO:0022604	regulation of cell morphogenesis	240	0.507823	1.65775	0.00022868	0.0177798	0.0154445	2803	tags=31%, list=16%, signal=26%	ENSG00000114251/ENSG00000148935/ENSG00000142279/ENSG00000198576/ENSG00000113140/ENSG00000109686/ENSG00000135046/ENSG00000138771/ENSG00000175866/ENSG00000082397/ENSG00000128283/ENSG00000196576/ENSG00000155974/ENSG00000164050/ENSG00000133216/ENSG00000112715/ENSG00000189056/ENSG00000132535/ENSG00000000938/ENSG00000095739/ENSG00000136960/ENSG00000188729/ENSG00000108691/ENSG00000179604/ENSG00000079841…
GO:0090287	regulation of cellular response to growth factor stimulus	290	0.481278	1.59655	0.000232016	0.0178796	0.0155311	2988	tags=25%, list=17%, signal=21%	ENSG00000114251/ENSG00000090539/ENSG00000183423/ENSG00000180875/ENSG00000102935/ENSG00000183287/ENSG00000101938/ENSG00000156427/ENSG00000129757/ENSG00000136158/ENSG00000138336/ENSG00000177706/ENSG00000020181/ENSG00000137834/ENSG00000182175/ENSG00000144868/ENSG00000112715/ENSG00000050165/ENSG00000156234/ENSG00000095739/ENSG00000242265/ENSG00000273749/ENSG00000136830/ENSG00000049323/ENSG00000101134…
GO:0006488	dolichol-linked oligosaccharide biosynthetic process	19	-0.774933	-1.88338	0.000238962	0.0182534	0.0158558	3210	tags=74%, list=18%, signal=60%	ENSG00000129255/ENSG00000139133/ENSG00000163933/ENSG00000088035/ENSG00000159063/ENSG00000000419/ENSG00000214160/ENSG00000033011/ENSG00000153989/ENSG00000117682/ENSG00000172269/ENSG00000086848/ENSG00000172339/ENSG00000119523
GO:0000723	telomere maintenance	149	-0.467386	-1.66777	0.000255706	0.0193625	0.0168192	3126	tags=37%, list=18%, signal=31%	ENSG00000160957/ENSG00000139618/ENSG00000080824/ENSG00000140451/ENSG00000117748/ENSG00000089022/ENSG00000130119/ENSG00000147099/ENSG00000166226/ENSG00000138668/ENSG00000143799/ENSG00000092199/ENSG00000146731/ENSG00000119906/ENSG00000183207/ENSG00000145912/ENSG00000150753/ENSG00000035928/ENSG00000101442/ENSG00000107672/ENSG00000165392/ENSG00000109534/ENSG00000135372/ENSG00000156261/ENSG00000118655…
GO:0042330	taxis	404	0.448408	1.52254	0.000261767	0.0196506	0.0170695	2589	tags=23%, list=15%, signal=20%	ENSG00000136535/ENSG00000114251/ENSG00000188373/ENSG00000165197/ENSG00000146070/ENSG00000163739/ENSG00000156427/ENSG00000135046/ENSG00000065675/ENSG00000160791/ENSG00000213949/ENSG00000112486/ENSG00000019991/ENSG00000163735/ENSG00000151490/ENSG00000020181/ENSG00000121807/ENSG00000185737/ENSG00000099377/ENSG00000100604/ENSG00000136235/ENSG00000112715/ENSG00000092969/ENSG00000213654/ENSG00000169429…
GO:0048568	embryonic organ development	399	0.445294	1.5129	0.000267236	0.0198897	0.0172772	2162	tags=18%, list=12%, signal=16%	ENSG00000114251/ENSG00000092607/ENSG00000188816/ENSG00000168779/ENSG00000204103/ENSG00000129757/ENSG00000172216/ENSG00000103034/ENSG00000136158/ENSG00000049130/ENSG00000007866/ENSG00000187079/ENSG00000137203/ENSG00000149922/ENSG00000117707/ENSG00000124216/ENSG00000133216/ENSG00000120093/ENSG00000112715/ENSG00000116132/ENSG00000077092/ENSG00000092969/ENSG00000169429/ENSG00000198353/ENSG00000184058…
GO:0061035	regulation of cartilage development	65	0.673572	1.86862	0.000276555	0.0202373	0.0175792	2292	tags=28%, list=13%, signal=24%	ENSG00000114251/ENSG00000168779/ENSG00000103056/ENSG00000156427/ENSG00000134013/ENSG00000143816/ENSG00000134532/ENSG00000077092/ENSG00000085741/ENSG00000162878/ENSG00000168487/ENSG00000110492/ENSG00000106571/ENSG00000125965/ENSG00000162998/ENSG00000178573/ENSG00000138669/ENSG00000204217
GO:0002768	immune response-regulating cell surface receptor signaling pathway	297	0.468054	1.55962	0.000276062	0.0202373	0.0175792	2619	tags=25%, list=15%, signal=22%	ENSG00000118004/ENSG00000125999/ENSG00000272398/ENSG00000153563/ENSG00000172116/ENSG00000065675/ENSG00000074966/ENSG00000113263/ENSG00000163606/ENSG00000163563/ENSG00000101082/ENSG00000154589/ENSG00000000938/ENSG00000163519/ENSG00000174125/ENSG00000087088/ENSG00000198821/ENSG00000101336/ENSG00000172673/ENSG00000117228/ENSG00000134539/ENSG00000104921/ENSG00000131042/ENSG00000153064/ENSG00000126368…
GO:0050678	regulation of epithelial cell proliferation	328	0.46538	1.56095	0.00027956	0.0202867	0.0176221	1990	tags=19%, list=11%, signal=17%	ENSG00000138798/ENSG00000114251/ENSG00000188373/ENSG00000188816/ENSG00000165197/ENSG00000181449/ENSG00000113140/ENSG00000128917/ENSG00000153071/ENSG00000129757/ENSG00000175707/ENSG00000076864/ENSG00000183873/ENSG00000100292/ENSG00000117707/ENSG00000163235/ENSG00000101384/ENSG00000112715/ENSG00000092969/ENSG00000184058/ENSG00000152894/ENSG00000087088/ENSG00000108691/ENSG00000232810/ENSG00000156574…
GO:0043408	regulation of MAPK cascade	597	0.416687	1.44426	0.00028192	0.0202889	0.017624	1796	tags=15%, list=10%, signal=14%	ENSG00000034971/ENSG00000138798/ENSG00000114251/ENSG00000069696/ENSG00000181449/ENSG00000131080/ENSG00000090534/ENSG00000272398/ENSG00000103154/ENSG00000153071/ENSG00000165238/ENSG00000156427/ENSG00000169252/ENSG00000103034/ENSG00000136158/ENSG00000134962/ENSG00000198049/ENSG00000164418/ENSG00000162772/ENSG00000213949/ENSG00000019991/ENSG00000068078/ENSG00000100351/ENSG00000196660/ENSG00000130222…
GO:0072677	eosinophil migration	27	-0.717199	-1.86563	0.000285052	0.0203462	0.0176737	156	tags=19%, list=1%, signal=18%	ENSG00000277632/ENSG00000276085/ENSG00000275302/ENSG00000102962/ENSG00000276070
GO:0034508	centromere complex assembly	30	-0.702554	-1.89072	0.000287806	0.0203757	0.0176994	4418	tags=73%, list=25%, signal=55%	ENSG00000063978/ENSG00000104147/ENSG00000166451/ENSG00000165416/ENSG00000132780/ENSG00000163041/ENSG00000166582/ENSG00000143442/ENSG00000184445/ENSG00000203760/ENSG00000138092/ENSG00000142856/ENSG00000123219/ENSG00000123485/ENSG00000126787/ENSG00000102384/ENSG00000188312/ENSG00000153044/ENSG00000167842/ENSG00000159055/ENSG00000138778/ENSG00000115163
GO:0098810	neurotransmitter reuptake	32	0.772296	1.88855	0.000296786	0.020842	0.0181044	133	tags=12%, list=1%, signal=12%	ENSG00000110436/ENSG00000069696/ENSG00000145335/ENSG00000179520
GO:0090670	RNA localization to Cajal body	19	-0.769438	-1.87002	0.000316044	0.0215009	0.0186768	3422	tags=84%, list=20%, signal=68%	ENSG00000172795/ENSG00000135624/ENSG00000166226/ENSG00000146731/ENSG00000183207/ENSG00000145912/ENSG00000150753/ENSG00000156261/ENSG00000141499/ENSG00000120438/ENSG00000175792/ENSG00000130826/ENSG00000115484/ENSG00000171824/ENSG00000145414/ENSG00000144736
GO:0090671	telomerase RNA localization to Cajal body	19	-0.769438	-1.87002	0.000316044	0.0215009	0.0186768	3422	tags=84%, list=20%, signal=68%	ENSG00000172795/ENSG00000135624/ENSG00000166226/ENSG00000146731/ENSG00000183207/ENSG00000145912/ENSG00000150753/ENSG00000156261/ENSG00000141499/ENSG00000120438/ENSG00000175792/ENSG00000130826/ENSG00000115484/ENSG00000171824/ENSG00000145414/ENSG00000144736
GO:0090672	telomerase RNA localization	19	-0.769438	-1.87002	0.000316044	0.0215009	0.0186768	3422	tags=84%, list=20%, signal=68%	ENSG00000172795/ENSG00000135624/ENSG00000166226/ENSG00000146731/ENSG00000183207/ENSG00000145912/ENSG00000150753/ENSG00000156261/ENSG00000141499/ENSG00000120438/ENSG00000175792/ENSG00000130826/ENSG00000115484/ENSG00000171824/ENSG00000145414/ENSG00000144736
GO:0090685	RNA localization to nucleus	19	-0.769438	-1.87002	0.000316044	0.0215009	0.0186768	3422	tags=84%, list=20%, signal=68%	ENSG00000172795/ENSG00000135624/ENSG00000166226/ENSG00000146731/ENSG00000183207/ENSG00000145912/ENSG00000150753/ENSG00000156261/ENSG00000141499/ENSG00000120438/ENSG00000175792/ENSG00000130826/ENSG00000115484/ENSG00000171824/ENSG00000145414/ENSG00000144736
GO:0001503	ossification	389	0.450623	1.52921	0.000325067	0.0219433	0.019061	2024	tags=19%, list=12%, signal=17%	ENSG00000034971/ENSG00000114251/ENSG00000147655/ENSG00000090539/ENSG00000041982/ENSG00000181449/ENSG00000160200/ENSG00000101938/ENSG00000168779/ENSG00000103056/ENSG00000169184/ENSG00000156427/ENSG00000169252/ENSG00000172216/ENSG00000177706/ENSG00000019991/ENSG00000068078/ENSG00000137203/ENSG00000101384/ENSG00000137834/ENSG00000164050/ENSG00000124216/ENSG00000186350/ENSG00000108379/ENSG00000185386…
GO:0016093	polyprenol metabolic process	23	-0.746621	-1.89707	0.00033194	0.0222349	0.0193144	3210	tags=65%, list=18%, signal=53%	ENSG00000129255/ENSG00000139133/ENSG00000163933/ENSG00000088035/ENSG00000159063/ENSG00000000419/ENSG00000179085/ENSG00000214160/ENSG00000033011/ENSG00000153989/ENSG00000117682/ENSG00000172269/ENSG00000086848/ENSG00000172339/ENSG00000119523
GO:0007080	mitotic metaphase chromosome alignment	52	-0.618406	-1.84594	0.0003527	0.0223484	0.019413	4349	tags=62%, list=25%, signal=46%	ENSG00000131165/ENSG00000115561/ENSG00000079616/ENSG00000176623/ENSG00000147457/ENSG00000083535/ENSG00000101421/ENSG00000149503/ENSG00000108424/ENSG00000198824/ENSG00000083937/ENSG00000080986/ENSG00000090273/ENSG00000134222/ENSG00000094880/ENSG00000085415/ENSG00000121621/ENSG00000040275/ENSG00000089685/ENSG00000118193/ENSG00000237649/ENSG00000142945/ENSG00000134690/ENSG00000178999/ENSG00000086827…
GO:0018958	phenol-containing compound metabolic process	104	0.602512	1.80237	0.000343951	0.0223484	0.019413	2208	tags=27%, list=13%, signal=24%	ENSG00000139287/ENSG00000114251/ENSG00000069696/ENSG00000145335/ENSG00000211448/ENSG00000171759/ENSG00000042832/ENSG00000211452/ENSG00000092969/ENSG00000151012/ENSG00000258839/ENSG00000111275/ENSG00000104324/ENSG00000147100/ENSG00000137857/ENSG00000123159/ENSG00000116016/ENSG00000125618/ENSG00000134086/ENSG00000104044/ENSG00000169896/ENSG00000130649/ENSG00000164733/ENSG00000164175/ENSG00000185664…
GO:0071774	response to fibroblast growth factor	105	0.599217	1.79899	0.000361867	0.0223484	0.019413	2024	tags=20%, list=12%, signal=18%	ENSG00000114251/ENSG00000041982/ENSG00000183423/ENSG00000128917/ENSG00000156427/ENSG00000136158/ENSG00000134962/ENSG00000177706/ENSG00000068078/ENSG00000169429/ENSG00000184058/ENSG00000156234/ENSG00000108691/ENSG00000168939/ENSG00000162552/ENSG00000180730/ENSG00000152518/ENSG00000021826/ENSG00000010361/ENSG00000108821/ENSG00000151348
GO:0001867	complement activation, lectin pathway	9	0.923194	1.77415	0.000366998	0.0223484	0.019413	8	tags=11%, list=0%, signal=11%	ENSG00000118004
GO:0006400	tRNA modification	88	-0.532911	-1.76474	0.000355677	0.0223484	0.019413	4564	tags=53%, list=26%, signal=40%	ENSG00000174173/ENSG00000138385/ENSG00000109618/ENSG00000169718/ENSG00000104907/ENSG00000113272/ENSG00000043514/ENSG00000165055/ENSG00000123600/ENSG00000145331/ENSG00000059588/ENSG00000168806/ENSG00000126814/ENSG00000087995/ENSG00000171103/ENSG00000142544/ENSG00000134077/ENSG00000165526/ENSG00000144034/ENSG00000277149/ENSG00000089195/ENSG00000169570/ENSG00000092094/ENSG00000099899/ENSG00000145996…
GO:0038127	ERBB signaling pathway	119	0.566101	1.72374	0.000353129	0.0223484	0.019413	1830	tags=24%, list=11%, signal=21%	ENSG00000034971/ENSG00000138798/ENSG00000136158/ENSG00000213949/ENSG00000196660/ENSG00000163235/ENSG00000185737/ENSG00000138193/ENSG00000106541/ENSG00000139053/ENSG00000169129/ENSG00000065361/ENSG00000196814/ENSG00000070159/ENSG00000149177/ENSG00000072135/ENSG00000136848/ENSG00000142208/ENSG00000141971/ENSG00000116285/ENSG00000140945/ENSG00000169891/ENSG00000176108/ENSG00000100600/ENSG00000126709…
GO:0035270	endocrine system development	128	0.558994	1.71523	0.000360633	0.0223484	0.019413	1682	tags=18%, list=10%, signal=16%	ENSG00000114251/ENSG00000181449/ENSG00000135046/ENSG00000129757/ENSG00000076864/ENSG00000069011/ENSG00000042832/ENSG00000120093/ENSG00000171105/ENSG00000184058/ENSG00000064835/ENSG00000050165/ENSG00000134853/ENSG00000124766/ENSG00000130675/ENSG00000085741/ENSG00000142208/ENSG00000175426/ENSG00000162552/ENSG00000125618/ENSG00000134086/ENSG00000110492/ENSG00000111087
GO:0048705	skeletal system morphogenesis	193	0.514375	1.6476	0.000363333	0.0223484	0.019413	2024	tags=20%, list=12%, signal=18%	ENSG00000125879/ENSG00000092607/ENSG00000160200/ENSG00000168779/ENSG00000103056/ENSG00000156427/ENSG00000068078/ENSG00000137203/ENSG00000134532/ENSG00000120093/ENSG00000116132/ENSG00000077092/ENSG00000198353/ENSG00000184058/ENSG00000000938/ENSG00000114739/ENSG00000177103/ENSG00000134853/ENSG00000179029/ENSG00000157227/ENSG00000156574/ENSG00000147408/ENSG00000008710/ENSG00000052850/ENSG00000277258…
GO:0006935	chemotaxis	402	0.448681	1.52417	0.000364601	0.0223484	0.019413	2589	tags=23%, list=15%, signal=20%	ENSG00000136535/ENSG00000114251/ENSG00000188373/ENSG00000165197/ENSG00000146070/ENSG00000163739/ENSG00000156427/ENSG00000135046/ENSG00000065675/ENSG00000160791/ENSG00000213949/ENSG00000112486/ENSG00000019991/ENSG00000163735/ENSG00000151490/ENSG00000020181/ENSG00000121807/ENSG00000185737/ENSG00000099377/ENSG00000100604/ENSG00000136235/ENSG00000112715/ENSG00000092969/ENSG00000213654/ENSG00000169429…
GO:0090066	regulation of anatomical structure size	470	0.434023	1.48958	0.000360664	0.0223484	0.019413	2347	tags=21%, list=14%, signal=19%	ENSG00000165633/ENSG00000114251/ENSG00000160200/ENSG00000099834/ENSG00000006453/ENSG00000169252/ENSG00000175866/ENSG00000188958/ENSG00000198049/ENSG00000129682/ENSG00000213949/ENSG00000128283/ENSG00000131711/ENSG00000197256/ENSG00000059377/ENSG00000182175/ENSG00000167178/ENSG00000072315/ENSG00000221955/ENSG00000112715/ENSG00000187323/ENSG00000117480/ENSG00000111664/ENSG00000108379/ENSG00000127870…
GO:0000165	MAPK cascade	692	0.406188	1.41735	0.000337241	0.0223484	0.019413	1796	tags=15%, list=10%, signal=14%	ENSG00000034971/ENSG00000138798/ENSG00000114251/ENSG00000069696/ENSG00000181449/ENSG00000131080/ENSG00000090534/ENSG00000272398/ENSG00000103154/ENSG00000153071/ENSG00000165238/ENSG00000156427/ENSG00000169252/ENSG00000103034/ENSG00000136158/ENSG00000134962/ENSG00000198049/ENSG00000160791/ENSG00000164418/ENSG00000129682/ENSG00000162772/ENSG00000213949/ENSG00000019991/ENSG00000068078/ENSG00000100351…
GO:0007268	chemical synaptic transmission	686	0.405646	1.41462	0.000353779	0.0223484	0.019413	2168	tags=17%, list=12%, signal=15%	ENSG00000168539/ENSG00000110436/ENSG00000114251/ENSG00000158445/ENSG00000069696/ENSG00000146938/ENSG00000145335/ENSG00000111052/ENSG00000198576/ENSG00000109255/ENSG00000179520/ENSG00000101938/ENSG00000137766/ENSG00000144847/ENSG00000114646/ENSG00000145632/ENSG00000169252/ENSG00000175866/ENSG00000106236/ENSG00000164418/ENSG00000179603/ENSG00000196517/ENSG00000106113/ENSG00000131711/ENSG00000121807…
GO:0098916	anterograde trans-synaptic signaling	686	0.405646	1.41462	0.000353779	0.0223484	0.019413	2168	tags=17%, list=12%, signal=15%	ENSG00000168539/ENSG00000110436/ENSG00000114251/ENSG00000158445/ENSG00000069696/ENSG00000146938/ENSG00000145335/ENSG00000111052/ENSG00000198576/ENSG00000109255/ENSG00000179520/ENSG00000101938/ENSG00000137766/ENSG00000144847/ENSG00000114646/ENSG00000145632/ENSG00000169252/ENSG00000175866/ENSG00000106236/ENSG00000164418/ENSG00000179603/ENSG00000196517/ENSG00000106113/ENSG00000131711/ENSG00000121807…
GO:0001510	RNA methylation	84	-0.52874	-1.74417	0.000387238	0.0233437	0.0202776	4117	tags=51%, list=24%, signal=39%	ENSG00000104907/ENSG00000145388/ENSG00000143303/ENSG00000101574/ENSG00000165055/ENSG00000123600/ENSG00000145331/ENSG00000059588/ENSG00000130305/ENSG00000105879/ENSG00000168806/ENSG00000126814/ENSG00000087995/ENSG00000167088/ENSG00000168228/ENSG00000171103/ENSG00000134077/ENSG00000089195/ENSG00000162851/ENSG00000165819/ENSG00000099899/ENSG00000178694/ENSG00000107614/ENSG00000066651/ENSG00000169519…
GO:0048667	cell morphogenesis involved in neuron differentiation	549	0.417573	1.44056	0.000388705	0.0233437	0.0202776	3696	tags=30%, list=21%, signal=24%	ENSG00000136535/ENSG00000114251/ENSG00000214944/ENSG00000198576/ENSG00000168779/ENSG00000169439/ENSG00000065675/ENSG00000175866/ENSG00000158321/ENSG00000129682/ENSG00000131711/ENSG00000196576/ENSG00000151490/ENSG00000138411/ENSG00000147852/ENSG00000182175/ENSG00000167178/ENSG00000072315/ENSG00000164050/ENSG00000069764/ENSG00000133216/ENSG00000112715/ENSG00000079215/ENSG00000187323/ENSG00000107731…
GO:0048245	eosinophil chemotaxis	24	-0.742941	-1.89339	0.000392298	0.0233982	0.0203249	156	tags=21%, list=1%, signal=21%	ENSG00000277632/ENSG00000276085/ENSG00000275302/ENSG00000102962/ENSG00000276070
GO:0000959	mitochondrial RNA metabolic process	48	-0.627099	-1.84661	0.000403142	0.02372	0.0206044	4564	tags=62%, list=26%, signal=46%	ENSG00000174173/ENSG00000164896/ENSG00000258790/ENSG00000136270/ENSG00000043514/ENSG00000101574/ENSG00000123600/ENSG00000130349/ENSG00000171612/ENSG00000156502/ENSG00000126814/ENSG00000116874/ENSG00000118246/ENSG00000171103/ENSG00000165526/ENSG00000132463/ENSG00000162851/ENSG00000138399/ENSG00000072756/ENSG00000108064/ENSG00000006744/ENSG00000103356/ENSG00000119705/ENSG00000138095/ENSG00000155846…
GO:0099537	trans-synaptic signaling	692	0.404044	1.40987	0.00040219	0.02372	0.0206044	2168	tags=17%, list=12%, signal=15%	ENSG00000168539/ENSG00000110436/ENSG00000114251/ENSG00000158445/ENSG00000069696/ENSG00000146938/ENSG00000145335/ENSG00000111052/ENSG00000198576/ENSG00000109255/ENSG00000179520/ENSG00000101938/ENSG00000137766/ENSG00000144847/ENSG00000114646/ENSG00000145632/ENSG00000169252/ENSG00000175866/ENSG00000106236/ENSG00000164418/ENSG00000179603/ENSG00000196517/ENSG00000106113/ENSG00000131711/ENSG00000121807…
GO:0071806	protein transmembrane transport	66	-0.565902	-1.7774	0.000409518	0.0239335	0.0207898	4103	tags=50%, list=24%, signal=38%	ENSG00000136160/ENSG00000105197/ENSG00000162928/ENSG00000196860/ENSG00000151617/ENSG00000144381/ENSG00000177370/ENSG00000156709/ENSG00000105221/ENSG00000205981/ENSG00000165029/ENSG00000173726/ENSG00000065308/ENSG00000100216/ENSG00000125995/ENSG00000044574/ENSG00000111731/ENSG00000164284/ENSG00000109519/ENSG00000008952/ENSG00000204152/ENSG00000134375/ENSG00000108395/ENSG00000130204/ENSG00000154174…
GO:0042360	vitamin E metabolic process	6	0.956033	1.7153	0.00041244	0.0239435	0.0207985	1	tags=17%, list=0%, signal=17%	ENSG00000015520
GO:1903047	mitotic cell cycle process	709	-0.320433	-1.30773	0.00042822	0.0246949	0.0214513	3525	tags=32%, list=20%, signal=27%	ENSG00000148153/ENSG00000198824/ENSG00000146918/ENSG00000130177/ENSG00000173473/ENSG00000204120/ENSG00000164056/ENSG00000103264/ENSG00000130695/ENSG00000198835/ENSG00000175334/ENSG00000117614/ENSG00000083937/ENSG00000105810/ENSG00000080986/ENSG00000159147/ENSG00000161800/ENSG00000068903/ENSG00000170037/ENSG00000109917/ENSG00000156876/ENSG00000108443/ENSG00000172613/ENSG00000166337/ENSG00000182504…
GO:0003209	cardiac atrium morphogenesis	28	0.790193	1.88846	0.000432021	0.0247503	0.0214993	795	tags=25%, list=5%, signal=24%	ENSG00000114251/ENSG00000168779/ENSG00000128917/ENSG00000117707/ENSG00000092969/ENSG00000124766/ENSG00000173706
GO:0007409	axonogenesis	423	0.437552	1.4929	0.000472868	0.0269133	0.0233783	3381	tags=27%, list=19%, signal=22%	ENSG00000136535/ENSG00000114251/ENSG00000214944/ENSG00000168779/ENSG00000065675/ENSG00000175866/ENSG00000158321/ENSG00000129682/ENSG00000131711/ENSG00000196576/ENSG00000151490/ENSG00000182175/ENSG00000167178/ENSG00000072315/ENSG00000164050/ENSG00000069764/ENSG00000133216/ENSG00000112715/ENSG00000187323/ENSG00000107731/ENSG00000108379/ENSG00000189056/ENSG00000127870/ENSG00000186868/ENSG00000196569…
GO:0048706	embryonic skeletal system development	100	0.605255	1.80434	0.000478221	0.0270412	0.0234894	1979	tags=24%, list=11%, signal=21%	ENSG00000114251/ENSG00000092607/ENSG00000168779/ENSG00000137203/ENSG00000143816/ENSG00000120093/ENSG00000116132/ENSG00000198353/ENSG00000184058/ENSG00000177103/ENSG00000134853/ENSG00000157227/ENSG00000156574/ENSG00000052850/ENSG00000085741/ENSG00000277258/ENSG00000011143/ENSG00000260027/ENSG00000119042/ENSG00000168283/ENSG00000106571/ENSG00000163513/ENSG00000010361/ENSG00000108821
GO:0046660	female sex differentiation	112	0.571599	1.72876	0.000483098	0.0271407	0.0235758	1608	tags=15%, list=9%, signal=14%	ENSG00000114251/ENSG00000148935/ENSG00000172216/ENSG00000049130/ENSG00000276644/ENSG00000057468/ENSG00000171105/ENSG00000112715/ENSG00000087088/ENSG00000134853/ENSG00000157227/ENSG00000145685/ENSG00000104899/ENSG00000091831/ENSG00000177398/ENSG00000162552/ENSG00000163273
GO:0010965	regulation of mitotic sister chromatid separation	57	-0.58198	-1.77715	0.000511402	0.0285467	0.0247971	2050	tags=42%, list=12%, signal=37%	ENSG00000094880/ENSG00000137812/ENSG00000184445/ENSG00000135476/ENSG00000122952/ENSG00000040275/ENSG00000089685/ENSG00000156970/ENSG00000126787/ENSG00000134690/ENSG00000178999/ENSG00000089053/ENSG00000086827/ENSG00000112029/ENSG00000143228/ENSG00000166851/ENSG00000169679/ENSG00000112742/ENSG00000134057/ENSG00000164109/ENSG00000175063/ENSG00000174442/ENSG00000117399/ENSG00000071539
GO:1902035	positive regulation of hematopoietic stem cell proliferation	8	0.936788	1.76502	0.000517522	0.0287043	0.024934	218	tags=38%, list=1%, signal=37%	ENSG00000114251/ENSG00000090534/ENSG00000049130
GO:0006720	isoprenoid metabolic process	118	-0.489884	-1.70294	0.000522295	0.0287857	0.0250047	2764	tags=31%, list=16%, signal=26%	ENSG00000160285/ENSG00000167508/ENSG00000072210/ENSG00000163933/ENSG00000145476/ENSG00000088035/ENSG00000214960/ENSG00000145545/ENSG00000159063/ENSG00000072042/ENSG00000162496/ENSG00000000419/ENSG00000079459/ENSG00000148459/ENSG00000179085/ENSG00000214160/ENSG00000033011/ENSG00000153989/ENSG00000117682/ENSG00000172269/ENSG00000172955/ENSG00000160752/ENSG00000185238/ENSG00000114115/ENSG00000118514…
GO:0099170	postsynaptic modulation of chemical synaptic transmission	26	0.791001	1.8802	0.000547537	0.0299871	0.0260483	845	tags=23%, list=5%, signal=22%	ENSG00000168539/ENSG00000114251/ENSG00000198822/ENSG00000187323/ENSG00000273749/ENSG00000116661
GO:1902075	cellular response to salt	182	0.513469	1.63668	0.000554284	0.0301669	0.0262045	2455	tags=22%, list=14%, signal=19%	ENSG00000168539/ENSG00000110436/ENSG00000114251/ENSG00000158445/ENSG00000175866/ENSG00000183873/ENSG00000156052/ENSG00000184156/ENSG00000079215/ENSG00000132535/ENSG00000132965/ENSG00000135679/ENSG00000164742/ENSG00000184984/ENSG00000244165/ENSG00000144550/ENSG00000112293/ENSG00000136425/ENSG00000089041/ENSG00000100968/ENSG00000119866/ENSG00000204209/ENSG00000088256/ENSG00000100600/ENSG00000140848…
GO:0019348	dolichol metabolic process	21	-0.759735	-1.89534	0.000575374	0.0309281	0.0268657	3210	tags=71%, list=18%, signal=58%	ENSG00000129255/ENSG00000139133/ENSG00000163933/ENSG00000088035/ENSG00000159063/ENSG00000000419/ENSG00000179085/ENSG00000214160/ENSG00000033011/ENSG00000153989/ENSG00000117682/ENSG00000172269/ENSG00000086848/ENSG00000172339/ENSG00000119523
GO:0042391	regulation of membrane potential	410	0.437208	1.4906	0.000574323	0.0309281	0.0268657	2168	tags=18%, list=12%, signal=16%	ENSG00000168539/ENSG00000034971/ENSG00000158445/ENSG00000069696/ENSG00000146938/ENSG00000145335/ENSG00000184611/ENSG00000144847/ENSG00000169252/ENSG00000175866/ENSG00000164418/ENSG00000129682/ENSG00000183873/ENSG00000156052/ENSG00000184156/ENSG00000072315/ENSG00000057294/ENSG00000157388/ENSG00000144868/ENSG00000189056/ENSG00000132535/ENSG00000118432/ENSG00000147434/ENSG00000186868/ENSG00000087088…
GO:0007188	adenylate cyclase-modulating G protein-coupled receptor signaling pathway	205	0.494008	1.59231	0.000600824	0.032098	0.0278819	2097	tags=20%, list=12%, signal=18%	ENSG00000168539/ENSG00000069696/ENSG00000174837/ENSG00000144407/ENSG00000169252/ENSG00000179603/ENSG00000106113/ENSG00000156052/ENSG00000157388/ENSG00000100604/ENSG00000125384/ENSG00000091428/ENSG00000198822/ENSG00000162104/ENSG00000258839/ENSG00000131355/ENSG00000118432/ENSG00000116329/ENSG00000141404/ENSG00000204681/ENSG00000181773/ENSG00000128165/ENSG00000164742/ENSG00000184984/ENSG00000148926…
GO:0044851	hair cycle phase	9	0.913298	1.75513	0.000610915	0.0322415	0.0280066	483	tags=22%, list=3%, signal=22%	ENSG00000114251/ENSG00000092969
GO:0048819	regulation of hair follicle maturation	9	0.913298	1.75513	0.000610915	0.0322415	0.0280066	483	tags=22%, list=3%, signal=22%	ENSG00000114251/ENSG00000092969
GO:0043604	amide biosynthetic process	799	-0.30669	-1.25747	0.000626648	0.0328726	0.0285548	4101	tags=36%, list=24%, signal=29%	ENSG00000159388/ENSG00000169288/ENSG00000144791/ENSG00000172172/ENSG00000114503/ENSG00000151465/ENSG00000144580/ENSG00000162374/ENSG00000110367/ENSG00000112531/ENSG00000100316/ENSG00000080802/ENSG00000126070/ENSG00000198015/ENSG00000148730/ENSG00000083845/ENSG00000172053/ENSG00000164023/ENSG00000132313/ENSG00000188846/ENSG00000105607/ENSG00000148187/ENSG00000088247/ENSG00000155906/ENSG00000232119…
GO:0007423	sensory organ development	534	0.416954	1.43621	0.000639996	0.0333717	0.0289884	2352	tags=17%, list=14%, signal=15%	ENSG00000165633/ENSG00000114251/ENSG00000188816/ENSG00000181449/ENSG00000111052/ENSG00000179520/ENSG00000101938/ENSG00000128917/ENSG00000278570/ENSG00000204103/ENSG00000129757/ENSG00000136158/ENSG00000165821/ENSG00000119715/ENSG00000170819/ENSG00000134138/ENSG00000137203/ENSG00000117707/ENSG00000101384/ENSG00000133216/ENSG00000143816/ENSG00000108255/ENSG00000112715/ENSG00000116132/ENSG00000077092…
GO:0007389	pattern specification process	404	0.436612	1.48249	0.000649494	0.0336655	0.0292435	2335	tags=18%, list=13%, signal=16%	ENSG00000136535/ENSG00000114251/ENSG00000090539/ENSG00000198576/ENSG00000180875/ENSG00000101938/ENSG00000128917/ENSG00000204103/ENSG00000138771/ENSG00000103034/ENSG00000095587/ENSG00000175197/ENSG00000134138/ENSG00000149922/ENSG00000185737/ENSG00000137834/ENSG00000124216/ENSG00000120093/ENSG00000108379/ENSG00000189056/ENSG00000198353/ENSG00000184058/ENSG00000143995/ENSG00000115266/ENSG00000135638…
GO:0007420	brain development	670	0.398196	1.3887	0.000676332	0.0348491	0.0302717	2427	tags=16%, list=14%, signal=15%	ENSG00000136535/ENSG00000116254/ENSG00000110436/ENSG00000137463/ENSG00000138798/ENSG00000114251/ENSG00000137757/ENSG00000188816/ENSG00000181449/ENSG00000160200/ENSG00000146938/ENSG00000151208/ENSG00000041515/ENSG00000204103/ENSG00000278195/ENSG00000129682/ENSG00000183873/ENSG00000253368/ENSG00000157423/ENSG00000069011/ENSG00000196576/ENSG00000134138/ENSG00000136531/ENSG00000117707/ENSG00000155966…
GO:0000724	double-strand break repair via homologous recombination	165	-0.431033	-1.55	0.000692477	0.0354711	0.030812	3126	tags=33%, list=18%, signal=28%	ENSG00000160957/ENSG00000185787/ENSG00000139618/ENSG00000117748/ENSG00000101347/ENSG00000197275/ENSG00000071243/ENSG00000143799/ENSG00000155229/ENSG00000083093/ENSG00000143442/ENSG00000100297/ENSG00000101773/ENSG00000115233/ENSG00000119906/ENSG00000081177/ENSG00000185480/ENSG00000183207/ENSG00000107672/ENSG00000131153/ENSG00000165392/ENSG00000125885/ENSG00000186280/ENSG00000146263/ENSG00000097046…
GO:0000725	recombinational repair	168	-0.435134	-1.575	0.000705396	0.0359216	0.0312033	3126	tags=34%, list=18%, signal=28%	ENSG00000160957/ENSG00000185787/ENSG00000139618/ENSG00000117748/ENSG00000101347/ENSG00000197275/ENSG00000071243/ENSG00000143799/ENSG00000155229/ENSG00000083093/ENSG00000143442/ENSG00000100297/ENSG00000101773/ENSG00000115233/ENSG00000119906/ENSG00000081177/ENSG00000185480/ENSG00000183207/ENSG00000125319/ENSG00000107672/ENSG00000131153/ENSG00000165392/ENSG00000125885/ENSG00000186280/ENSG00000146263…
GO:0018279	protein N-linked glycosylation via asparagine	24	-0.729552	-1.85927	0.000756721	0.0380898	0.0330867	2242	tags=67%, list=13%, signal=58%	ENSG00000159063/ENSG00000000419/ENSG00000163527/ENSG00000131446/ENSG00000120697/ENSG00000244038/ENSG00000102158/ENSG00000136731/ENSG00000129562/ENSG00000168282/ENSG00000198833/ENSG00000163902/ENSG00000102595/ENSG00000198856/ENSG00000118705/ENSG00000134910
GO:0043043	peptide biosynthetic process	673	-0.319877	-1.29908	0.000754844	0.0380898	0.0330867	4101	tags=37%, list=24%, signal=30%	ENSG00000159388/ENSG00000169288/ENSG00000144791/ENSG00000172172/ENSG00000114503/ENSG00000151465/ENSG00000144580/ENSG00000162374/ENSG00000110367/ENSG00000112531/ENSG00000100316/ENSG00000080802/ENSG00000126070/ENSG00000198015/ENSG00000148730/ENSG00000083845/ENSG00000172053/ENSG00000132313/ENSG00000188846/ENSG00000148187/ENSG00000088247/ENSG00000155906/ENSG00000232119/ENSG00000135972/ENSG00000182774…
GO:0030100	regulation of endocytosis	261	0.472064	1.55518	0.000778205	0.038946	0.0338305	2107	tags=17%, list=12%, signal=15%	ENSG00000118004/ENSG00000138798/ENSG00000114251/ENSG00000069696/ENSG00000145335/ENSG00000198576/ENSG00000103154/ENSG00000153071/ENSG00000140022/ENSG00000123384/ENSG00000171105/ENSG00000112715/ENSG00000132535/ENSG00000000938/ENSG00000108691/ENSG00000101336/ENSG00000145214/ENSG00000232810/ENSG00000198794/ENSG00000104972/ENSG00000136717/ENSG00000125266/ENSG00000111537/ENSG00000125538/ENSG00000072694…
GO:0048839	inner ear development	176	0.520873	1.65617	0.000789506	0.0392858	0.0341256	2270	tags=23%, list=13%, signal=20%	ENSG00000114251/ENSG00000188816/ENSG00000181449/ENSG00000111052/ENSG00000179520/ENSG00000204103/ENSG00000136158/ENSG00000119715/ENSG00000137203/ENSG00000117707/ENSG00000101384/ENSG00000133216/ENSG00000116132/ENSG00000092969/ENSG00000184058/ENSG00000221869/ENSG00000124145/ENSG00000145864/ENSG00000132932/ENSG00000117013/ENSG00000184916/ENSG00000099954/ENSG00000011143/ENSG00000095777/ENSG00000125618…
GO:0006968	cellular defense response	45	0.712081	1.86542	0.000796255	0.0393965	0.0342218	1321	tags=27%, list=8%, signal=25%	ENSG00000160791/ENSG00000113263/ENSG00000112486/ENSG00000121807/ENSG00000163563/ENSG00000154589/ENSG00000163519/ENSG00000175592/ENSG00000073754/ENSG00000108679/ENSG00000131042/ENSG00000115523
GO:0072091	regulation of stem cell proliferation	79	0.621407	1.77949	0.000803605	0.0395355	0.0343426	479	tags=11%, list=3%, signal=11%	ENSG00000114251/ENSG00000188816/ENSG00000090534/ENSG00000168779/ENSG00000149948/ENSG00000049130/ENSG00000175707/ENSG00000116132/ENSG00000077092
GO:0150063	visual system development	365	0.441645	1.49097	0.000829024	0.0404799	0.0351629	2352	tags=17%, list=14%, signal=15%	ENSG00000165633/ENSG00000114251/ENSG00000181449/ENSG00000179520/ENSG00000101938/ENSG00000128917/ENSG00000278570/ENSG00000129757/ENSG00000136158/ENSG00000165821/ENSG00000170819/ENSG00000134138/ENSG00000137203/ENSG00000117707/ENSG00000101384/ENSG00000133216/ENSG00000143816/ENSG00000108255/ENSG00000112715/ENSG00000077092/ENSG00000092969/ENSG00000151012/ENSG00000104237/ENSG00000143995/ENSG00000114859…
GO:0060322	head development	714	0.392546	1.37297	0.000832098	0.0404799	0.0351629	2164	tags=15%, list=12%, signal=14%	ENSG00000136535/ENSG00000116254/ENSG00000110436/ENSG00000137463/ENSG00000138798/ENSG00000114251/ENSG00000137757/ENSG00000188816/ENSG00000181449/ENSG00000160200/ENSG00000146938/ENSG00000151208/ENSG00000041515/ENSG00000204103/ENSG00000278195/ENSG00000129682/ENSG00000183873/ENSG00000253368/ENSG00000157423/ENSG00000069011/ENSG00000196576/ENSG00000134138/ENSG00000136531/ENSG00000117707/ENSG00000155966…
GO:0090288	negative regulation of cellular response to growth factor stimulus	98	0.592528	1.76406	0.000847412	0.0408505	0.0354848	2636	tags=28%, list=15%, signal=24%	ENSG00000114251/ENSG00000090539/ENSG00000180875/ENSG00000101938/ENSG00000136158/ENSG00000020181/ENSG00000137834/ENSG00000156234/ENSG00000095739/ENSG00000136830/ENSG00000070404/ENSG00000136848/ENSG00000168939/ENSG00000136603/ENSG00000162552/ENSG00000180730/ENSG00000147044/ENSG00000185359/ENSG00000141232/ENSG00000058668/ENSG00000010361/ENSG00000100614/ENSG00000105767/ENSG00000164619/ENSG00000145147…
GO:0002237	response to molecule of bacterial origin	315	0.454385	1.52369	0.000849097	0.0408505	0.0354848	2071	tags=20%, list=12%, signal=18%	ENSG00000114251/ENSG00000130707/ENSG00000145335/ENSG00000005381/ENSG00000163739/ENSG00000272398/ENSG00000172216/ENSG00000160791/ENSG00000211448/ENSG00000163735/ENSG00000197646/ENSG00000137834/ENSG00000137752/ENSG00000134326/ENSG00000133216/ENSG00000154589/ENSG00000125384/ENSG00000167634/ENSG00000150593/ENSG00000169429/ENSG00000156234/ENSG00000174123/ENSG00000118432/ENSG00000174125/ENSG00000084207…
GO:0032527	protein exit from endoplasmic reticulum	41	-0.633547	-1.84097	0.000860135	0.0409646	0.0355839	3135	tags=46%, list=18%, signal=38%	ENSG00000162298/ENSG00000099958/ENSG00000079332/ENSG00000136986/ENSG00000072849/ENSG00000157020/ENSG00000113194/ENSG00000134109/ENSG00000184787/ENSG00000134882/ENSG00000196663/ENSG00000166598/ENSG00000088298/ENSG00000198833/ENSG00000131871/ENSG00000138073/ENSG00000106803/ENSG00000101294/ENSG00000186480
GO:0071918	urea transmembrane transport	9	-0.861755	-1.73291	0.000865582	0.0409646	0.0355839	129	tags=22%, list=1%, signal=22%	ENSG00000259916/ENSG00000165272
GO:0051048	negative regulation of secretion	151	0.533981	1.67114	0.000865029	0.0409646	0.0355839	2394	tags=25%, list=14%, signal=22%	ENSG00000138798/ENSG00000158445/ENSG00000069696/ENSG00000145335/ENSG00000135046/ENSG00000121807/ENSG00000100604/ENSG00000118432/ENSG00000175567/ENSG00000049245/ENSG00000232810/ENSG00000054793/ENSG00000065361/ENSG00000204642/ENSG00000204681/ENSG00000104972/ENSG00000066294/ENSG00000075073/ENSG00000125538/ENSG00000072694/ENSG00000168952/ENSG00000118263/ENSG00000113231/ENSG00000141959/ENSG00000134321…
GO:0002752	cell surface pattern recognition receptor signaling pathway	60	0.652373	1.78509	0.000906489	0.0426687	0.0370642	2071	tags=22%, list=12%, signal=19%	ENSG00000118004/ENSG00000125999/ENSG00000154589/ENSG00000174125/ENSG00000126368/ENSG00000171132/ENSG00000136848/ENSG00000068079/ENSG00000085449/ENSG00000134070/ENSG00000186187/ENSG00000167207/ENSG00000137462
GO:0048562	embryonic organ morphogenesis	249	0.475861	1.5586	0.000938686	0.0439466	0.0381743	1925	tags=18%, list=11%, signal=17%	ENSG00000114251/ENSG00000092607/ENSG00000188816/ENSG00000168779/ENSG00000204103/ENSG00000103034/ENSG00000136158/ENSG00000137203/ENSG00000149922/ENSG00000117707/ENSG00000133216/ENSG00000120093/ENSG00000116132/ENSG00000077092/ENSG00000198353/ENSG00000184058/ENSG00000133816/ENSG00000177103/ENSG00000134853/ENSG00000157227/ENSG00000156574/ENSG00000132932/ENSG00000117013/ENSG00000052850/ENSG00000085741…
GO:0045839	negative regulation of mitotic nuclear division	54	-0.577127	-1.73101	0.000963257	0.0443864	0.0385563	1838	tags=39%, list=11%, signal=35%	ENSG00000184445/ENSG00000172167/ENSG00000122952/ENSG00000040275/ENSG00000089685/ENSG00000156970/ENSG00000134690/ENSG00000178999/ENSG00000086827/ENSG00000112029/ENSG00000143228/ENSG00000166851/ENSG00000169679/ENSG00000112742/ENSG00000134057/ENSG00000149554/ENSG00000141198/ENSG00000164109/ENSG00000174442/ENSG00000117399/ENSG00000071539
GO:0044344	cellular response to fibroblast growth factor stimulus	97	0.581899	1.72916	0.000962577	0.0443864	0.0385563	2024	tags=21%, list=12%, signal=18%	ENSG00000114251/ENSG00000183423/ENSG00000128917/ENSG00000156427/ENSG00000136158/ENSG00000134962/ENSG00000177706/ENSG00000068078/ENSG00000169429/ENSG00000184058/ENSG00000156234/ENSG00000108691/ENSG00000168939/ENSG00000162552/ENSG00000180730/ENSG00000152518/ENSG00000021826/ENSG00000010361/ENSG00000108821/ENSG00000151348
GO:0006302	double-strand break repair	292	-0.375373	-1.44365	0.000963371	0.0443864	0.0385563	3179	tags=31%, list=18%, signal=26%	ENSG00000158161/ENSG00000164104/ENSG00000160957/ENSG00000185787/ENSG00000139618/ENSG00000112941/ENSG00000117748/ENSG00000101347/ENSG00000185043/ENSG00000197275/ENSG00000071243/ENSG00000189403/ENSG00000143799/ENSG00000155229/ENSG00000083093/ENSG00000143442/ENSG00000109685/ENSG00000100297/ENSG00000101773/ENSG00000115233/ENSG00000119906/ENSG00000013573/ENSG00000111206/ENSG00000081177/ENSG00000185480…
GO:0043405	regulation of MAP kinase activity	133	0.54316	1.68216	0.000985468	0.0451655	0.0392331	2892	tags=30%, list=17%, signal=25%	ENSG00000138798/ENSG00000114251/ENSG00000069696/ENSG00000272398/ENSG00000156427/ENSG00000136158/ENSG00000171105/ENSG00000112715/ENSG00000150593/ENSG00000050327/ENSG00000084207/ENSG00000163491/ENSG00000178607/ENSG00000232810/ENSG00000125538/ENSG00000149177/ENSG00000136848/ENSG00000073803/ENSG00000168939/ENSG00000120129/ENSG00000086061/ENSG00000157368/ENSG00000004975/ENSG00000139625/ENSG00000185359…
GO:0060627	regulation of vesicle-mediated transport	490	0.415287	1.42705	0.00099948	0.0455679	0.0395826	2132	tags=18%, list=12%, signal=16%	ENSG00000118004/ENSG00000138798/ENSG00000114251/ENSG00000158445/ENSG00000069696/ENSG00000145335/ENSG00000198576/ENSG00000114646/ENSG00000103154/ENSG00000103056/ENSG00000153071/ENSG00000135046/ENSG00000103034/ENSG00000152932/ENSG00000115884/ENSG00000140022/ENSG00000121807/ENSG00000123384/ENSG00000171105/ENSG00000091428/ENSG00000112715/ENSG00000132535/ENSG00000124145/ENSG00000000938/ENSG00000108691…
GO:0051306	mitotic sister chromatid separation	60	-0.56885	-1.76972	0.00105034	0.0474559	0.0412226	2050	tags=40%, list=12%, signal=35%	ENSG00000094880/ENSG00000137812/ENSG00000184445/ENSG00000135476/ENSG00000122952/ENSG00000040275/ENSG00000089685/ENSG00000156970/ENSG00000126787/ENSG00000134690/ENSG00000178999/ENSG00000089053/ENSG00000086827/ENSG00000112029/ENSG00000143228/ENSG00000166851/ENSG00000169679/ENSG00000112742/ENSG00000134057/ENSG00000164109/ENSG00000175063/ENSG00000174442/ENSG00000117399/ENSG00000071539
GO:0060070	canonical Wnt signaling pathway	291	0.449424	1.49466	0.00105179	0.0474559	0.0412226	3013	tags=25%, list=17%, signal=21%	ENSG00000138798/ENSG00000114251/ENSG00000147655/ENSG00000181449/ENSG00000153071/ENSG00000165238/ENSG00000175197/ENSG00000132846/ENSG00000115884/ENSG00000151490/ENSG00000156052/ENSG00000020181/ENSG00000143816/ENSG00000108379/ENSG00000115266/ENSG00000050165/ENSG00000095739/ENSG00000165879/ENSG00000124766/ENSG00000141956/ENSG00000148737/ENSG00000085741/ENSG00000075290/ENSG00000180694/ENSG00000065717…
GO:0098815	modulation of excitatory postsynaptic potential	47	0.666476	1.77042	0.00107644	0.0483177	0.0419712	2158	tags=38%, list=12%, signal=34%	ENSG00000146938/ENSG00000144847/ENSG00000169252/ENSG00000175866/ENSG00000164418/ENSG00000144868/ENSG00000189056/ENSG00000132535/ENSG00000101040/ENSG00000079841/ENSG00000067606/ENSG00000196338/ENSG00000176406/ENSG00000107404/ENSG00000104936/ENSG00000106089/ENSG00000188906/ENSG00000161509
GO:0001945	lymph vessel development	27	0.75931	1.80845	0.00109106	0.0487228	0.0423231	1052	tags=33%, list=6%, signal=31%	ENSG00000183287/ENSG00000152104/ENSG00000117707/ENSG00000112715/ENSG00000184058/ENSG00000114739/ENSG00000173706/ENSG00000008710/ENSG00000125266
GO:0022616	DNA strand elongation	37	-0.663716	-1.88539	0.00110763	0.0492105	0.0427467	2464	tags=35%, list=14%, signal=30%	ENSG00000183207/ENSG00000101868/ENSG00000101442/ENSG00000118655/ENSG00000175792/ENSG00000101003/ENSG00000166508/ENSG00000163918/ENSG00000112118/ENSG00000148229/ENSG00000106628/ENSG00000116750/ENSG00000104738
GO:0006490	oligosaccharide-lipid intermediate biosynthetic process	20	-0.757416	-1.87552	0.00112324	0.0496259	0.0431076	3210	tags=70%, list=18%, signal=57%	ENSG00000129255/ENSG00000139133/ENSG00000163933/ENSG00000088035/ENSG00000159063/ENSG00000000419/ENSG00000214160/ENSG00000033011/ENSG00000153989/ENSG00000117682/ENSG00000172269/ENSG00000086848/ENSG00000172339/ENSG00000119523
GO:0032103	positive regulation of response to external stimulus	556	0.409742	1.41522	0.00112838	0.0496259	0.0431076	2974	tags=23%, list=17%, signal=20%	ENSG00000118004/ENSG00000114251/ENSG00000125999/ENSG00000165197/ENSG00000146070/ENSG00000145335/ENSG00000156427/ENSG00000163564/ENSG00000172216/ENSG00000153558/ENSG00000074966/ENSG00000112486/ENSG00000109684/ENSG00000074660/ENSG00000121807/ENSG00000163563/ENSG00000137752/ENSG00000154589/ENSG00000170236/ENSG00000112715/ENSG00000150593/ENSG00000213654/ENSG00000169429/ENSG00000156234/ENSG00000174123…
GO:0015840	urea transport	10	-0.856165	-1.76624	0.00114368	0.0499439	0.0433838	129	tags=20%, list=1%, signal=20%	ENSG00000259916/ENSG00000165272
GO:0060638	mesenchymal-epithelial cell signaling	5	0.97194	1.69572	0.00115282	0.0499439	0.0433838	303	tags=60%, list=2%, signal=59%	ENSG00000114251/ENSG00000041982/ENSG00000019991
GO:0009991	response to extracellular stimulus	476	0.415649	1.4252	0.00115035	0.0499439	0.0433838	2292	tags=19%, list=13%, signal=17%	ENSG00000110436/ENSG00000158445/ENSG00000130707/ENSG00000041982/ENSG00000181449/ENSG00000160200/ENSG00000005381/ENSG00000169184/ENSG00000124762/ENSG00000169252/ENSG00000130766/ENSG00000278195/ENSG00000113739/ENSG00000175197/ENSG00000162772/ENSG00000131711/ENSG00000117707/ENSG00000197256/ENSG00000186350/ENSG00000186654/ENSG00000118432/ENSG00000175592/ENSG00000087088/ENSG00000141682/ENSG00000175567…

## Sheet: aBC
ID	Description	setSize	enrichmentScore	NES	pvalue	p.adjust	qvalue	rank	leading_edge	core_enrichment
GO:0046649	lymphocyte activation	722	-0.430693	-1.69739	1e-10	8.647e-07	8.23053e-07	3745	tags=32%, list=22%, signal=26%	ENSG00000168036/ENSG00000100225/ENSG00000107485/ENSG00000141510/ENSG00000139193/ENSG00000111732/ENSG00000115966/ENSG00000073861/ENSG00000147010/ENSG00000126353/ENSG00000163512/ENSG00000121210/ENSG00000077420/ENSG00000172116/ENSG00000160654/ENSG00000101096/ENSG00000015285/ENSG00000049618/ENSG00000110777/ENSG00000150093/ENSG00000152518/ENSG00000073584/ENSG00000143195/ENSG00000164305/ENSG00000105374…
GO:0042110	T cell activation	510	-0.445021	-1.70624	1.87947e-09	8.12589e-06	7.73451e-06	3745	tags=35%, list=22%, signal=28%	ENSG00000168036/ENSG00000107485/ENSG00000141510/ENSG00000139193/ENSG00000115966/ENSG00000073861/ENSG00000126353/ENSG00000163512/ENSG00000121210/ENSG00000077420/ENSG00000172116/ENSG00000160654/ENSG00000015285/ENSG00000049618/ENSG00000152518/ENSG00000073584/ENSG00000143195/ENSG00000164305/ENSG00000105374/ENSG00000144840/ENSG00000142867/ENSG00000112149/ENSG00000069399/ENSG00000117262/ENSG00000253729…
GO:0030098	lymphocyte differentiation	388	-0.455226	-1.70782	1.93554e-08	5.57887e-05	5.31017e-05	3745	tags=35%, list=22%, signal=28%	ENSG00000168036/ENSG00000100225/ENSG00000107485/ENSG00000141510/ENSG00000139193/ENSG00000111732/ENSG00000115966/ENSG00000073861/ENSG00000126353/ENSG00000121210/ENSG00000160654/ENSG00000049618/ENSG00000110777/ENSG00000150093/ENSG00000152518/ENSG00000073584/ENSG00000144840/ENSG00000112149/ENSG00000069399/ENSG00000117262/ENSG00000253729/ENSG00000153029/ENSG00000020633/ENSG00000171150/ENSG00000136518…
GO:0002521	leukocyte differentiation	555	-0.419687	-1.62011	4.79126e-08	0.000103575	9.85865e-05	3745	tags=32%, list=22%, signal=26%	ENSG00000168036/ENSG00000100225/ENSG00000107485/ENSG00000141510/ENSG00000139193/ENSG00000111732/ENSG00000115966/ENSG00000073861/ENSG00000126353/ENSG00000163512/ENSG00000121210/ENSG00000160654/ENSG00000049618/ENSG00000110777/ENSG00000150093/ENSG00000152518/ENSG00000073584/ENSG00000101265/ENSG00000136381/ENSG00000144840/ENSG00000112149/ENSG00000069399/ENSG00000117262/ENSG00000253729/ENSG00000143387…
GO:0044241	lipid digestion	18	0.937128	2.23395	6.74517e-08	0.000116651	0.000111033	94	tags=11%, list=1%, signal=11%	ENSG00000015520/ENSG00000135218
GO:0030299	intestinal cholesterol absorption	15	0.941307	2.15827	9.22739e-08	0.000132982	0.000126577	94	tags=13%, list=1%, signal=13%	ENSG00000015520/ENSG00000135218
GO:0032943	mononuclear cell proliferation	282	-0.479004	-1.74602	1.44095e-07	0.000177999	0.000169426	3034	tags=32%, list=18%, signal=27%	ENSG00000002822/ENSG00000104972/ENSG00000266094/ENSG00000196352/ENSG00000136634/ENSG00000162736/ENSG00000136536/ENSG00000184293/ENSG00000119927/ENSG00000115904/ENSG00000134516/ENSG00000197329/ENSG00000242574/ENSG00000164136/ENSG00000185129/ENSG00000071051/ENSG00000170476/ENSG00000177425/ENSG00000107798/ENSG00000107099/ENSG00000197646/ENSG00000160856/ENSG00000171793/ENSG00000117090/ENSG00000163932…
GO:1903131	mononuclear cell differentiation	433	-0.432969	-1.6337	1.67721e-07	0.000181285	0.000172554	3745	tags=33%, list=22%, signal=27%	ENSG00000168036/ENSG00000100225/ENSG00000107485/ENSG00000141510/ENSG00000139193/ENSG00000111732/ENSG00000115966/ENSG00000073861/ENSG00000126353/ENSG00000163512/ENSG00000121210/ENSG00000160654/ENSG00000049618/ENSG00000110777/ENSG00000150093/ENSG00000152518/ENSG00000073584/ENSG00000144840/ENSG00000112149/ENSG00000069399/ENSG00000117262/ENSG00000253729/ENSG00000143387/ENSG00000153029/ENSG00000020633…
GO:0046651	lymphocyte proliferation	276	-0.481133	-1.75013	2.89614e-07	0.000278254	0.000264852	3034	tags=32%, list=18%, signal=27%	ENSG00000002822/ENSG00000104972/ENSG00000266094/ENSG00000196352/ENSG00000136634/ENSG00000162736/ENSG00000136536/ENSG00000184293/ENSG00000119927/ENSG00000115904/ENSG00000134516/ENSG00000197329/ENSG00000242574/ENSG00000164136/ENSG00000185129/ENSG00000071051/ENSG00000170476/ENSG00000177425/ENSG00000107798/ENSG00000107099/ENSG00000197646/ENSG00000160856/ENSG00000171793/ENSG00000117090/ENSG00000163932…
GO:0002694	regulation of leukocyte activation	543	-0.410421	-1.58349	5.02856e-07	0.00043482	0.000413877	3389	tags=28%, list=20%, signal=23%	ENSG00000152518/ENSG00000073584/ENSG00000143195/ENSG00000164305/ENSG00000142867/ENSG00000112149/ENSG00000253729/ENSG00000158092/ENSG00000083535/ENSG00000131981/ENSG00000108946/ENSG00000020633/ENSG00000169621/ENSG00000002822/ENSG00000104972/ENSG00000065427/ENSG00000266094/ENSG00000171150/ENSG00000118503/ENSG00000162511/ENSG00000136518/ENSG00000196352/ENSG00000136634/ENSG00000108175/ENSG00000136536…
GO:0030217	T cell differentiation	284	-0.467229	-1.70279	6.62163e-07	0.00052052	0.00049545	3745	tags=37%, list=22%, signal=29%	ENSG00000168036/ENSG00000107485/ENSG00000141510/ENSG00000139193/ENSG00000115966/ENSG00000073861/ENSG00000126353/ENSG00000121210/ENSG00000160654/ENSG00000049618/ENSG00000152518/ENSG00000073584/ENSG00000144840/ENSG00000112149/ENSG00000069399/ENSG00000117262/ENSG00000253729/ENSG00000153029/ENSG00000020633/ENSG00000171150/ENSG00000136518/ENSG00000108175/ENSG00000163251/ENSG00000115904/ENSG00000171316…
GO:0098742	cell-cell adhesion via plasma-membrane adhesion molecules	216	0.517906	1.89784	1.28314e-06	0.000924609	0.000880076	1280	tags=17%, list=7%, signal=16%	ENSG00000117154/ENSG00000157224/ENSG00000169851/ENSG00000144847/ENSG00000149654/ENSG00000150275/ENSG00000145526/ENSG00000145934/ENSG00000144619/ENSG00000171587/ENSG00000218336/ENSG00000196090/ENSG00000153707/ENSG00000062038/ENSG00000185008/ENSG00000169760/ENSG00000102290/ENSG00000169306/ENSG00000009694/ENSG00000244486/ENSG00000152208/ENSG00000099834/ENSG00000013297/ENSG00000158887/ENSG00000008710…
GO:0050865	regulation of cell activation	587	-0.399855	-1.54876	1.78485e-06	0.0011872	0.00113002	3389	tags=29%, list=20%, signal=24%	ENSG00000168036/ENSG00000100225/ENSG00000170425/ENSG00000174175/ENSG00000107485/ENSG00000139193/ENSG00000073861/ENSG00000147010/ENSG00000126353/ENSG00000121210/ENSG00000101096/ENSG00000135605/ENSG00000049618/ENSG00000152518/ENSG00000073584/ENSG00000143195/ENSG00000164305/ENSG00000142867/ENSG00000112149/ENSG00000253729/ENSG00000158092/ENSG00000083535/ENSG00000131981/ENSG00000108946/ENSG00000020633…
GO:0051249	regulation of lymphocyte activation	464	-0.412443	-1.56875	2.36743e-06	0.00146222	0.0013918	3389	tags=28%, list=20%, signal=23%	ENSG00000152518/ENSG00000073584/ENSG00000143195/ENSG00000164305/ENSG00000142867/ENSG00000112149/ENSG00000253729/ENSG00000158092/ENSG00000083535/ENSG00000131981/ENSG00000108946/ENSG00000020633/ENSG00000169621/ENSG00000002822/ENSG00000104972/ENSG00000266094/ENSG00000171150/ENSG00000118503/ENSG00000162511/ENSG00000136518/ENSG00000196352/ENSG00000136634/ENSG00000108175/ENSG00000136536/ENSG00000184293…
GO:0050863	regulation of T cell activation	351	-0.432775	-1.60727	4.53414e-06	0.00261378	0.00248789	3381	tags=31%, list=20%, signal=25%	ENSG00000073584/ENSG00000143195/ENSG00000164305/ENSG00000142867/ENSG00000112149/ENSG00000158092/ENSG00000131981/ENSG00000108946/ENSG00000020633/ENSG00000002822/ENSG00000104972/ENSG00000171150/ENSG00000162511/ENSG00000136518/ENSG00000196352/ENSG00000136634/ENSG00000108175/ENSG00000136536/ENSG00000184293/ENSG00000119927/ENSG00000115904/ENSG00000110448/ENSG00000126804/ENSG00000197329/ENSG00000166164…
GO:0070661	leukocyte proliferation	316	-0.438432	-1.61184	4.92968e-06	0.00266419	0.00253587	3034	tags=29%, list=18%, signal=24%	ENSG00000002822/ENSG00000104972/ENSG00000266094/ENSG00000118503/ENSG00000196352/ENSG00000136634/ENSG00000162736/ENSG00000136536/ENSG00000184293/ENSG00000119927/ENSG00000115904/ENSG00000134516/ENSG00000197329/ENSG00000242574/ENSG00000164136/ENSG00000185129/ENSG00000071051/ENSG00000170476/ENSG00000177425/ENSG00000107798/ENSG00000107099/ENSG00000197646/ENSG00000160856/ENSG00000171793/ENSG00000117090…
GO:0007156	homophilic cell adhesion via plasma membrane adhesion molecules	125	0.574597	1.96923	6.00095e-06	0.00305237	0.00290535	683	tags=12%, list=4%, signal=12%	ENSG00000117154/ENSG00000169851/ENSG00000144847/ENSG00000149654/ENSG00000150275/ENSG00000145526/ENSG00000144619/ENSG00000171587/ENSG00000218336/ENSG00000196090/ENSG00000062038/ENSG00000185008/ENSG00000102290/ENSG00000099834/ENSG00000008710
GO:0050867	positive regulation of cell activation	360	-0.428879	-1.59746	6.71474e-06	0.00305592	0.00290873	3032	tags=28%, list=18%, signal=24%	ENSG00000142867/ENSG00000112149/ENSG00000253729/ENSG00000158092/ENSG00000020633/ENSG00000104972/ENSG00000065427/ENSG00000171150/ENSG00000136518/ENSG00000196352/ENSG00000136634/ENSG00000108175/ENSG00000184293/ENSG00000119927/ENSG00000110448/ENSG00000109861/ENSG00000160255/ENSG00000126804/ENSG00000197329/ENSG00000118513/ENSG00000166164/ENSG00000242574/ENSG00000276231/ENSG00000164136/ENSG00000189079…
GO:0007159	leukocyte cell-cell adhesion	376	-0.42177	-1.57707	6.61223e-06	0.00305592	0.00290873	4171	tags=36%, list=24%, signal=28%	ENSG00000123338/ENSG00000163600/ENSG00000117586/ENSG00000187764/ENSG00000146072/ENSG00000163513/ENSG00000067606/ENSG00000198286/ENSG00000232629/ENSG00000167207/ENSG00000139626/ENSG00000181847/ENSG00000114455/ENSG00000174175/ENSG00000154721/ENSG00000107485/ENSG00000139193/ENSG00000073861/ENSG00000126353/ENSG00000121210/ENSG00000067900/ENSG00000049618/ENSG00000150093/ENSG00000073584/ENSG00000143195…
GO:0002696	positive regulation of leukocyte activation	349	-0.43399	-1.61178	7.57977e-06	0.00327711	0.00311927	3282	tags=29%, list=19%, signal=24%	ENSG00000142867/ENSG00000112149/ENSG00000253729/ENSG00000158092/ENSG00000020633/ENSG00000104972/ENSG00000065427/ENSG00000171150/ENSG00000136518/ENSG00000196352/ENSG00000136634/ENSG00000108175/ENSG00000184293/ENSG00000119927/ENSG00000110448/ENSG00000109861/ENSG00000160255/ENSG00000126804/ENSG00000197329/ENSG00000166164/ENSG00000242574/ENSG00000276231/ENSG00000164136/ENSG00000189079/ENSG00000071051…
GO:1903037	regulation of leukocyte cell-cell adhesion	344	-0.430205	-1.59948	8.89388e-06	0.00366216	0.00348578	3381	tags=31%, list=20%, signal=25%	ENSG00000073584/ENSG00000143195/ENSG00000164305/ENSG00000142867/ENSG00000112149/ENSG00000158092/ENSG00000131981/ENSG00000108946/ENSG00000020633/ENSG00000060237/ENSG00000002822/ENSG00000104972/ENSG00000171150/ENSG00000162511/ENSG00000136518/ENSG00000102908/ENSG00000196352/ENSG00000136634/ENSG00000108175/ENSG00000136536/ENSG00000184293/ENSG00000119927/ENSG00000110448/ENSG00000141293/ENSG00000160255…
GO:0050851	antigen receptor-mediated signaling pathway	176	-0.491032	-1.69664	1.2997e-05	0.00510842	0.00486238	4438	tags=48%, list=26%, signal=36%	ENSG00000198851/ENSG00000165810/ENSG00000254087/ENSG00000117280/ENSG00000182389/ENSG00000166501/ENSG00000174500/ENSG00000177889/ENSG00000123338/ENSG00000146072/ENSG00000198286/ENSG00000114455/ENSG00000107485/ENSG00000126353/ENSG00000172116/ENSG00000160654/ENSG00000124181/ENSG00000101096/ENSG00000135605/ENSG00000142867/ENSG00000131981/ENSG00000060237/ENSG00000111801/ENSG00000157837/ENSG00000162511…
GO:0070555	response to interleukin-1	115	-0.542888	-1.78015	1.49339e-05	0.00561449	0.00534407	2020	tags=26%, list=12%, signal=23%	ENSG00000101017/ENSG00000090376/ENSG00000100644/ENSG00000175104/ENSG00000100784/ENSG00000142192/ENSG00000136560/ENSG00000136244/ENSG00000068024/ENSG00000109320/ENSG00000117009/ENSG00000104312/ENSG00000120738/ENSG00000135341/ENSG00000069667/ENSG00000196776/ENSG00000117228/ENSG00000198053/ENSG00000196083/ENSG00000028116/ENSG00000131016/ENSG00000147488/ENSG00000175426/ENSG00000162645/ENSG00000182621…
GO:0032944	regulation of mononuclear cell proliferation	225	-0.464186	-1.65376	1.75483e-05	0.00632251	0.00601799	3151	tags=31%, list=18%, signal=26%	ENSG00000131981/ENSG00000108946/ENSG00000002822/ENSG00000104972/ENSG00000266094/ENSG00000196352/ENSG00000136634/ENSG00000136536/ENSG00000184293/ENSG00000119927/ENSG00000115904/ENSG00000197329/ENSG00000242574/ENSG00000164136/ENSG00000071051/ENSG00000170476/ENSG00000177425/ENSG00000197646/ENSG00000160856/ENSG00000117090/ENSG00000196950/ENSG00000165025/ENSG00000072694/ENSG00000101017/ENSG00000189403…
GO:0050670	regulation of lymphocyte proliferation	222	-0.463931	-1.65303	2.15549e-05	0.00745542	0.00709634	3151	tags=31%, list=18%, signal=26%	ENSG00000131981/ENSG00000108946/ENSG00000002822/ENSG00000104972/ENSG00000266094/ENSG00000196352/ENSG00000136634/ENSG00000136536/ENSG00000184293/ENSG00000119927/ENSG00000115904/ENSG00000197329/ENSG00000242574/ENSG00000164136/ENSG00000071051/ENSG00000170476/ENSG00000177425/ENSG00000197646/ENSG00000160856/ENSG00000117090/ENSG00000196950/ENSG00000165025/ENSG00000072694/ENSG00000101017/ENSG00000189403…
GO:0098856	intestinal lipid absorption	19	0.863699	2.05621	2.72404e-05	0.00905954	0.00862319	94	tags=11%, list=1%, signal=10%	ENSG00000015520/ENSG00000135218
GO:0051251	positive regulation of lymphocyte activation	307	-0.426755	-1.56834	3.49943e-05	0.0112073	0.0106675	3282	tags=35%, list=19%, signal=29%	ENSG00000123338/ENSG00000163600/ENSG00000117586/ENSG00000126226/ENSG00000095002/ENSG00000163513/ENSG00000067606/ENSG00000198286/ENSG00000232629/ENSG00000167207/ENSG00000114455/ENSG00000107485/ENSG00000139193/ENSG00000073861/ENSG00000147010/ENSG00000126353/ENSG00000101096/ENSG00000049618/ENSG00000073584/ENSG00000142867/ENSG00000112149/ENSG00000253729/ENSG00000158092/ENSG00000020633/ENSG00000104972…
GO:0071347	cellular response to interleukin-1	91	-0.559344	-1.7631	3.94329e-05	0.0121777	0.0115912	2020	tags=27%, list=12%, signal=24%	ENSG00000101017/ENSG00000090376/ENSG00000100644/ENSG00000175104/ENSG00000100784/ENSG00000136560/ENSG00000136244/ENSG00000109320/ENSG00000117009/ENSG00000120738/ENSG00000135341/ENSG00000069667/ENSG00000196776/ENSG00000117228/ENSG00000198053/ENSG00000196083/ENSG00000028116/ENSG00000131016/ENSG00000147488/ENSG00000162645/ENSG00000182621/ENSG00000276070/ENSG00000275302/ENSG00000102970/ENSG00000102962
GO:1903039	positive regulation of leukocyte cell-cell adhesion	256	-0.440612	-1.58888	4.84628e-05	0.0144503	0.0137543	3282	tags=32%, list=19%, signal=26%	ENSG00000142867/ENSG00000112149/ENSG00000158092/ENSG00000020633/ENSG00000104972/ENSG00000171150/ENSG00000136518/ENSG00000102908/ENSG00000196352/ENSG00000108175/ENSG00000184293/ENSG00000119927/ENSG00000110448/ENSG00000141293/ENSG00000160255/ENSG00000126804/ENSG00000166164/ENSG00000242574/ENSG00000276231/ENSG00000164136/ENSG00000189079/ENSG00000071051/ENSG00000147168/ENSG00000107099/ENSG00000197646…
GO:2000826	regulation of heart morphogenesis	9	0.935153	1.9025	5.37822e-05	0.0155018	0.0147552	359	tags=22%, list=2%, signal=22%	ENSG00000185008/ENSG00000128602
GO:0050853	B cell receptor signaling pathway	59	-0.612024	-1.80703	6.27865e-05	0.0175134	0.0166699	2238	tags=46%, list=13%, signal=40%	ENSG00000160856/ENSG00000196950/ENSG00000182866/ENSG00000165025/ENSG00000072694/ENSG00000114861/ENSG00000111679/ENSG00000095585/ENSG00000153064/ENSG00000131378/ENSG00000171791/ENSG00000107679/ENSG00000140931/ENSG00000134215/ENSG00000109320/ENSG00000110031/ENSG00000144802/ENSG00000154822/ENSG00000035720/ENSG00000134242/ENSG00000113263/ENSG00000081189/ENSG00000027075/ENSG00000081237/ENSG00000097007…
GO:0043547	positive regulation of GTPase activity	219	-0.454844	-1.61532	6.58109e-05	0.0177834	0.0169268	3663	tags=33%, list=21%, signal=27%	ENSG00000090104/ENSG00000065548/ENSG00000126353/ENSG00000144283/ENSG00000197747/ENSG00000174373/ENSG00000109756/ENSG00000082701/ENSG00000150093/ENSG00000159496/ENSG00000204628/ENSG00000107036/ENSG00000115904/ENSG00000266028/ENSG00000178996/ENSG00000116191/ENSG00000054611/ENSG00000158987/ENSG00000073921/ENSG00000003393/ENSG00000107099/ENSG00000136828/ENSG00000130340/ENSG00000197555/ENSG00000101017…
GO:0042098	T cell proliferation	201	-0.457817	-1.61147	9.42498e-05	0.0246963	0.0235068	3226	tags=33%, list=19%, signal=27%	ENSG00000158092/ENSG00000131981/ENSG00000108946/ENSG00000002822/ENSG00000104972/ENSG00000196352/ENSG00000136634/ENSG00000162736/ENSG00000136536/ENSG00000184293/ENSG00000119927/ENSG00000115904/ENSG00000134516/ENSG00000197329/ENSG00000242574/ENSG00000164136/ENSG00000071051/ENSG00000177425/ENSG00000107798/ENSG00000107099/ENSG00000197646/ENSG00000171793/ENSG00000117090/ENSG00000165025/ENSG00000189403…
GO:0022407	regulation of cell-cell adhesion	449	-0.386292	-1.46443	0.000128129	0.0325863	0.0310169	3151	tags=28%, list=18%, signal=24%	ENSG00000073584/ENSG00000143195/ENSG00000164305/ENSG00000142867/ENSG00000112149/ENSG00000158092/ENSG00000131981/ENSG00000116147/ENSG00000108946/ENSG00000020633/ENSG00000060237/ENSG00000002822/ENSG00000104972/ENSG00000171150/ENSG00000162511/ENSG00000112062/ENSG00000136518/ENSG00000102908/ENSG00000196352/ENSG00000136634/ENSG00000108175/ENSG00000136536/ENSG00000184293/ENSG00000119927/ENSG00000110448…
GO:0030183	B cell differentiation	131	-0.4959	-1.64776	0.000133333	0.0329409	0.0313543	4412	tags=44%, list=26%, signal=33%	ENSG00000147251/ENSG00000161405/ENSG00000076554/ENSG00000117461/ENSG00000172845/ENSG00000123338/ENSG00000111203/ENSG00000126226/ENSG00000095002/ENSG00000198286/ENSG00000008513/ENSG00000141510/ENSG00000139193/ENSG00000111732/ENSG00000110777/ENSG00000150093/ENSG00000152518/ENSG00000144840/ENSG00000069399/ENSG00000253729/ENSG00000136634/ENSG00000120899/ENSG00000126804/ENSG00000196092/ENSG00000147168…
GO:0002703	regulation of leukocyte mediated immunity	225	-0.43839	-1.56185	0.000142476	0.034222	0.0325738	3120	tags=25%, list=18%, signal=21%	ENSG00000153029/ENSG00000165732/ENSG00000079950/ENSG00000169621/ENSG00000145868/ENSG00000104972/ENSG00000196352/ENSG00000136634/ENSG00000163251/ENSG00000107201/ENSG00000160255/ENSG00000126804/ENSG00000276231/ENSG00000204516/ENSG00000117090/ENSG00000165025/ENSG00000072694/ENSG00000101017/ENSG00000157212/ENSG00000189403/ENSG00000111679/ENSG00000128340/ENSG00000117335/ENSG00000151422/ENSG00000175104…
GO:1905522	negative regulation of macrophage migration	11	-0.872349	-1.86289	0.000155718	0.0363916	0.0346389	611	tags=36%, list=4%, signal=35%	ENSG00000035720/ENSG00000091972/ENSG00000163606/ENSG00000106804
GO:0002274	myeloid leukocyte activation	215	-0.44954	-1.59655	0.000161945	0.036851	0.0350761	2903	tags=26%, list=17%, signal=22%	ENSG00000136634/ENSG00000116266/ENSG00000140577/ENSG00000109861/ENSG00000134516/ENSG00000160255/ENSG00000005483/ENSG00000198961/ENSG00000165646/ENSG00000137845/ENSG00000164136/ENSG00000117090/ENSG00000163932/ENSG00000168214/ENSG00000165025/ENSG00000072694/ENSG00000189403/ENSG00000105851/ENSG00000114861/ENSG00000077585/ENSG00000111679/ENSG00000128340/ENSG00000027697/ENSG00000168229/ENSG00000151422…
GO:0032946	positive regulation of mononuclear cell proliferation	137	-0.490853	-1.64588	0.000172817	0.0383166	0.0364711	2905	tags=33%, list=17%, signal=27%	ENSG00000196352/ENSG00000184293/ENSG00000119927/ENSG00000197329/ENSG00000242574/ENSG00000164136/ENSG00000071051/ENSG00000197646/ENSG00000160856/ENSG00000117090/ENSG00000196950/ENSG00000165025/ENSG00000101017/ENSG00000189403/ENSG00000134352/ENSG00000117335/ENSG00000175104/ENSG00000017427/ENSG00000171791/ENSG00000158473/ENSG00000134215/ENSG00000136244/ENSG00000019582/ENSG00000104312/ENSG00000113916…
GO:0050870	positive regulation of T cell activation	236	-0.435794	-1.56059	0.00017797	0.0384727	0.0366197	3282	tags=31%, list=19%, signal=26%	ENSG00000142867/ENSG00000112149/ENSG00000158092/ENSG00000020633/ENSG00000104972/ENSG00000171150/ENSG00000136518/ENSG00000196352/ENSG00000108175/ENSG00000184293/ENSG00000119927/ENSG00000110448/ENSG00000126804/ENSG00000166164/ENSG00000242574/ENSG00000276231/ENSG00000164136/ENSG00000189079/ENSG00000071051/ENSG00000147168/ENSG00000107099/ENSG00000197646/ENSG00000196735/ENSG00000117090/ENSG00000182866…
GO:0002366	leukocyte activation involved in immune response	268	-0.421238	-1.53085	0.000209951	0.0439657	0.0418481	3057	tags=33%, list=18%, signal=27%	ENSG00000123338/ENSG00000117586/ENSG00000111203/ENSG00000145920/ENSG00000095002/ENSG00000067606/ENSG00000162434/ENSG00000008513/ENSG00000123609/ENSG00000170425/ENSG00000107485/ENSG00000141510/ENSG00000111732/ENSG00000073861/ENSG00000077420/ENSG00000110777/ENSG00000105374/ENSG00000069399/ENSG00000131981/ENSG00000169621/ENSG00000104972/ENSG00000065427/ENSG00000171150/ENSG00000136634/ENSG00000116266…
GO:0050778	positive regulation of immune response	654	-0.352908	-1.3824	0.000213549	0.0439657	0.0418481	4014	tags=31%, list=23%, signal=25%	ENSG00000073331/ENSG00000123838/ENSG00000067606/ENSG00000198286/ENSG00000124201/ENSG00000137752/ENSG00000232629/ENSG00000167207/ENSG00000247315/ENSG00000091106/ENSG00000114455/ENSG00000137462/ENSG00000083799/ENSG00000123609/ENSG00000075240/ENSG00000170425/ENSG00000101336/ENSG00000107485/ENSG00000073861/ENSG00000126353/ENSG00000131323/ENSG00000164164/ENSG00000172116/ENSG00000160654/ENSG00000163568…
GO:0044406	adhesion of symbiont to host	11	-0.861248	-1.83918	0.000255372	0.0480043	0.0456922	679	tags=27%, list=4%, signal=26%	ENSG00000183087/ENSG00000073060/ENSG00000197635
GO:0050671	positive regulation of lymphocyte proliferation	134	-0.49074	-1.64412	0.000254376	0.0480043	0.0456922	2905	tags=33%, list=17%, signal=27%	ENSG00000196352/ENSG00000184293/ENSG00000119927/ENSG00000197329/ENSG00000242574/ENSG00000164136/ENSG00000071051/ENSG00000197646/ENSG00000160856/ENSG00000117090/ENSG00000196950/ENSG00000165025/ENSG00000101017/ENSG00000189403/ENSG00000134352/ENSG00000117335/ENSG00000175104/ENSG00000017427/ENSG00000171791/ENSG00000158473/ENSG00000134215/ENSG00000136244/ENSG00000019582/ENSG00000104312/ENSG00000113916…
GO:0042129	regulation of T cell proliferation	171	-0.46466	-1.59671	0.000247087	0.0480043	0.0456922	3226	tags=33%, list=19%, signal=27%	ENSG00000158092/ENSG00000131981/ENSG00000108946/ENSG00000002822/ENSG00000104972/ENSG00000196352/ENSG00000136634/ENSG00000136536/ENSG00000184293/ENSG00000119927/ENSG00000115904/ENSG00000197329/ENSG00000242574/ENSG00000164136/ENSG00000071051/ENSG00000177425/ENSG00000197646/ENSG00000117090/ENSG00000165025/ENSG00000189403/ENSG00000171867/ENSG00000124508/ENSG00000111679/ENSG00000128340/ENSG00000134352…
GO:0043087	regulation of GTPase activity	283	-0.42313	-1.54329	0.000251209	0.0480043	0.0456922	3671	tags=32%, list=21%, signal=26%	ENSG00000118873/ENSG00000090104/ENSG00000065548/ENSG00000126353/ENSG00000144283/ENSG00000197747/ENSG00000174373/ENSG00000109756/ENSG00000082701/ENSG00000150093/ENSG00000159496/ENSG00000204628/ENSG00000128656/ENSG00000117632/ENSG00000060237/ENSG00000107036/ENSG00000011454/ENSG00000115904/ENSG00000266028/ENSG00000178996/ENSG00000116191/ENSG00000054611/ENSG00000158987/ENSG00000073921/ENSG00000136141…
GO:0030810	positive regulation of nucleotide biosynthetic process	15	0.837463	1.92017	0.00028566	0.048524	0.0461868	1254	tags=40%, list=7%, signal=37%	ENSG00000153823/ENSG00000089250/ENSG00000205542/ENSG00000143199/ENSG00000165280/ENSG00000102125
GO:1900373	positive regulation of purine nucleotide biosynthetic process	15	0.837463	1.92017	0.00028566	0.048524	0.0461868	1254	tags=40%, list=7%, signal=37%	ENSG00000153823/ENSG00000089250/ENSG00000205542/ENSG00000143199/ENSG00000165280/ENSG00000102125
GO:0042360	vitamin E metabolic process	6	0.970756	1.81946	0.000268414	0.048524	0.0461868	1	tags=17%, list=0%, signal=17%	ENSG00000015520
GO:1905563	negative regulation of vascular endothelial cell proliferation	5	-0.947773	-1.63254	0.000286194	0.048524	0.0461868	656	tags=60%, list=4%, signal=58%	ENSG00000169031/ENSG00000081189/ENSG00000102755
GO:0050911	detection of chemical stimulus involved in sensory perception of smell	148	-0.476376	-1.61217	0.000280565	0.048524	0.0461868	2123	tags=5%, list=12%, signal=5%	ENSG00000140090/ENSG00000197454/ENSG00000256574/ENSG00000221882/ENSG00000212807/ENSG00000243896/ENSG00000221970/ENSG00000198283

## Sheet: PrePB
ID	Description	setSize	enrichmentScore	NES	pvalue	p.adjust	qvalue	rank	leading_edge	core_enrichment
GO:0000070	mitotic sister chromatid segregation	174	-0.659336	-2.20659	1e-10	7.22667e-08	6.9e-08	981	tags=29%, list=6%, signal=27%	ENSG00000167513/ENSG00000101057/ENSG00000086827/ENSG00000117650/ENSG00000163611/ENSG00000164109/ENSG00000079616/ENSG00000151503/ENSG00000161800/ENSG00000080986/ENSG00000115561/ENSG00000137804/ENSG00000146670/ENSG00000040275/ENSG00000198901/ENSG00000102384/ENSG00000131462/ENSG00000088325/ENSG00000174442/ENSG00000136824/ENSG00000123219/ENSG00000134057/ENSG00000146918/ENSG00000089685/ENSG00000121152…
GO:0006334	nucleosome assembly	95	-0.704684	-2.17505	1e-10	7.22667e-08	6.9e-08	880	tags=26%, list=5%, signal=25%	ENSG00000179119/ENSG00000146414/ENSG00000233822/ENSG00000275379/ENSG00000197837/ENSG00000277157/ENSG00000180596/ENSG00000188486/ENSG00000183598/ENSG00000274290/ENSG00000277224/ENSG00000105011/ENSG00000104472/ENSG00000197153/ENSG00000124635/ENSG00000275714/ENSG00000273542/ENSG00000274641/ENSG00000275713/ENSG00000185130/ENSG00000276410/ENSG00000184678/ENSG00000278588/ENSG00000275126/ENSG00000273703
GO:0000819	sister chromatid segregation	214	-0.615461	-2.08199	1e-10	7.22667e-08	6.9e-08	2202	tags=33%, list=13%, signal=29%	ENSG00000080503/ENSG00000110200/ENSG00000137812/ENSG00000117697/ENSG00000154429/ENSG00000130024/ENSG00000135476/ENSG00000204899/ENSG00000161888/ENSG00000176623/ENSG00000058729/ENSG00000136518/ENSG00000139687/ENSG00000205683/ENSG00000153107/ENSG00000142945/ENSG00000178999/ENSG00000091436/ENSG00000167513/ENSG00000101057/ENSG00000086827/ENSG00000117650/ENSG00000163611/ENSG00000164109/ENSG00000079616…
GO:0140014	mitotic nuclear division	257	-0.602402	-2.07228	1e-10	7.22667e-08	6.9e-08	981	tags=24%, list=6%, signal=23%	ENSG00000167513/ENSG00000101057/ENSG00000086827/ENSG00000117650/ENSG00000163611/ENSG00000164109/ENSG00000111276/ENSG00000079616/ENSG00000100462/ENSG00000136122/ENSG00000151503/ENSG00000161800/ENSG00000087586/ENSG00000080986/ENSG00000115561/ENSG00000137804/ENSG00000146670/ENSG00000040275/ENSG00000158402/ENSG00000198901/ENSG00000138182/ENSG00000102384/ENSG00000131462/ENSG00000017427/ENSG00000088325…
GO:0065004	protein-DNA complex assembly	199	-0.601654	-2.01167	1e-10	7.22667e-08	6.9e-08	2148	tags=26%, list=12%, signal=23%	ENSG00000165632/ENSG00000141384/ENSG00000273802/ENSG00000196628/ENSG00000147601/ENSG00000108590/ENSG00000139687/ENSG00000179119/ENSG00000152944/ENSG00000112312/ENSG00000146414/ENSG00000159055/ENSG00000233822/ENSG00000112282/ENSG00000180182/ENSG00000189403/ENSG00000115163/ENSG00000144802/ENSG00000275379/ENSG00000142856/ENSG00000167513/ENSG00000197837/ENSG00000277157/ENSG00000180596/ENSG00000138092…
GO:0007059	chromosome segregation	397	-0.550877	-1.98199	1e-10	7.22667e-08	6.9e-08	2334	tags=29%, list=13%, signal=25%	ENSG00000163104/ENSG00000047410/ENSG00000205078/ENSG00000198900/ENSG00000080503/ENSG00000110200/ENSG00000137812/ENSG00000117697/ENSG00000154429/ENSG00000188313/ENSG00000130024/ENSG00000135476/ENSG00000198887/ENSG00000147601/ENSG00000204899/ENSG00000151414/ENSG00000161888/ENSG00000176623/ENSG00000058729/ENSG00000171862/ENSG00000136518/ENSG00000012048/ENSG00000139687/ENSG00000129810/ENSG00000159055…
GO:0098813	nuclear chromosome segregation	293	-0.556749	-1.94566	1e-10	7.22667e-08	6.9e-08	2202	tags=29%, list=13%, signal=25%	ENSG00000080503/ENSG00000110200/ENSG00000137812/ENSG00000117697/ENSG00000154429/ENSG00000130024/ENSG00000135476/ENSG00000147601/ENSG00000204899/ENSG00000161888/ENSG00000176623/ENSG00000058729/ENSG00000171862/ENSG00000136518/ENSG00000139687/ENSG00000129810/ENSG00000205683/ENSG00000153107/ENSG00000142945/ENSG00000178999/ENSG00000143452/ENSG00000091436/ENSG00000105173/ENSG00000167513/ENSG00000101057…
GO:0051276	chromosome organization	584	-0.4995	-1.83288	1e-10	7.22667e-08	6.9e-08	4014	tags=38%, list=23%, signal=30%	ENSG00000089053/ENSG00000138668/ENSG00000143442/ENSG00000182117/ENSG00000164190/ENSG00000185129/ENSG00000066923/ENSG00000134283/ENSG00000143799/ENSG00000110958/ENSG00000171824/ENSG00000051180/ENSG00000180336/ENSG00000107960/ENSG00000204569/ENSG00000113522/ENSG00000113648/ENSG00000174718/ENSG00000096384/ENSG00000150753/ENSG00000175305/ENSG00000145907/ENSG00000164104/ENSG00000174953/ENSG00000084073…
GO:0048285	organelle fission	457	-0.497027	-1.80267	1e-10	7.22667e-08	6.9e-08	2203	tags=23%, list=13%, signal=21%	ENSG00000006695/ENSG00000110200/ENSG00000185345/ENSG00000137812/ENSG00000117697/ENSG00000154429/ENSG00000135476/ENSG00000215114/ENSG00000198836/ENSG00000132749/ENSG00000147601/ENSG00000204899/ENSG00000066855/ENSG00000161888/ENSG00000176623/ENSG00000159899/ENSG00000171862/ENSG00000139687/ENSG00000100523/ENSG00000129810/ENSG00000166575/ENSG00000115947/ENSG00000164209/ENSG00000142945/ENSG00000172167…
GO:1903047	mitotic cell cycle process	707	-0.476506	-1.76526	1e-10	7.22667e-08	6.9e-08	3687	tags=36%, list=21%, signal=29%	ENSG00000125354/ENSG00000175305/ENSG00000055130/ENSG00000146247/ENSG00000149308/ENSG00000084073/ENSG00000077721/ENSG00000083535/ENSG00000112941/ENSG00000083937/ENSG00000060237/ENSG00000180104/ENSG00000132466/ENSG00000090989/ENSG00000122882/ENSG00000107443/ENSG00000073111/ENSG00000079335/ENSG00000022267/ENSG00000137337/ENSG00000125898/ENSG00000175216/ENSG00000136044/ENSG00000075624/ENSG00000124508…
GO:0051301	cell division	590	-0.476464	-1.74784	1e-10	7.22667e-08	6.9e-08	3203	tags=31%, list=18%, signal=26%	ENSG00000136108/ENSG00000140463/ENSG00000070367/ENSG00000004897/ENSG00000164754/ENSG00000100154/ENSG00000134318/ENSG00000149503/ENSG00000149474/ENSG00000064102/ENSG00000145919/ENSG00000068796/ENSG00000117505/ENSG00000140575/ENSG00000072501/ENSG00000212916/ENSG00000073282/ENSG00000204628/ENSG00000152518/ENSG00000143878/ENSG00000164961/ENSG00000163872/ENSG00000168385/ENSG00000111859/ENSG00000151332…
GO:0010564	regulation of cell cycle process	651	-0.467765	-1.72373	1e-10	7.22667e-08	6.9e-08	3472	tags=33%, list=20%, signal=28%	ENSG00000079335/ENSG00000022267/ENSG00000137337/ENSG00000136819/ENSG00000136044/ENSG00000125686/ENSG00000075624/ENSG00000124508/ENSG00000166164/ENSG00000115966/ENSG00000065243/ENSG00000136861/ENSG00000082014/ENSG00000170242/ENSG00000075702/ENSG00000171566/ENSG00000167986/ENSG00000163840/ENSG00000140463/ENSG00000004897/ENSG00000073584/ENSG00000132382/ENSG00000164754/ENSG00000182621/ENSG00000134318…
GO:0000280	nuclear division	411	-0.509525	-1.83515	3.3249e-10	2.21796e-07	2.11771e-07	1077	tags=18%, list=6%, signal=18%	ENSG00000105173/ENSG00000101224/ENSG00000167513/ENSG00000167077/ENSG00000101057/ENSG00000086827/ENSG00000117650/ENSG00000157456/ENSG00000168556/ENSG00000163611/ENSG00000197275/ENSG00000164109/ENSG00000111276/ENSG00000079616/ENSG00000100462/ENSG00000136122/ENSG00000151503/ENSG00000161800/ENSG00000087586/ENSG00000080986/ENSG00000115561/ENSG00000196074/ENSG00000137804/ENSG00000146670/ENSG00000040275…
GO:0034728	nucleosome organization	114	-0.66552	-2.10854	4.3952e-10	2.72251e-07	2.59945e-07	1693	tags=24%, list=10%, signal=22%	ENSG00000179119/ENSG00000137309/ENSG00000146414/ENSG00000233822/ENSG00000189308/ENSG00000275379/ENSG00000197837/ENSG00000277157/ENSG00000180596/ENSG00000188486/ENSG00000183598/ENSG00000274290/ENSG00000277224/ENSG00000105011/ENSG00000104472/ENSG00000197153/ENSG00000124635/ENSG00000275714/ENSG00000273542/ENSG00000274641/ENSG00000275713/ENSG00000185130/ENSG00000276410/ENSG00000184678/ENSG00000278588…
GO:0051983	regulation of chromosome segregation	124	-0.64725	-2.07862	8.65217e-10	5.00211e-07	4.776e-07	2202	tags=39%, list=13%, signal=34%	ENSG00000080503/ENSG00000110200/ENSG00000137812/ENSG00000188313/ENSG00000130024/ENSG00000135476/ENSG00000198887/ENSG00000161888/ENSG00000058729/ENSG00000136518/ENSG00000139687/ENSG00000205683/ENSG00000153107/ENSG00000142945/ENSG00000178999/ENSG00000143452/ENSG00000091436/ENSG00000086827/ENSG00000164109/ENSG00000070950/ENSG00000151503/ENSG00000080986/ENSG00000040275/ENSG00000174442/ENSG00000136824…
GO:0090068	positive regulation of cell cycle process	227	-0.566489	-1.92931	9.80002e-10	5.31161e-07	5.07151e-07	2112	tags=28%, list=12%, signal=25%	ENSG00000188313/ENSG00000135476/ENSG00000171848/ENSG00000144283/ENSG00000198887/ENSG00000215114/ENSG00000114867/ENSG00000013573/ENSG00000159899/ENSG00000139687/ENSG00000142192/ENSG00000168944/ENSG00000172167/ENSG00000134371/ENSG00000178999/ENSG00000133302/ENSG00000091436/ENSG00000106462/ENSG00000161692/ENSG00000101224/ENSG00000164109/ENSG00000070950/ENSG00000151503/ENSG00000101447/ENSG00000161800…
GO:0051783	regulation of nuclear division	136	-0.625412	-2.02874	1.68493e-09	8.59513e-07	8.2066e-07	1351	tags=26%, list=8%, signal=24%	ENSG00000172167/ENSG00000178999/ENSG00000143452/ENSG00000086827/ENSG00000117650/ENSG00000164109/ENSG00000100462/ENSG00000136122/ENSG00000087586/ENSG00000080986/ENSG00000137804/ENSG00000040275/ENSG00000158402/ENSG00000138182/ENSG00000017427/ENSG00000111247/ENSG00000174442/ENSG00000134057/ENSG00000089685/ENSG00000152253/ENSG00000117724/ENSG00000149554/ENSG00000134690/ENSG00000122952/ENSG00000156970…
GO:0045787	positive regulation of cell cycle	294	-0.527158	-1.83956	2.47593e-09	1.19285e-06	1.13893e-06	2174	tags=26%, list=13%, signal=23%	ENSG00000198663/ENSG00000188313/ENSG00000176155/ENSG00000135476/ENSG00000171848/ENSG00000144283/ENSG00000198887/ENSG00000215114/ENSG00000114867/ENSG00000134419/ENSG00000013573/ENSG00000159899/ENSG00000139687/ENSG00000142192/ENSG00000135341/ENSG00000168944/ENSG00000172167/ENSG00000134371/ENSG00000178999/ENSG00000092295/ENSG00000118762/ENSG00000133302/ENSG00000091436/ENSG00000106462/ENSG00000161692…
GO:0007088	regulation of mitotic nuclear division	110	-0.658691	-2.06284	2.69738e-09	1.23114e-06	1.17549e-06	962	tags=28%, list=6%, signal=27%	ENSG00000086827/ENSG00000117650/ENSG00000164109/ENSG00000100462/ENSG00000136122/ENSG00000087586/ENSG00000080986/ENSG00000137804/ENSG00000040275/ENSG00000158402/ENSG00000138182/ENSG00000017427/ENSG00000174442/ENSG00000134057/ENSG00000089685/ENSG00000152253/ENSG00000117724/ENSG00000149554/ENSG00000134690/ENSG00000122952/ENSG00000156970/ENSG00000184661/ENSG00000175063/ENSG00000112029/ENSG00000143228…
GO:1901987	regulation of cell cycle phase transition	395	-0.493365	-1.77512	3.15413e-09	1.36763e-06	1.30581e-06	3472	tags=37%, list=20%, signal=30%	ENSG00000079335/ENSG00000022267/ENSG00000137337/ENSG00000136044/ENSG00000075624/ENSG00000124508/ENSG00000166164/ENSG00000115966/ENSG00000136861/ENSG00000082014/ENSG00000170242/ENSG00000171566/ENSG00000167986/ENSG00000163840/ENSG00000073584/ENSG00000164754/ENSG00000182621/ENSG00000149503/ENSG00000163322/ENSG00000138376/ENSG00000106144/ENSG00000126803/ENSG00000141510/ENSG00000138496/ENSG00000152518…
GO:0044770	cell cycle phase transition	513	-0.462339	-1.68454	1.60125e-08	6.6124e-06	6.3135e-06	2548	tags=27%, list=15%, signal=24%	ENSG00000189079/ENSG00000156273/ENSG00000140943/ENSG00000136273/ENSG00000137710/ENSG00000111679/ENSG00000163781/ENSG00000128989/ENSG00000167797/ENSG00000123975/ENSG00000110107/ENSG00000112062/ENSG00000175054/ENSG00000159147/ENSG00000047410/ENSG00000075711/ENSG00000214517/ENSG00000111206/ENSG00000080503/ENSG00000110200/ENSG00000169857/ENSG00000085563/ENSG00000137812/ENSG00000101407/ENSG00000176155…
GO:1905818	regulation of chromosome separation	70	-0.707565	-2.08024	2.16864e-08	8.54838e-06	8.16197e-06	962	tags=47%, list=6%, signal=45%	ENSG00000047410/ENSG00000110200/ENSG00000137812/ENSG00000188313/ENSG00000135476/ENSG00000161888/ENSG00000139687/ENSG00000178999/ENSG00000086827/ENSG00000164109/ENSG00000151503/ENSG00000080986/ENSG00000040275/ENSG00000174442/ENSG00000136824/ENSG00000134057/ENSG00000146918/ENSG00000089685/ENSG00000121152/ENSG00000152253/ENSG00000117724/ENSG00000134690/ENSG00000122952/ENSG00000156970/ENSG00000175063…
GO:0000075	cell cycle checkpoint signaling	176	-0.567139	-1.90422	2.8736e-08	1.08347e-05	1.0345e-05	3067	tags=42%, list=18%, signal=35%	ENSG00000149503/ENSG00000163322/ENSG00000138376/ENSG00000106144/ENSG00000141510/ENSG00000138496/ENSG00000144554/ENSG00000092470/ENSG00000111602/ENSG00000101773/ENSG00000140943/ENSG00000136273/ENSG00000163781/ENSG00000110107/ENSG00000112062/ENSG00000175054/ENSG00000159147/ENSG00000047410/ENSG00000110200/ENSG00000137812/ENSG00000101407/ENSG00000104320/ENSG00000143624/ENSG00000161888/ENSG00000048028…
GO:1901990	regulation of mitotic cell cycle phase transition	305	-0.509025	-1.78278	3.5492e-08	1.28244e-05	1.22447e-05	2548	tags=38%, list=15%, signal=33%	ENSG00000079335/ENSG00000022267/ENSG00000136044/ENSG00000075624/ENSG00000124508/ENSG00000166164/ENSG00000136861/ENSG00000082014/ENSG00000170242/ENSG00000171566/ENSG00000167986/ENSG00000073584/ENSG00000164754/ENSG00000182621/ENSG00000149503/ENSG00000163322/ENSG00000138376/ENSG00000106144/ENSG00000126803/ENSG00000141510/ENSG00000152518/ENSG00000156876/ENSG00000165730/ENSG00000101773/ENSG00000189079…
GO:0051310	metaphase chromosome alignment	87	-0.667352	-2.02883	4.10579e-08	1.36977e-05	1.30786e-05	2157	tags=38%, list=12%, signal=33%	ENSG00000137812/ENSG00000117697/ENSG00000161888/ENSG00000176623/ENSG00000139687/ENSG00000129810/ENSG00000142945/ENSG00000178999/ENSG00000167513/ENSG00000086827/ENSG00000117650/ENSG00000163611/ENSG00000079616/ENSG00000031691/ENSG00000101447/ENSG00000161800/ENSG00000080986/ENSG00000115561/ENSG00000146670/ENSG00000040275/ENSG00000174442/ENSG00000134057/ENSG00000089685/ENSG00000121621/ENSG00000118193…
GO:0044772	mitotic cell cycle phase transition	420	-0.474404	-1.7124	4.10679e-08	1.36977e-05	1.30786e-05	2548	tags=27%, list=15%, signal=24%	ENSG00000189079/ENSG00000156273/ENSG00000140943/ENSG00000136273/ENSG00000137710/ENSG00000111679/ENSG00000163781/ENSG00000128989/ENSG00000167797/ENSG00000123975/ENSG00000159147/ENSG00000047410/ENSG00000075711/ENSG00000214517/ENSG00000111206/ENSG00000080503/ENSG00000110200/ENSG00000169857/ENSG00000085563/ENSG00000137812/ENSG00000176155/ENSG00000130024/ENSG00000173207/ENSG00000134480/ENSG00000135476…
GO:0033045	regulation of sister chromatid segregation	101	-0.642154	-1.99935	5.51916e-08	1.73312e-05	1.65478e-05	2328	tags=37%, list=13%, signal=32%	ENSG00000047410/ENSG00000080503/ENSG00000110200/ENSG00000137812/ENSG00000130024/ENSG00000135476/ENSG00000161888/ENSG00000058729/ENSG00000136518/ENSG00000139687/ENSG00000205683/ENSG00000153107/ENSG00000178999/ENSG00000091436/ENSG00000086827/ENSG00000164109/ENSG00000080986/ENSG00000040275/ENSG00000174442/ENSG00000134057/ENSG00000089685/ENSG00000170312/ENSG00000152253/ENSG00000117724/ENSG00000134690…
GO:0033044	regulation of chromosome organization	236	-0.53385	-1.8267	5.59588e-08	1.73312e-05	1.65478e-05	2202	tags=25%, list=13%, signal=23%	ENSG00000080503/ENSG00000110200/ENSG00000147316/ENSG00000137812/ENSG00000130024/ENSG00000135476/ENSG00000104320/ENSG00000198887/ENSG00000147421/ENSG00000147601/ENSG00000151414/ENSG00000161888/ENSG00000058729/ENSG00000013573/ENSG00000136518/ENSG00000139687/ENSG00000205683/ENSG00000153107/ENSG00000173273/ENSG00000145414/ENSG00000178999/ENSG00000128513/ENSG00000147099/ENSG00000133302/ENSG00000091436…
GO:0007091	metaphase/anaphase transition of mitotic cell cycle	92	-0.653352	-1.99871	7.72303e-08	2.30945e-05	2.20506e-05	2328	tags=39%, list=13%, signal=34%	ENSG00000047410/ENSG00000080503/ENSG00000110200/ENSG00000137812/ENSG00000130024/ENSG00000135476/ENSG00000161888/ENSG00000058729/ENSG00000136518/ENSG00000139687/ENSG00000205683/ENSG00000153107/ENSG00000178999/ENSG00000091436/ENSG00000086827/ENSG00000164109/ENSG00000080986/ENSG00000040275/ENSG00000174442/ENSG00000134057/ENSG00000089685/ENSG00000152253/ENSG00000117724/ENSG00000134690/ENSG00000122952…
GO:0030071	regulation of mitotic metaphase/anaphase transition	88	-0.658894	-2.00259	8.63511e-08	2.49612e-05	2.38329e-05	2328	tags=40%, list=13%, signal=35%	ENSG00000047410/ENSG00000080503/ENSG00000110200/ENSG00000137812/ENSG00000130024/ENSG00000135476/ENSG00000161888/ENSG00000058729/ENSG00000136518/ENSG00000139687/ENSG00000205683/ENSG00000178999/ENSG00000091436/ENSG00000086827/ENSG00000164109/ENSG00000080986/ENSG00000040275/ENSG00000174442/ENSG00000134057/ENSG00000089685/ENSG00000152253/ENSG00000117724/ENSG00000134690/ENSG00000122952/ENSG00000094804…
GO:1902099	regulation of metaphase/anaphase transition of cell cycle	90	-0.651876	-1.99296	1.03778e-07	2.9031e-05	2.77188e-05	2328	tags=39%, list=13%, signal=34%	ENSG00000047410/ENSG00000080503/ENSG00000110200/ENSG00000137812/ENSG00000130024/ENSG00000135476/ENSG00000161888/ENSG00000058729/ENSG00000136518/ENSG00000139687/ENSG00000205683/ENSG00000178999/ENSG00000091436/ENSG00000086827/ENSG00000164109/ENSG00000080986/ENSG00000040275/ENSG00000174442/ENSG00000134057/ENSG00000089685/ENSG00000152253/ENSG00000117724/ENSG00000134690/ENSG00000122952/ENSG00000094804…
GO:1902850	microtubule cytoskeleton organization involved in mitosis	156	-0.576753	-1.89496	1.15411e-07	3.12763e-05	2.98625e-05	966	tags=34%, list=6%, signal=32%	ENSG00000149503/ENSG00000163322/ENSG00000064102/ENSG00000068796/ENSG00000182504/ENSG00000072501/ENSG00000212916/ENSG00000156876/ENSG00000164056/ENSG00000047410/ENSG00000147316/ENSG00000154429/ENSG00000135476/ENSG00000215114/ENSG00000204899/ENSG00000176623/ENSG00000173273/ENSG00000178999/ENSG00000115163/ENSG00000101057/ENSG00000086827/ENSG00000117650/ENSG00000163611/ENSG00000164109/ENSG00000136122…
GO:0010965	regulation of mitotic sister chromatid separation	57	-0.719731	-2.05309	1.23989e-07	3.25828e-05	3.111e-05	2328	tags=47%, list=13%, signal=41%	ENSG00000047410/ENSG00000110200/ENSG00000137812/ENSG00000135476/ENSG00000161888/ENSG00000139687/ENSG00000178999/ENSG00000086827/ENSG00000164109/ENSG00000080986/ENSG00000040275/ENSG00000174442/ENSG00000134057/ENSG00000089685/ENSG00000152253/ENSG00000117724/ENSG00000134690/ENSG00000122952/ENSG00000156970/ENSG00000175063/ENSG00000112029/ENSG00000143228/ENSG00000112742/ENSG00000126787/ENSG00000169679…
GO:0044784	metaphase/anaphase transition of cell cycle	94	-0.646523	-1.99071	1.36628e-07	3.48482e-05	3.32729e-05	2328	tags=38%, list=13%, signal=33%	ENSG00000047410/ENSG00000080503/ENSG00000110200/ENSG00000137812/ENSG00000130024/ENSG00000135476/ENSG00000161888/ENSG00000058729/ENSG00000136518/ENSG00000139687/ENSG00000205683/ENSG00000153107/ENSG00000178999/ENSG00000091436/ENSG00000086827/ENSG00000164109/ENSG00000080986/ENSG00000040275/ENSG00000174442/ENSG00000134057/ENSG00000089685/ENSG00000152253/ENSG00000117724/ENSG00000134690/ENSG00000122952…
GO:0000226	microtubule cytoskeleton organization	609	-0.430417	-1.58406	1.47395e-07	3.65203e-05	3.48695e-05	3029	tags=27%, list=17%, signal=23%	ENSG00000163322/ENSG00000162643/ENSG00000064102/ENSG00000068796/ENSG00000182504/ENSG00000078674/ENSG00000137822/ENSG00000072501/ENSG00000212916/ENSG00000111554/ENSG00000166004/ENSG00000149292/ENSG00000198718/ENSG00000164961/ENSG00000166780/ENSG00000156876/ENSG00000101162/ENSG00000074935/ENSG00000198382/ENSG00000198920/ENSG00000166974/ENSG00000109171/ENSG00000275835/ENSG00000215252/ENSG00000088970…
GO:0007051	spindle organization	188	-0.554317	-1.86369	1.63295e-07	3.93359e-05	3.75578e-05	3067	tags=34%, list=18%, signal=28%	ENSG00000149503/ENSG00000163322/ENSG00000064102/ENSG00000068796/ENSG00000182504/ENSG00000137822/ENSG00000072501/ENSG00000212916/ENSG00000164961/ENSG00000156876/ENSG00000101162/ENSG00000198382/ENSG00000166974/ENSG00000275835/ENSG00000215252/ENSG00000088970/ENSG00000047410/ENSG00000075711/ENSG00000154429/ENSG00000135476/ENSG00000204899/ENSG00000151414/ENSG00000176623/ENSG00000171862/ENSG00000175265…
GO:0051784	negative regulation of nuclear division	60	-0.714897	-2.05217	1.77621e-07	4.16305e-05	3.97486e-05	1351	tags=37%, list=8%, signal=34%	ENSG00000172167/ENSG00000178999/ENSG00000143452/ENSG00000086827/ENSG00000164109/ENSG00000080986/ENSG00000040275/ENSG00000174442/ENSG00000134057/ENSG00000089685/ENSG00000152253/ENSG00000117724/ENSG00000149554/ENSG00000134690/ENSG00000122952/ENSG00000156970/ENSG00000112029/ENSG00000143228/ENSG00000112742/ENSG00000169679/ENSG00000117399/ENSG00000071539
GO:0033047	regulation of mitotic sister chromatid segregation	52	-0.729518	-2.05904	1.84881e-07	4.21919e-05	4.02847e-05	962	tags=37%, list=6%, signal=35%	ENSG00000086827/ENSG00000164109/ENSG00000080986/ENSG00000040275/ENSG00000174442/ENSG00000134057/ENSG00000089685/ENSG00000170312/ENSG00000152253/ENSG00000117724/ENSG00000134690/ENSG00000122952/ENSG00000156970/ENSG00000112029/ENSG00000143228/ENSG00000112742/ENSG00000169679/ENSG00000117399/ENSG00000071539
GO:0010948	negative regulation of cell cycle process	274	-0.506183	-1.75377	2.30088e-07	5.11621e-05	4.88494e-05	3067	tags=36%, list=18%, signal=30%	ENSG00000149503/ENSG00000163322/ENSG00000138376/ENSG00000106144/ENSG00000141510/ENSG00000138496/ENSG00000111554/ENSG00000152518/ENSG00000127564/ENSG00000144554/ENSG00000092470/ENSG00000111602/ENSG00000101773/ENSG00000140943/ENSG00000136273/ENSG00000163781/ENSG00000167797/ENSG00000110107/ENSG00000112062/ENSG00000175054/ENSG00000159147/ENSG00000047410/ENSG00000075711/ENSG00000110200/ENSG00000169857…
GO:2001251	negative regulation of chromosome organization	90	-0.640669	-1.95869	2.95613e-07	6.4089e-05	6.11919e-05	2328	tags=34%, list=13%, signal=30%	ENSG00000047410/ENSG00000110200/ENSG00000137812/ENSG00000135476/ENSG00000104320/ENSG00000147601/ENSG00000161888/ENSG00000173273/ENSG00000178999/ENSG00000128513/ENSG00000114127/ENSG00000086827/ENSG00000164109/ENSG00000080986/ENSG00000040275/ENSG00000174442/ENSG00000134057/ENSG00000131747/ENSG00000089685/ENSG00000152253/ENSG00000117724/ENSG00000134690/ENSG00000122952/ENSG00000156970/ENSG00000112029…
GO:0051303	establishment of chromosome localization	99	-0.635978	-1.9704	3.13773e-07	6.63668e-05	6.33668e-05	2157	tags=34%, list=12%, signal=30%	ENSG00000137812/ENSG00000117697/ENSG00000147601/ENSG00000161888/ENSG00000176623/ENSG00000139687/ENSG00000129810/ENSG00000142945/ENSG00000178999/ENSG00000167513/ENSG00000086827/ENSG00000117650/ENSG00000163611/ENSG00000079616/ENSG00000031691/ENSG00000101447/ENSG00000161800/ENSG00000080986/ENSG00000115561/ENSG00000146670/ENSG00000040275/ENSG00000174442/ENSG00000134057/ENSG00000089685/ENSG00000121621…
GO:0098742	cell-cell adhesion via plasma-membrane adhesion molecules	220	0.514303	1.89887	3.46232e-07	7.14887e-05	6.82572e-05	1210	tags=17%, list=7%, signal=16%	ENSG00000117154/ENSG00000157224/ENSG00000144847/ENSG00000150275/ENSG00000169760/ENSG00000099834/ENSG00000009694/ENSG00000144619/ENSG00000171587/ENSG00000062038/ENSG00000169306/ENSG00000150471/ENSG00000149654/ENSG00000244486/ENSG00000136826/ENSG00000131409/ENSG00000105426/ENSG00000218336/ENSG00000102290/ENSG00000158258/ENSG00000152583/ENSG00000145934/ENSG00000013297/ENSG00000145526/ENSG00000008710…
GO:0071459	protein localization to chromosome, centromeric region	39	-0.77344	-2.07007	4.08367e-07	8.23571e-05	7.86343e-05	2157	tags=51%, list=12%, signal=45%	ENSG00000137812/ENSG00000198887/ENSG00000139687/ENSG00000172167/ENSG00000178999/ENSG00000115163/ENSG00000086827/ENSG00000197837/ENSG00000031691/ENSG00000277157/ENSG00000040275/ENSG00000174442/ENSG00000170312/ENSG00000124635/ENSG00000156970/ENSG00000278463/ENSG00000277075/ENSG00000273542/ENSG00000112742/ENSG00000275126
GO:0007052	mitotic spindle organization	123	-0.596108	-1.90949	4.37555e-07	8.62381e-05	8.23399e-05	966	tags=23%, list=6%, signal=22%	ENSG00000101057/ENSG00000117650/ENSG00000163611/ENSG00000136122/ENSG00000117632/ENSG00000161800/ENSG00000087586/ENSG00000080986/ENSG00000115561/ENSG00000151849/ENSG00000198901/ENSG00000131462/ENSG00000088325/ENSG00000123473/ENSG00000134057/ENSG00000089685/ENSG00000164114/ENSG00000138160/ENSG00000152253/ENSG00000134690/ENSG00000090889/ENSG00000237649/ENSG00000137807/ENSG00000143228/ENSG00000112742…
GO:0045839	negative regulation of mitotic nuclear division	54	-0.718777	-2.04318	5.12415e-07	9.8748e-05	9.42843e-05	1351	tags=39%, list=8%, signal=36%	ENSG00000172167/ENSG00000178999/ENSG00000086827/ENSG00000164109/ENSG00000080986/ENSG00000040275/ENSG00000174442/ENSG00000134057/ENSG00000089685/ENSG00000152253/ENSG00000117724/ENSG00000149554/ENSG00000134690/ENSG00000122952/ENSG00000156970/ENSG00000112029/ENSG00000143228/ENSG00000112742/ENSG00000169679/ENSG00000117399/ENSG00000071539
GO:0051306	mitotic sister chromatid separation	60	-0.699883	-2.00907	5.8671e-07	0.000108254	0.000103361	2328	tags=45%, list=13%, signal=39%	ENSG00000047410/ENSG00000110200/ENSG00000137812/ENSG00000135476/ENSG00000161888/ENSG00000139687/ENSG00000178999/ENSG00000086827/ENSG00000164109/ENSG00000080986/ENSG00000040275/ENSG00000174442/ENSG00000134057/ENSG00000089685/ENSG00000152253/ENSG00000117724/ENSG00000134690/ENSG00000122952/ENSG00000156970/ENSG00000175063/ENSG00000112029/ENSG00000143228/ENSG00000112742/ENSG00000126787/ENSG00000169679…
GO:1901988	negative regulation of cell cycle phase transition	235	-0.521399	-1.78237	5.83378e-07	0.000108254	0.000103361	3067	tags=38%, list=18%, signal=32%	ENSG00000149503/ENSG00000163322/ENSG00000138376/ENSG00000106144/ENSG00000141510/ENSG00000138496/ENSG00000152518/ENSG00000127564/ENSG00000144554/ENSG00000092470/ENSG00000111602/ENSG00000101773/ENSG00000140943/ENSG00000136273/ENSG00000163781/ENSG00000167797/ENSG00000110107/ENSG00000112062/ENSG00000175054/ENSG00000159147/ENSG00000047410/ENSG00000075711/ENSG00000110200/ENSG00000169857/ENSG00000137812…
GO:0051304	chromosome separation	77	-0.667469	-1.98994	6.70269e-07	0.000120453	0.000115008	2334	tags=44%, list=13%, signal=38%	ENSG00000163104/ENSG00000047410/ENSG00000110200/ENSG00000137812/ENSG00000188313/ENSG00000135476/ENSG00000161888/ENSG00000139687/ENSG00000178999/ENSG00000086827/ENSG00000164109/ENSG00000151503/ENSG00000080986/ENSG00000040275/ENSG00000174442/ENSG00000136824/ENSG00000134057/ENSG00000146918/ENSG00000089685/ENSG00000121152/ENSG00000152253/ENSG00000117724/ENSG00000134690/ENSG00000122952/ENSG00000156970…
GO:0050000	chromosome localization	107	-0.61414	-1.91319	6.80603e-07	0.000120453	0.000115008	2157	tags=34%, list=12%, signal=30%	ENSG00000137812/ENSG00000117697/ENSG00000147601/ENSG00000161888/ENSG00000176623/ENSG00000139687/ENSG00000129810/ENSG00000142945/ENSG00000178999/ENSG00000167513/ENSG00000086827/ENSG00000117650/ENSG00000163611/ENSG00000079616/ENSG00000031691/ENSG00000101447/ENSG00000161800/ENSG00000080986/ENSG00000115561/ENSG00000146670/ENSG00000040275/ENSG00000160789/ENSG00000174442/ENSG00000134057/ENSG00000089685…
GO:0072677	eosinophil migration	23	-0.836475	-2.02254	7.49188e-07	0.000129939	0.000124065	1299	tags=26%, list=7%, signal=24%	ENSG00000276085/ENSG00000131981/ENSG00000277632/ENSG00000276070/ENSG00000275302/ENSG00000102962
GO:0051985	negative regulation of chromosome segregation	47	-0.726692	-2.01533	9.00121e-07	0.00014728	0.000140623	962	tags=40%, list=6%, signal=38%	ENSG00000178999/ENSG00000086827/ENSG00000164109/ENSG00000080986/ENSG00000040275/ENSG00000174442/ENSG00000134057/ENSG00000089685/ENSG00000152253/ENSG00000117724/ENSG00000134690/ENSG00000122952/ENSG00000156970/ENSG00000112029/ENSG00000143228/ENSG00000112742/ENSG00000169679/ENSG00000117399/ENSG00000071539
GO:1902100	negative regulation of metaphase/anaphase transition of cell cycle	47	-0.726692	-2.01533	9.00121e-07	0.00014728	0.000140623	962	tags=40%, list=6%, signal=38%	ENSG00000178999/ENSG00000086827/ENSG00000164109/ENSG00000080986/ENSG00000040275/ENSG00000174442/ENSG00000134057/ENSG00000089685/ENSG00000152253/ENSG00000117724/ENSG00000134690/ENSG00000122952/ENSG00000156970/ENSG00000112029/ENSG00000143228/ENSG00000112742/ENSG00000169679/ENSG00000117399/ENSG00000071539
GO:1905819	negative regulation of chromosome separation	47	-0.726692	-2.01533	9.00121e-07	0.00014728	0.000140623	962	tags=40%, list=6%, signal=38%	ENSG00000178999/ENSG00000086827/ENSG00000164109/ENSG00000080986/ENSG00000040275/ENSG00000174442/ENSG00000134057/ENSG00000089685/ENSG00000152253/ENSG00000117724/ENSG00000134690/ENSG00000122952/ENSG00000156970/ENSG00000112029/ENSG00000143228/ENSG00000112742/ENSG00000169679/ENSG00000117399/ENSG00000071539
GO:0033046	negative regulation of sister chromatid segregation	46	-0.736075	-2.02351	1.18372e-06	0.000180092	0.000171951	962	tags=41%, list=6%, signal=39%	ENSG00000178999/ENSG00000086827/ENSG00000164109/ENSG00000080986/ENSG00000040275/ENSG00000174442/ENSG00000134057/ENSG00000089685/ENSG00000152253/ENSG00000117724/ENSG00000134690/ENSG00000122952/ENSG00000156970/ENSG00000112029/ENSG00000143228/ENSG00000112742/ENSG00000169679/ENSG00000117399/ENSG00000071539
GO:0033048	negative regulation of mitotic sister chromatid segregation	46	-0.736075	-2.02351	1.18372e-06	0.000180092	0.000171951	962	tags=41%, list=6%, signal=39%	ENSG00000178999/ENSG00000086827/ENSG00000164109/ENSG00000080986/ENSG00000040275/ENSG00000174442/ENSG00000134057/ENSG00000089685/ENSG00000152253/ENSG00000117724/ENSG00000134690/ENSG00000122952/ENSG00000156970/ENSG00000112029/ENSG00000143228/ENSG00000112742/ENSG00000169679/ENSG00000117399/ENSG00000071539
GO:0045841	negative regulation of mitotic metaphase/anaphase transition	46	-0.736075	-2.02351	1.18372e-06	0.000180092	0.000171951	962	tags=41%, list=6%, signal=39%	ENSG00000178999/ENSG00000086827/ENSG00000164109/ENSG00000080986/ENSG00000040275/ENSG00000174442/ENSG00000134057/ENSG00000089685/ENSG00000152253/ENSG00000117724/ENSG00000134690/ENSG00000122952/ENSG00000156970/ENSG00000112029/ENSG00000143228/ENSG00000112742/ENSG00000169679/ENSG00000117399/ENSG00000071539
GO:2000816	negative regulation of mitotic sister chromatid separation	46	-0.736075	-2.02351	1.18372e-06	0.000180092	0.000171951	962	tags=41%, list=6%, signal=39%	ENSG00000178999/ENSG00000086827/ENSG00000164109/ENSG00000080986/ENSG00000040275/ENSG00000174442/ENSG00000134057/ENSG00000089685/ENSG00000152253/ENSG00000117724/ENSG00000134690/ENSG00000122952/ENSG00000156970/ENSG00000112029/ENSG00000143228/ENSG00000112742/ENSG00000169679/ENSG00000117399/ENSG00000071539
GO:0140694	non-membrane-bounded organelle assembly	374	-0.454964	-1.62783	1.22356e-06	0.000182944	0.000174674	3676	tags=33%, list=21%, signal=26%	ENSG00000145907/ENSG00000103540/ENSG00000118246/ENSG00000083535/ENSG00000126216/ENSG00000083937/ENSG00000173821/ENSG00000060237/ENSG00000147400/ENSG00000073536/ENSG00000113460/ENSG00000185728/ENSG00000183283/ENSG00000130150/ENSG00000154330/ENSG00000261456/ENSG00000136861/ENSG00000075702/ENSG00000167986/ENSG00000134775/ENSG00000132591/ENSG00000067248/ENSG00000149503/ENSG00000163322/ENSG00000068796…
GO:0031577	spindle checkpoint signaling	45	-0.722618	-1.98195	1.58375e-06	0.000231146	0.000220698	962	tags=49%, list=6%, signal=46%	ENSG00000047410/ENSG00000110200/ENSG00000137812/ENSG00000161888/ENSG00000178999/ENSG00000086827/ENSG00000164109/ENSG00000080986/ENSG00000040275/ENSG00000174442/ENSG00000134057/ENSG00000089685/ENSG00000152253/ENSG00000117724/ENSG00000134690/ENSG00000122952/ENSG00000156970/ENSG00000143228/ENSG00000112742/ENSG00000169679/ENSG00000117399/ENSG00000071539
GO:1901991	negative regulation of mitotic cell cycle phase transition	163	-0.552499	-1.83317	1.59926e-06	0.000231146	0.000220698	2539	tags=35%, list=15%, signal=30%	ENSG00000140943/ENSG00000136273/ENSG00000163781/ENSG00000167797/ENSG00000159147/ENSG00000047410/ENSG00000075711/ENSG00000110200/ENSG00000169857/ENSG00000137812/ENSG00000104320/ENSG00000143624/ENSG00000161888/ENSG00000171862/ENSG00000012048/ENSG00000139687/ENSG00000115170/ENSG00000253729/ENSG00000185650/ENSG00000134371/ENSG00000178999/ENSG00000158019/ENSG00000118762/ENSG00000106462/ENSG00000086827…
GO:0007094	mitotic spindle assembly checkpoint signaling	44	-0.732535	-1.9944	1.81602e-06	0.000249976	0.000238677	962	tags=50%, list=6%, signal=47%	ENSG00000047410/ENSG00000110200/ENSG00000137812/ENSG00000161888/ENSG00000178999/ENSG00000086827/ENSG00000164109/ENSG00000080986/ENSG00000040275/ENSG00000174442/ENSG00000134057/ENSG00000089685/ENSG00000152253/ENSG00000117724/ENSG00000134690/ENSG00000122952/ENSG00000156970/ENSG00000143228/ENSG00000112742/ENSG00000169679/ENSG00000117399/ENSG00000071539
GO:0071173	spindle assembly checkpoint signaling	44	-0.732535	-1.9944	1.81602e-06	0.000249976	0.000238677	962	tags=50%, list=6%, signal=47%	ENSG00000047410/ENSG00000110200/ENSG00000137812/ENSG00000161888/ENSG00000178999/ENSG00000086827/ENSG00000164109/ENSG00000080986/ENSG00000040275/ENSG00000174442/ENSG00000134057/ENSG00000089685/ENSG00000152253/ENSG00000117724/ENSG00000134690/ENSG00000122952/ENSG00000156970/ENSG00000143228/ENSG00000112742/ENSG00000169679/ENSG00000117399/ENSG00000071539
GO:0071174	mitotic spindle checkpoint signaling	44	-0.732535	-1.9944	1.81602e-06	0.000249976	0.000238677	962	tags=50%, list=6%, signal=47%	ENSG00000047410/ENSG00000110200/ENSG00000137812/ENSG00000161888/ENSG00000178999/ENSG00000086827/ENSG00000164109/ENSG00000080986/ENSG00000040275/ENSG00000174442/ENSG00000134057/ENSG00000089685/ENSG00000152253/ENSG00000117724/ENSG00000134690/ENSG00000122952/ENSG00000156970/ENSG00000143228/ENSG00000112742/ENSG00000169679/ENSG00000117399/ENSG00000071539
GO:0007080	mitotic metaphase chromosome alignment	52	-0.70113	-1.97891	2.18222e-06	0.000293034	0.000279788	1381	tags=35%, list=8%, signal=32%	ENSG00000142945/ENSG00000178999/ENSG00000167513/ENSG00000086827/ENSG00000079616/ENSG00000080986/ENSG00000115561/ENSG00000146670/ENSG00000040275/ENSG00000134057/ENSG00000089685/ENSG00000121621/ENSG00000118193/ENSG00000134690/ENSG00000237649/ENSG00000258724/ENSG00000143228/ENSG00000138778
GO:0006260	DNA replication	262	-0.50306	-1.7356	2.1964e-06	0.000293034	0.000279788	3040	tags=33%, list=18%, signal=27%	ENSG00000101347/ENSG00000138376/ENSG00000183763/ENSG00000112118/ENSG00000141510/ENSG00000189057/ENSG00000109079/ENSG00000101574/ENSG00000111602/ENSG00000101773/ENSG00000038219/ENSG00000076003/ENSG00000198056/ENSG00000151657/ENSG00000163781/ENSG00000138311/ENSG00000175054/ENSG00000165392/ENSG00000164815/ENSG00000135336/ENSG00000159147/ENSG00000111445/ENSG00000115350/ENSG00000004700/ENSG00000127311…
GO:0048245	eosinophil chemotaxis	20	-0.851682	-2.01278	2.32435e-06	0.000305406	0.000291601	1299	tags=30%, list=7%, signal=28%	ENSG00000276085/ENSG00000131981/ENSG00000277632/ENSG00000276070/ENSG00000275302/ENSG00000102962
GO:0006261	DNA-templated DNA replication	150	-0.558283	-1.83263	2.5035e-06	0.000324035	0.000309387	3040	tags=45%, list=18%, signal=37%	ENSG00000127586/ENSG00000106028/ENSG00000101347/ENSG00000138376/ENSG00000183763/ENSG00000112118/ENSG00000101574/ENSG00000111602/ENSG00000101773/ENSG00000038219/ENSG00000076003/ENSG00000198056/ENSG00000163781/ENSG00000138311/ENSG00000175054/ENSG00000165392/ENSG00000164815/ENSG00000135336/ENSG00000159147/ENSG00000111445/ENSG00000115350/ENSG00000004700/ENSG00000127311/ENSG00000035928/ENSG00000104320…
GO:0008608	attachment of spindle microtubules to kinetochore	47	-0.71238	-1.97564	3.17844e-06	0.000405345	0.000387022	3067	tags=53%, list=18%, signal=44%	ENSG00000149503/ENSG00000163322/ENSG00000145919/ENSG00000198824/ENSG00000137812/ENSG00000117697/ENSG00000161888/ENSG00000176623/ENSG00000139687/ENSG00000129810/ENSG00000142945/ENSG00000178999/ENSG00000167513/ENSG00000086827/ENSG00000117650/ENSG00000161800/ENSG00000080986/ENSG00000174442/ENSG00000134057/ENSG00000089685/ENSG00000152253/ENSG00000134690/ENSG00000114346/ENSG00000143228/ENSG00000138778
GO:0007346	regulation of mitotic cell cycle	459	-0.431712	-1.56501	3.77329e-06	0.000474231	0.000452794	3472	tags=33%, list=20%, signal=27%	ENSG00000079335/ENSG00000022267/ENSG00000137337/ENSG00000136044/ENSG00000075624/ENSG00000124508/ENSG00000166164/ENSG00000115966/ENSG00000065243/ENSG00000136861/ENSG00000082014/ENSG00000170242/ENSG00000171566/ENSG00000106399/ENSG00000167986/ENSG00000004897/ENSG00000154640/ENSG00000073584/ENSG00000164754/ENSG00000100154/ENSG00000182621/ENSG00000149503/ENSG00000163322/ENSG00000138376/ENSG00000064102…
GO:0007093	mitotic cell cycle checkpoint signaling	129	-0.568962	-1.82965	4.60496e-06	0.000570488	0.000544701	3067	tags=41%, list=18%, signal=34%	ENSG00000149503/ENSG00000163322/ENSG00000138376/ENSG00000106144/ENSG00000141510/ENSG00000144554/ENSG00000101773/ENSG00000140943/ENSG00000136273/ENSG00000163781/ENSG00000159147/ENSG00000047410/ENSG00000110200/ENSG00000137812/ENSG00000104320/ENSG00000143624/ENSG00000161888/ENSG00000012048/ENSG00000253729/ENSG00000095002/ENSG00000178999/ENSG00000158019/ENSG00000091436/ENSG00000086827/ENSG00000085840…
GO:0045786	negative regulation of cell cycle	351	-0.455991	-1.61771	6.24819e-06	0.000763159	0.000728662	3029	tags=31%, list=17%, signal=26%	ENSG00000163322/ENSG00000138376/ENSG00000106144/ENSG00000141510/ENSG00000138496/ENSG00000111554/ENSG00000152518/ENSG00000143878/ENSG00000127564/ENSG00000144554/ENSG00000092470/ENSG00000111602/ENSG00000065150/ENSG00000101773/ENSG00000123358/ENSG00000140943/ENSG00000136273/ENSG00000164305/ENSG00000163781/ENSG00000167797/ENSG00000110107/ENSG00000112062/ENSG00000175054/ENSG00000159147/ENSG00000047410…
GO:0051225	spindle assembly	123	-0.56485	-1.80936	6.56515e-06	0.000790736	0.000754993	3067	tags=37%, list=18%, signal=30%	ENSG00000149503/ENSG00000163322/ENSG00000068796/ENSG00000182504/ENSG00000137822/ENSG00000072501/ENSG00000212916/ENSG00000164961/ENSG00000156876/ENSG00000101162/ENSG00000166974/ENSG00000275835/ENSG00000215252/ENSG00000047410/ENSG00000154429/ENSG00000204899/ENSG00000151414/ENSG00000171862/ENSG00000175265/ENSG00000173273/ENSG00000178999/ENSG00000182923/ENSG00000101057/ENSG00000117650/ENSG00000157456…
GO:0001867	complement activation, lectin pathway	10	0.949652	2.03385	1.1228e-05	0.00133382	0.00127353	6	tags=10%, list=0%, signal=10%	ENSG00000118004
GO:1903028	positive regulation of opsonization	9	0.942869	1.94703	1.18364e-05	0.0013871	0.0013244	6	tags=11%, list=0%, signal=11%	ENSG00000118004
GO:0034502	protein localization to chromosome	117	-0.572552	-1.81721	1.25113e-05	0.00144664	0.00138125	1499	tags=28%, list=9%, signal=26%	ENSG00000137812/ENSG00000198887/ENSG00000147601/ENSG00000139687/ENSG00000095002/ENSG00000173273/ENSG00000125885/ENSG00000172167/ENSG00000178999/ENSG00000115163/ENSG00000128513/ENSG00000133302/ENSG00000106462/ENSG00000152422/ENSG00000100749/ENSG00000086827/ENSG00000197837/ENSG00000031691/ENSG00000277157/ENSG00000146263/ENSG00000040275/ENSG00000138795/ENSG00000174442/ENSG00000170312/ENSG00000124635…
GO:0050482	arachidonic acid secretion	26	0.78737	2.03359	1.43775e-05	0.00161924	0.00154605	100	tags=12%, list=1%, signal=11%	ENSG00000138308/ENSG00000069764/ENSG00000069696
GO:1903963	arachidonate transport	26	0.78737	2.03359	1.43775e-05	0.00161924	0.00154605	100	tags=12%, list=1%, signal=11%	ENSG00000138308/ENSG00000069764/ENSG00000069696
GO:0061644	protein localization to CENP-A containing chromatin	18	-0.846499	-1.97928	1.47786e-05	0.00164307	0.0015688	1312	tags=44%, list=8%, signal=41%	ENSG00000115163/ENSG00000197837/ENSG00000277157/ENSG00000124635/ENSG00000278463/ENSG00000277075/ENSG00000273542/ENSG00000275126
GO:0071824	protein-DNA complex organization	797	-0.38554	-1.43682	1.55823e-05	0.00171051	0.00163319	3483	tags=25%, list=20%, signal=21%	ENSG00000160679/ENSG00000073111/ENSG00000197238/ENSG00000166451/ENSG00000170854/ENSG00000125686/ENSG00000121481/ENSG00000075624/ENSG00000143499/ENSG00000160563/ENSG00000166164/ENSG00000115966/ENSG00000083544/ENSG00000164758/ENSG00000204463/ENSG00000179094/ENSG00000082014/ENSG00000153922/ENSG00000167986/ENSG00000278828/ENSG00000163840/ENSG00000149480/ENSG00000135655/ENSG00000073584/ENSG00000132382…
GO:0051656	establishment of organelle localization	441	-0.420439	-1.52054	1.72407e-05	0.00186889	0.00178441	3940	tags=33%, list=23%, signal=26%	ENSG00000070540/ENSG00000114999/ENSG00000138190/ENSG00000120008/ENSG00000180336/ENSG00000144036/ENSG00000163820/ENSG00000107862/ENSG00000176438/ENSG00000165025/ENSG00000106299/ENSG00000153339/ENSG00000083535/ENSG00000083937/ENSG00000180104/ENSG00000116641/ENSG00000090989/ENSG00000113597/ENSG00000170759/ENSG00000182400/ENSG00000176853/ENSG00000176658/ENSG00000136861/ENSG00000167632/ENSG00000164924…
GO:0006888	endoplasmic reticulum to Golgi vesicle-mediated transport	119	-0.564892	-1.80482	2.13105e-05	0.00228154	0.00217841	3802	tags=47%, list=22%, signal=37%	ENSG00000169223/ENSG00000107862/ENSG00000153339/ENSG00000157020/ENSG00000113597/ENSG00000182400/ENSG00000168374/ENSG00000101558/ENSG00000170881/ENSG00000167632/ENSG00000105438/ENSG00000113615/ENSG00000100815/ENSG00000047932/ENSG00000152700/ENSG00000105669/ENSG00000079332/ENSG00000029534/ENSG00000107651/ENSG00000196459/ENSG00000124333/ENSG00000138073/ENSG00000111711/ENSG00000122218/ENSG00000151532…
GO:0007030	Golgi organization	148	-0.527852	-1.72577	2.16073e-05	0.00228511	0.00218181	3783	tags=41%, list=22%, signal=33%	ENSG00000107862/ENSG00000174989/ENSG00000166685/ENSG00000104388/ENSG00000153339/ENSG00000132549/ENSG00000143457/ENSG00000164924/ENSG00000100815/ENSG00000148248/ENSG00000117280/ENSG00000167461/ENSG00000038210/ENSG00000117533/ENSG00000215252/ENSG00000107651/ENSG00000127914/ENSG00000114209/ENSG00000151532/ENSG00000066455/ENSG00000158604/ENSG00000137460/ENSG00000249931/ENSG00000215114/ENSG00000013016…
GO:0060707	trophoblast giant cell differentiation	8	-0.949173	-1.82964	2.39668e-05	0.00250409	0.0023909	238	tags=38%, list=1%, signal=37%	ENSG00000165891/ENSG00000142731/ENSG00000129173
GO:0034508	centromere complex assembly	30	-0.751973	-1.92337	3.24884e-05	0.00335404	0.00320242	1730	tags=40%, list=10%, signal=36%	ENSG00000139687/ENSG00000159055/ENSG00000115163/ENSG00000142856/ENSG00000138092/ENSG00000102384/ENSG00000188312/ENSG00000123219/ENSG00000117724/ENSG00000126787/ENSG00000123485/ENSG00000138778
GO:0000281	mitotic cytokinesis	81	-0.594552	-1.78873	3.61393e-05	0.00368705	0.00352039	3983	tags=57%, list=23%, signal=44%	ENSG00000096093/ENSG00000138190/ENSG00000144036/ENSG00000178996/ENSG00000152503/ENSG00000173548/ENSG00000125354/ENSG00000083937/ENSG00000060237/ENSG00000180104/ENSG00000090989/ENSG00000136108/ENSG00000140463/ENSG00000070367/ENSG00000134318/ENSG00000149503/ENSG00000140575/ENSG00000143878/ENSG00000112685/ENSG00000135476/ENSG00000133026/ENSG00000130340/ENSG00000116903/ENSG00000155366/ENSG00000143761…
GO:1901989	positive regulation of cell cycle phase transition	104	-0.572812	-1.78077	4.14528e-05	0.00417999	0.00399104	2067	tags=27%, list=12%, signal=24%	ENSG00000135476/ENSG00000171848/ENSG00000114867/ENSG00000139687/ENSG00000142192/ENSG00000172167/ENSG00000134371/ENSG00000106462/ENSG00000161692/ENSG00000101224/ENSG00000101447/ENSG00000151849/ENSG00000164045/ENSG00000146670/ENSG00000158402/ENSG00000166263/ENSG00000097046/ENSG00000123473/ENSG00000134057/ENSG00000170312/ENSG00000094804/ENSG00000175063/ENSG00000162733/ENSG00000112029/ENSG00000143479…
GO:0008228	opsonization	15	0.880097	2.03701	4.3188e-05	0.0043049	0.0041103	6	tags=7%, list=0%, signal=7%	ENSG00000118004
GO:0006275	regulation of DNA replication	121	-0.539219	-1.72393	4.71434e-05	0.00464577	0.00443576	3634	tags=38%, list=21%, signal=30%	ENSG00000084073/ENSG00000132466/ENSG00000073111/ENSG00000163918/ENSG00000132646/ENSG00000135913/ENSG00000127586/ENSG00000106028/ENSG00000112118/ENSG00000141510/ENSG00000109079/ENSG00000101574/ENSG00000111602/ENSG00000076003/ENSG00000175054/ENSG00000164815/ENSG00000135336/ENSG00000111445/ENSG00000102221/ENSG00000104320/ENSG00000147601/ENSG00000136518/ENSG00000112312/ENSG00000166508/ENSG00000113916…
GO:0051383	kinetochore organization	20	-0.801451	-1.89407	7.06898e-05	0.00688789	0.00657653	1312	tags=40%, list=8%, signal=37%	ENSG00000115163/ENSG00000080986/ENSG00000136824/ENSG00000123219/ENSG00000117724/ENSG00000143228/ENSG00000126787/ENSG00000138778
GO:0006325	chromatin organization	716	-0.377777	-1.4025	7.16851e-05	0.00690726	0.00659503	3483	tags=24%, list=20%, signal=20%	ENSG00000160679/ENSG00000073111/ENSG00000197238/ENSG00000166451/ENSG00000170854/ENSG00000121481/ENSG00000075624/ENSG00000143499/ENSG00000166164/ENSG00000115966/ENSG00000083544/ENSG00000204463/ENSG00000179094/ENSG00000082014/ENSG00000153922/ENSG00000167986/ENSG00000278828/ENSG00000163840/ENSG00000149480/ENSG00000135655/ENSG00000073584/ENSG00000132382/ENSG00000149269/ENSG00000164754/ENSG00000165097…
GO:0044839	cell cycle G2/M phase transition	143	-0.52164	-1.69655	7.97549e-05	0.00760038	0.00725682	3126	tags=40%, list=18%, signal=33%	ENSG00000164754/ENSG00000182621/ENSG00000163322/ENSG00000138376/ENSG00000064313/ENSG00000126803/ENSG00000141510/ENSG00000127564/ENSG00000165730/ENSG00000101773/ENSG00000156273/ENSG00000140943/ENSG00000136273/ENSG00000163781/ENSG00000128989/ENSG00000159147/ENSG00000214517/ENSG00000111206/ENSG00000169857/ENSG00000085563/ENSG00000176155/ENSG00000104320/ENSG00000143624/ENSG00000160014/ENSG00000157212…
GO:0042360	vitamin E metabolic process	6	0.965977	1.7931	8.91028e-05	0.00830859	0.00793302	1	tags=17%, list=0%, signal=17%	ENSG00000015520
GO:0006338	chromatin remodeling	586	-0.395109	-1.45171	8.88058e-05	0.00830859	0.00793302	4095	tags=29%, list=24%, signal=23%	ENSG00000198945/ENSG00000175792/ENSG00000133895/ENSG00000185420/ENSG00000132326/ENSG00000153046/ENSG00000156650/ENSG00000048052/ENSG00000164190/ENSG00000184205/ENSG00000134283/ENSG00000124201/ENSG00000164934/ENSG00000171824/ENSG00000099991/ENSG00000084676/ENSG00000126804/ENSG00000113648/ENSG00000174718/ENSG00000102908/ENSG00000187605/ENSG00000276043/ENSG00000164104/ENSG00000084073/ENSG00000077721…
GO:0032392	DNA geometric change	82	-0.588356	-1.77477	9.16663e-05	0.00836769	0.00798945	4433	tags=54%, list=26%, signal=40%	ENSG00000187790/ENSG00000079246/ENSG00000029993/ENSG00000175792/ENSG00000185129/ENSG00000051180/ENSG00000113522/ENSG00000145907/ENSG00000164104/ENSG00000174953/ENSG00000140451/ENSG00000073111/ENSG00000163918/ENSG00000145736/ENSG00000127586/ENSG00000106028/ENSG00000178460/ENSG00000112118/ENSG00000076003/ENSG00000165392/ENSG00000111445/ENSG00000004700/ENSG00000127311/ENSG00000104320/ENSG00000160957…
GO:0071103	DNA conformation change	89	-0.581603	-1.77311	9.12729e-05	0.00836769	0.00798945	3949	tags=48%, list=23%, signal=38%	ENSG00000175792/ENSG00000185129/ENSG00000051180/ENSG00000113522/ENSG00000145907/ENSG00000164104/ENSG00000174953/ENSG00000140451/ENSG00000073111/ENSG00000163918/ENSG00000145736/ENSG00000127586/ENSG00000106028/ENSG00000178460/ENSG00000112118/ENSG00000076003/ENSG00000165392/ENSG00000111445/ENSG00000004700/ENSG00000127311/ENSG00000198900/ENSG00000104320/ENSG00000160957/ENSG00000013573/ENSG00000137309…
GO:1901992	positive regulation of mitotic cell cycle phase transition	85	-0.586405	-1.77754	9.99643e-05	0.00903011	0.00862192	2067	tags=27%, list=12%, signal=24%	ENSG00000135476/ENSG00000171848/ENSG00000114867/ENSG00000139687/ENSG00000142192/ENSG00000172167/ENSG00000161692/ENSG00000101224/ENSG00000151849/ENSG00000164045/ENSG00000146670/ENSG00000158402/ENSG00000097046/ENSG00000123473/ENSG00000134057/ENSG00000170312/ENSG00000094804/ENSG00000175063/ENSG00000162733/ENSG00000112029/ENSG00000126787/ENSG00000117399/ENSG00000143476
GO:0032508	DNA duplex unwinding	76	-0.60137	-1.79341	0.000103618	0.0092637	0.00884496	4078	tags=51%, list=24%, signal=39%	ENSG00000175792/ENSG00000185129/ENSG00000051180/ENSG00000113522/ENSG00000145907/ENSG00000174953/ENSG00000140451/ENSG00000073111/ENSG00000163918/ENSG00000145736/ENSG00000127586/ENSG00000106028/ENSG00000178460/ENSG00000112118/ENSG00000076003/ENSG00000165392/ENSG00000111445/ENSG00000004700/ENSG00000127311/ENSG00000104320/ENSG00000160957/ENSG00000013573/ENSG00000137309/ENSG00000112249/ENSG00000125885…
GO:0051782	negative regulation of cell division	15	-0.835348	-1.86682	0.000107952	0.00955267	0.00912086	1313	tags=40%, list=8%, signal=37%	ENSG00000178999/ENSG00000185920/ENSG00000165891/ENSG00000136997/ENSG00000129173/ENSG00000066279
GO:0030099	myeloid cell differentiation	391	-0.413142	-1.4849	0.000114705	0.0100477	0.00959351	2845	tags=23%, list=16%, signal=19%	ENSG00000160710/ENSG00000161642/ENSG00000159216/ENSG00000124767/ENSG00000101162/ENSG00000111859/ENSG00000173334/ENSG00000172819/ENSG00000182578/ENSG00000197046/ENSG00000172331/ENSG00000080802/ENSG00000164305/ENSG00000164466/ENSG00000111679/ENSG00000107798/ENSG00000112062/ENSG00000160219/ENSG00000168214/ENSG00000185811/ENSG00000118689/ENSG00000072274/ENSG00000175104/ENSG00000019582/ENSG00000160796…
GO:0002521	leukocyte differentiation	560	-0.392572	-1.43569	0.000120141	0.0104186	0.00994764	3413	tags=25%, list=20%, signal=21%	ENSG00000125686/ENSG00000075624/ENSG00000124508/ENSG00000117090/ENSG00000166164/ENSG00000115966/ENSG00000105438/ENSG00000082014/ENSG00000204287/ENSG00000069399/ENSG00000111203/ENSG00000073584/ENSG00000164136/ENSG00000078596/ENSG00000056972/ENSG00000131788/ENSG00000117335/ENSG00000276231/ENSG00000143575/ENSG00000141510/ENSG00000152518/ENSG00000108175/ENSG00000144554/ENSG00000159216/ENSG00000124767…
GO:0006564	L-serine biosynthetic process	5	0.964587	1.712	0.000124922	0.0106209	0.0101408	495	tags=60%, list=3%, signal=58%	ENSG00000146733/ENSG00000092621/ENSG00000135069
GO:0000086	G2/M transition of mitotic cell cycle	129	-0.53092	-1.70732	0.000124148	0.0106209	0.0101408	3126	tags=40%, list=18%, signal=33%	ENSG00000164754/ENSG00000182621/ENSG00000163322/ENSG00000138376/ENSG00000064313/ENSG00000126803/ENSG00000127564/ENSG00000165730/ENSG00000101773/ENSG00000156273/ENSG00000140943/ENSG00000136273/ENSG00000163781/ENSG00000128989/ENSG00000159147/ENSG00000214517/ENSG00000111206/ENSG00000169857/ENSG00000085563/ENSG00000176155/ENSG00000104320/ENSG00000143624/ENSG00000160014/ENSG00000012048/ENSG00000142192…
GO:0019731	antibacterial humoral response	47	-0.656657	-1.8211	0.000137605	0.0115855	0.0110618	478	tags=13%, list=3%, signal=12%	ENSG00000180596/ENSG00000274290/ENSG00000277224/ENSG00000124635/ENSG00000184678/ENSG00000278588
GO:1903817	negative regulation of voltage-gated potassium channel activity	11	-0.883341	-1.84374	0.000141149	0.0117697	0.0112376	667	tags=36%, list=4%, signal=35%	ENSG00000151150/ENSG00000198553/ENSG00000105974/ENSG00000169282
GO:0051984	positive regulation of chromosome segregation	26	-0.742806	-1.85167	0.000171443	0.0141596	0.0135195	1313	tags=46%, list=8%, signal=43%	ENSG00000178999/ENSG00000070950/ENSG00000151503/ENSG00000136824/ENSG00000134057/ENSG00000146918/ENSG00000089685/ENSG00000121152/ENSG00000170312/ENSG00000134690/ENSG00000094804/ENSG00000109805
GO:1905820	positive regulation of chromosome separation	28	-0.733674	-1.85929	0.000176491	0.0144389	0.0137863	2112	tags=50%, list=12%, signal=44%	ENSG00000188313/ENSG00000135476/ENSG00000139687/ENSG00000178999/ENSG00000151503/ENSG00000136824/ENSG00000146918/ENSG00000089685/ENSG00000121152/ENSG00000134690/ENSG00000175063/ENSG00000109805/ENSG00000126787/ENSG00000117399
GO:1902751	positive regulation of cell cycle G2/M phase transition	31	-0.702738	-1.80278	0.000182914	0.0148246	0.0141545	1079	tags=35%, list=6%, signal=33%	ENSG00000142192/ENSG00000161692/ENSG00000101224/ENSG00000164045/ENSG00000158402/ENSG00000097046/ENSG00000134057/ENSG00000170312/ENSG00000112029/ENSG00000143479/ENSG00000143476
GO:0071168	protein localization to chromatin	58	-0.627394	-1.79726	0.000185303	0.0148791	0.0142066	1499	tags=26%, list=9%, signal=24%	ENSG00000095002/ENSG00000125885/ENSG00000115163/ENSG00000106462/ENSG00000100749/ENSG00000197837/ENSG00000277157/ENSG00000146263/ENSG00000138795/ENSG00000124635/ENSG00000278463/ENSG00000171320/ENSG00000277075/ENSG00000273542/ENSG00000275126
GO:0045638	negative regulation of myeloid cell differentiation	82	-0.578225	-1.74421	0.000187499	0.0149173	0.014243	1624	tags=22%, list=9%, signal=20%	ENSG00000154127/ENSG00000185650/ENSG00000134371/ENSG00000105810/ENSG00000198730/ENSG00000128016/ENSG00000077585/ENSG00000197837/ENSG00000277632/ENSG00000277157/ENSG00000186818/ENSG00000166147/ENSG00000135898/ENSG00000136997/ENSG00000273542/ENSG00000109906/ENSG00000136869/ENSG00000275126
GO:0021937	cerebellar Purkinje cell-granule cell precursor cell signaling involved in regulation of granule cell precursor cell proliferation	5	0.959589	1.70313	0.000195284	0.0153955	0.0146996	363	tags=40%, list=2%, signal=39%	ENSG00000111087/ENSG00000128602
GO:0048193	Golgi vesicle transport	275	-0.437104	-1.5158	0.000206453	0.0161294	0.0154003	3943	tags=39%, list=23%, signal=31%	ENSG00000166377/ENSG00000070540/ENSG00000138190/ENSG00000100934/ENSG00000134243/ENSG00000123106/ENSG00000144036/ENSG00000169223/ENSG00000107862/ENSG00000166685/ENSG00000153339/ENSG00000157020/ENSG00000090989/ENSG00000113734/ENSG00000113597/ENSG00000111647/ENSG00000182400/ENSG00000168374/ENSG00000101558/ENSG00000170881/ENSG00000167632/ENSG00000143457/ENSG00000105438/ENSG00000113615/ENSG00000070367…
GO:0048146	positive regulation of fibroblast proliferation	50	-0.632504	-1.77334	0.000211624	0.0163858	0.0156451	2058	tags=30%, list=12%, signal=27%	ENSG00000183087/ENSG00000019582/ENSG00000170962/ENSG00000101412/ENSG00000105810/ENSG00000136104/ENSG00000115414/ENSG00000017427/ENSG00000097007/ENSG00000134057/ENSG00000075426/ENSG00000136997/ENSG00000094804/ENSG00000162733/ENSG00000145386
GO:0045930	negative regulation of mitotic cell cycle	212	-0.47117	-1.59218	0.000219389	0.0168366	0.0160756	2539	tags=30%, list=15%, signal=26%	ENSG00000140943/ENSG00000136273/ENSG00000163781/ENSG00000167797/ENSG00000159147/ENSG00000047410/ENSG00000075711/ENSG00000110200/ENSG00000169857/ENSG00000137812/ENSG00000104320/ENSG00000143624/ENSG00000161888/ENSG00000171862/ENSG00000012048/ENSG00000139687/ENSG00000115170/ENSG00000253729/ENSG00000095002/ENSG00000185650/ENSG00000113916/ENSG00000172167/ENSG00000134371/ENSG00000178999/ENSG00000158019…
GO:1903027	regulation of opsonization	11	0.910134	1.96156	0.000222293	0.0169098	0.0161455	6	tags=9%, list=0%, signal=9%	ENSG00000118004
GO:0006270	DNA replication initiation	35	-0.685817	-1.78572	0.000231257	0.0174388	0.0166505	2601	tags=57%, list=15%, signal=49%	ENSG00000112118/ENSG00000076003/ENSG00000198056/ENSG00000163781/ENSG00000164815/ENSG00000135336/ENSG00000104320/ENSG00000146143/ENSG00000112312/ENSG00000115947/ENSG00000166508/ENSG00000105173/ENSG00000167513/ENSG00000085840/ENSG00000101868/ENSG00000104738/ENSG00000065328/ENSG00000094804/ENSG00000093009/ENSG00000140534
GO:0030299	intestinal cholesterol absorption	15	0.832308	1.9264	0.000276116	0.020642	0.0197089	1	tags=7%, list=0%, signal=7%	ENSG00000015520
GO:0006613	cotranslational protein targeting to membrane	20	-0.774224	-1.82973	0.000281826	0.0208888	0.0199446	1755	tags=55%, list=10%, signal=49%	ENSG00000025796/ENSG00000174780/ENSG00000120725/ENSG00000106803/ENSG00000144867/ENSG00000163479/ENSG00000124783/ENSG00000058262/ENSG00000114850/ENSG00000067167/ENSG00000182934
GO:0051315	attachment of mitotic spindle microtubules to kinetochore	21	-0.75224	-1.80187	0.000315112	0.0231547	0.0221081	3067	tags=57%, list=18%, signal=47%	ENSG00000149503/ENSG00000145919/ENSG00000198824/ENSG00000176623/ENSG00000142945/ENSG00000178999/ENSG00000167513/ENSG00000080986/ENSG00000089685/ENSG00000134690/ENSG00000143228/ENSG00000138778
GO:0007198	adenylate cyclase-inhibiting serotonin receptor signaling pathway	5	0.952283	1.69017	0.000317737	0.0231547	0.0221081	100	tags=20%, list=1%, signal=20%	ENSG00000069696
GO:0045931	positive regulation of mitotic cell cycle	114	-0.524841	-1.66284	0.000325372	0.0235136	0.0224507	2108	tags=24%, list=12%, signal=21%	ENSG00000176155/ENSG00000135476/ENSG00000171848/ENSG00000114867/ENSG00000139687/ENSG00000142192/ENSG00000172167/ENSG00000161692/ENSG00000101224/ENSG00000167034/ENSG00000087586/ENSG00000151849/ENSG00000164045/ENSG00000146670/ENSG00000158402/ENSG00000097007/ENSG00000097046/ENSG00000123473/ENSG00000134057/ENSG00000170312/ENSG00000094804/ENSG00000175063/ENSG00000162733/ENSG00000112029/ENSG00000126787…
GO:0051988	regulation of attachment of spindle microtubules to kinetochore	20	-0.769486	-1.81853	0.000334084	0.0239436	0.0228613	1313	tags=45%, list=8%, signal=42%	ENSG00000178999/ENSG00000086827/ENSG00000117650/ENSG00000161800/ENSG00000174442/ENSG00000134057/ENSG00000089685/ENSG00000134690/ENSG00000114346
GO:0090307	mitotic spindle assembly	68	-0.588206	-1.72263	0.000341452	0.0242711	0.0231739	3067	tags=37%, list=18%, signal=30%	ENSG00000149503/ENSG00000163322/ENSG00000068796/ENSG00000182504/ENSG00000072501/ENSG00000212916/ENSG00000047410/ENSG00000154429/ENSG00000204899/ENSG00000178999/ENSG00000101057/ENSG00000117650/ENSG00000163611/ENSG00000161800/ENSG00000115561/ENSG00000198901/ENSG00000088325/ENSG00000089685/ENSG00000164114/ENSG00000138160/ENSG00000134690/ENSG00000090889/ENSG00000237649/ENSG00000137807/ENSG00000117399
GO:2000118	regulation of sodium-dependent phosphate transport	5	0.947183	1.68111	0.000408517	0.0288021	0.0275002	449	tags=40%, list=3%, signal=39%	ENSG00000172216/ENSG00000128272
GO:1902749	regulation of cell cycle G2/M phase transition	104	-0.540936	-1.68168	0.000421514	0.0292691	0.0279461	3301	tags=44%, list=19%, signal=36%	ENSG00000082014/ENSG00000170242/ENSG00000164754/ENSG00000163322/ENSG00000138376/ENSG00000126803/ENSG00000141510/ENSG00000127564/ENSG00000165730/ENSG00000101773/ENSG00000140943/ENSG00000136273/ENSG00000163781/ENSG00000159147/ENSG00000169857/ENSG00000104320/ENSG00000143624/ENSG00000157212/ENSG00000012048/ENSG00000142192/ENSG00000105810/ENSG00000178999/ENSG00000158019/ENSG00000136104/ENSG00000161692…
GO:0007098	centrosome cycle	126	-0.50979	-1.63573	0.000421891	0.0292691	0.0279461	3669	tags=43%, list=21%, signal=34%	ENSG00000103540/ENSG00000083937/ENSG00000147400/ENSG00000164953/ENSG00000175216/ENSG00000136861/ENSG00000075702/ENSG00000140463/ENSG00000134318/ENSG00000078674/ENSG00000111554/ENSG00000166004/ENSG00000156876/ENSG00000074935/ENSG00000198382/ENSG00000198920/ENSG00000100503/ENSG00000153140/ENSG00000139323/ENSG00000147316/ENSG00000164118/ENSG00000176155/ENSG00000054282/ENSG00000215114/ENSG00000110172…
GO:1902107	positive regulation of leukocyte differentiation	170	-0.476933	-1.58524	0.000428832	0.0292821	0.0279585	3403	tags=31%, list=20%, signal=25%	ENSG00000075624/ENSG00000124508/ENSG00000166164/ENSG00000082014/ENSG00000204287/ENSG00000073584/ENSG00000164136/ENSG00000117335/ENSG00000276231/ENSG00000143575/ENSG00000108175/ENSG00000159216/ENSG00000111859/ENSG00000173334/ENSG00000189079/ENSG00000080503/ENSG00000104432/ENSG00000118689/ENSG00000130024/ENSG00000183087/ENSG00000136630/ENSG00000175104/ENSG00000019582/ENSG00000135426/ENSG00000136518…
GO:1903708	positive regulation of hemopoiesis	170	-0.476933	-1.58524	0.000428832	0.0292821	0.0279585	3403	tags=31%, list=20%, signal=25%	ENSG00000075624/ENSG00000124508/ENSG00000166164/ENSG00000082014/ENSG00000204287/ENSG00000073584/ENSG00000164136/ENSG00000117335/ENSG00000276231/ENSG00000143575/ENSG00000108175/ENSG00000159216/ENSG00000111859/ENSG00000173334/ENSG00000189079/ENSG00000080503/ENSG00000104432/ENSG00000118689/ENSG00000130024/ENSG00000183087/ENSG00000136630/ENSG00000175104/ENSG00000019582/ENSG00000135426/ENSG00000136518…
GO:0010389	regulation of G2/M transition of mitotic cell cycle	93	-0.552826	-1.69879	0.00043736	0.0296311	0.0282917	3301	tags=45%, list=19%, signal=37%	ENSG00000082014/ENSG00000170242/ENSG00000164754/ENSG00000163322/ENSG00000138376/ENSG00000126803/ENSG00000165730/ENSG00000101773/ENSG00000140943/ENSG00000136273/ENSG00000163781/ENSG00000159147/ENSG00000169857/ENSG00000104320/ENSG00000143624/ENSG00000012048/ENSG00000142192/ENSG00000105810/ENSG00000178999/ENSG00000158019/ENSG00000136104/ENSG00000161692/ENSG00000101224/ENSG00000085840/ENSG00000087586…
GO:0030593	neutrophil chemotaxis	82	-0.56241	-1.6965	0.000442387	0.0297394	0.0283951	2315	tags=22%, list=13%, signal=19%	ENSG00000160593/ENSG00000035664/ENSG00000128340/ENSG00000134215/ENSG00000019582/ENSG00000115020/ENSG00000276085/ENSG00000166794/ENSG00000131981/ENSG00000277632/ENSG00000126353/ENSG00000166086/ENSG00000154639/ENSG00000197635/ENSG00000276070/ENSG00000275302/ENSG00000102970/ENSG00000102962
GO:0051640	organelle localization	572	-0.379707	-1.39287	0.000535868	0.0357465	0.0341307	3164	tags=25%, list=18%, signal=21%	ENSG00000100644/ENSG00000135521/ENSG00000100815/ENSG00000127328/ENSG00000168229/ENSG00000149503/ENSG00000175582/ENSG00000163322/ENSG00000167306/ENSG00000167461/ENSG00000000938/ENSG00000145919/ENSG00000078674/ENSG00000152700/ENSG00000198824/ENSG00000185009/ENSG00000128641/ENSG00000198382/ENSG00000165959/ENSG00000079332/ENSG00000157483/ENSG00000136738/ENSG00000151422/ENSG00000165646/ENSG00000075945…
GO:0016338	calcium-independent cell-cell adhesion via plasma membrane cell-adhesion molecules	17	0.801994	1.89554	0.000545505	0.0361116	0.0344792	732	tags=24%, list=4%, signal=23%	ENSG00000157224/ENSG00000013297/ENSG00000189143/ENSG00000106404
GO:1901017	negative regulation of potassium ion transmembrane transporter activity	18	-0.773721	-1.80911	0.000582398	0.0382618	0.0365322	1705	tags=33%, list=10%, signal=30%	ENSG00000198648/ENSG00000049759/ENSG00000151150/ENSG00000198553/ENSG00000105974/ENSG00000169282
GO:0070555	response to interleukin-1	117	-0.511169	-1.62238	0.000645732	0.0421037	0.0402005	1989	tags=27%, list=11%, signal=24%	ENSG00000100644/ENSG00000182621/ENSG00000090376/ENSG00000117009/ENSG00000136560/ENSG00000068024/ENSG00000147274/ENSG00000163558/ENSG00000198053/ENSG00000175104/ENSG00000069667/ENSG00000141655/ENSG00000196776/ENSG00000162645/ENSG00000117226/ENSG00000142192/ENSG00000135341/ENSG00000117228/ENSG00000104312/ENSG00000028116/ENSG00000276085/ENSG00000109320/ENSG00000196083/ENSG00000147488/ENSG00000167034…
GO:1900108	negative regulation of nodal signaling pathway	5	-0.943288	-1.61874	0.000683827	0.0442549	0.0422544	576	tags=40%, list=3%, signal=39%	ENSG00000103226/ENSG00000103512
GO:0071347	cellular response to interleukin-1	93	-0.541292	-1.66335	0.000696724	0.0444264	0.0424182	1989	tags=22%, list=11%, signal=19%	ENSG00000198053/ENSG00000175104/ENSG00000069667/ENSG00000196776/ENSG00000162645/ENSG00000117226/ENSG00000135341/ENSG00000117228/ENSG00000028116/ENSG00000276085/ENSG00000109320/ENSG00000196083/ENSG00000147488/ENSG00000167034/ENSG00000277632/ENSG00000131016/ENSG00000276070/ENSG00000275302/ENSG00000102970/ENSG00000102962
GO:0031570	DNA integrity checkpoint signaling	123	-0.495718	-1.58791	0.000692052	0.0444264	0.0424182	3029	tags=38%, list=17%, signal=32%	ENSG00000163322/ENSG00000138376/ENSG00000106144/ENSG00000141510/ENSG00000138496/ENSG00000144554/ENSG00000092470/ENSG00000111602/ENSG00000140943/ENSG00000136273/ENSG00000163781/ENSG00000110107/ENSG00000112062/ENSG00000175054/ENSG00000159147/ENSG00000101407/ENSG00000104320/ENSG00000048028/ENSG00000012048/ENSG00000253729/ENSG00000101412/ENSG00000095002/ENSG00000225830/ENSG00000143971/ENSG00000182923…
GO:0010966	regulation of phosphate transport	6	0.94364	1.75164	0.000723434	0.045461	0.0434061	449	tags=33%, list=3%, signal=32%	ENSG00000172216/ENSG00000128272
GO:0007418	ventral midline development	6	0.9435	1.75138	0.000723434	0.045461	0.0434061	363	tags=33%, list=2%, signal=33%	ENSG00000111087/ENSG00000128602
GO:0043087	regulation of GTPase activity	284	-0.414695	-1.44231	0.000748531	0.0466997	0.0445888	2446	tags=21%, list=14%, signal=18%	ENSG00000138698/ENSG00000109756/ENSG00000188559/ENSG00000165322/ENSG00000169756/ENSG00000108370/ENSG00000088387/ENSG00000091409/ENSG00000134215/ENSG00000144283/ENSG00000116473/ENSG00000164253/ENSG00000003393/ENSG00000058335/ENSG00000130340/ENSG00000075884/ENSG00000137449/ENSG00000180263/ENSG00000135905/ENSG00000204634/ENSG00000276085/ENSG00000147894/ENSG00000130147/ENSG00000156299/ENSG00000106462…
GO:0010611	regulation of cardiac muscle hypertrophy	52	-0.605348	-1.70857	0.000776384	0.0480914	0.0459176	3480	tags=38%, list=20%, signal=31%	ENSG00000058668/ENSG00000078401/ENSG00000143799/ENSG00000160211/ENSG00000105887/ENSG00000154174/ENSG00000134318/ENSG00000145349/ENSG00000116741/ENSG00000129484/ENSG00000105723/ENSG00000151239/ENSG00000071282/ENSG00000134352/ENSG00000017427/ENSG00000160789/ENSG00000138735/ENSG00000119508/ENSG00000132170/ENSG00000160191
GO:0002548	monocyte chemotaxis	51	-0.615424	-1.73317	0.000799854	0.0488474	0.0466394	1354	tags=20%, list=8%, signal=18%	ENSG00000189403/ENSG00000276085/ENSG00000131981/ENSG00000277632/ENSG00000160712/ENSG00000102755/ENSG00000276070/ENSG00000275302/ENSG00000102970/ENSG00000102962
GO:0006612	protein targeting to membrane	118	-0.50918	-1.61986	0.000794735	0.0488474	0.0466394	3161	tags=34%, list=18%, signal=28%	ENSG00000198356/ENSG00000104219/ENSG00000127328/ENSG00000163812/ENSG00000170379/ENSG00000171867/ENSG00000144848/ENSG00000023041/ENSG00000163558/ENSG00000204160/ENSG00000148175/ENSG00000188419/ENSG00000188706/ENSG00000196531/ENSG00000025796/ENSG00000103888/ENSG00000115020/ENSG00000111731/ENSG00000116237/ENSG00000174780/ENSG00000176749/ENSG00000184307/ENSG00000147533/ENSG00000120725/ENSG00000034693…
GO:0006281	DNA repair	557	-0.377636	-1.38224	0.000812693	0.0492845	0.0470567	3685	tags=31%, list=21%, signal=25%	ENSG00000276043/ENSG00000164104/ENSG00000152409/ENSG00000084073/ENSG00000077721/ENSG00000112941/ENSG00000122547/ENSG00000181218/ENSG00000122008/ENSG00000147400/ENSG00000140451/ENSG00000073111/ENSG00000137337/ENSG00000163918/ENSG00000136319/ENSG00000075624/ENSG00000054965/ENSG00000145736/ENSG00000166164/ENSG00000132646/ENSG00000082014/ENSG00000170242/ENSG00000106399/ENSG00000167986/ENSG00000163840…

## Sheet: PB
ID	Description	setSize	enrichmentScore	NES	pvalue	p.adjust	qvalue	rank	leading_edge	core_enrichment
GO:0034728	nucleosome organization	100	-0.701281	-2.66168	1e-10	2.73704e-08	2.24094e-08	1091	tags=43%, list=9%, signal=39%	ENSG00000184205/ENSG00000073111/ENSG00000197837/ENSG00000179119/ENSG00000168298/ENSG00000275379/ENSG00000162521/ENSG00000148229/ENSG00000105011/ENSG00000167670/ENSG00000275714/ENSG00000189308/ENSG00000233822/ENSG00000180596/ENSG00000276180/ENSG00000273802/ENSG00000197238/ENSG00000188486/ENSG00000276966/ENSG00000275713/ENSG00000181218/ENSG00000158406/ENSG00000164104/ENSG00000276410/ENSG00000184357…
GO:0006334	nucleosome assembly	82	-0.723917	-2.65402	1e-10	2.73704e-08	2.24094e-08	1091	tags=50%, list=9%, signal=46%	ENSG00000184205/ENSG00000073111/ENSG00000197837/ENSG00000179119/ENSG00000168298/ENSG00000275379/ENSG00000162521/ENSG00000148229/ENSG00000105011/ENSG00000167670/ENSG00000275714/ENSG00000233822/ENSG00000180596/ENSG00000276180/ENSG00000273802/ENSG00000197238/ENSG00000188486/ENSG00000276966/ENSG00000275713/ENSG00000158406/ENSG00000164104/ENSG00000276410/ENSG00000184357/ENSG00000274290/ENSG00000274618…
GO:0065004	protein-DNA complex assembly	180	-0.603209	-2.45855	1e-10	2.73704e-08	2.24094e-08	1651	tags=39%, list=14%, signal=34%	ENSG00000166337/ENSG00000102384/ENSG00000197780/ENSG00000120656/ENSG00000104973/ENSG00000105447/ENSG00000063978/ENSG00000142856/ENSG00000075856/ENSG00000137054/ENSG00000187837/ENSG00000130772/ENSG00000153044/ENSG00000104147/ENSG00000103168/ENSG00000123219/ENSG00000184205/ENSG00000133997/ENSG00000073111/ENSG00000197837/ENSG00000179119/ENSG00000168298/ENSG00000115163/ENSG00000275379/ENSG00000162521…
GO:0002181	cytoplasmic translation	138	-0.621382	-2.44766	1e-10	2.73704e-08	2.24094e-08	2612	tags=62%, list=22%, signal=49%	ENSG00000100353/ENSG00000198242/ENSG00000120705/ENSG00000135316/ENSG00000130811/ENSG00000162244/ENSG00000184110/ENSG00000198918/ENSG00000115268/ENSG00000177600/ENSG00000172809/ENSG00000168028/ENSG00000204628/ENSG00000142676/ENSG00000100129/ENSG00000071082/ENSG00000198492/ENSG00000107581/ENSG00000167526/ENSG00000104408/ENSG00000198793/ENSG00000104131/ENSG00000089009/ENSG00000175390/ENSG00000154059…
GO:0000070	mitotic sister chromatid segregation	168	-0.585021	-2.33782	1e-10	2.73704e-08	2.24094e-08	2334	tags=46%, list=20%, signal=37%	ENSG00000119541/ENSG00000175203/ENSG00000132341/ENSG00000130724/ENSG00000140854/ENSG00000101367/ENSG00000182504/ENSG00000137804/ENSG00000086065/ENSG00000067560/ENSG00000167513/ENSG00000152253/ENSG00000117724/ENSG00000088325/ENSG00000258724/ENSG00000131165/ENSG00000094880/ENSG00000167110/ENSG00000117650/ENSG00000164754/ENSG00000080986/ENSG00000204899/ENSG00000102384/ENSG00000040275/ENSG00000151503…
GO:0022613	ribonucleoprotein complex biogenesis	427	-0.512161	-2.30682	1e-10	2.73704e-08	2.24094e-08	3265	tags=53%, list=27%, signal=40%	ENSG00000064703/ENSG00000165271/ENSG00000147677/ENSG00000145220/ENSG00000142864/ENSG00000104884/ENSG00000227057/ENSG00000105171/ENSG00000126070/ENSG00000142207/ENSG00000146909/ENSG00000121058/ENSG00000175054/ENSG00000055483/ENSG00000088930/ENSG00000188976/ENSG00000096384/ENSG00000156697/ENSG00000178694/ENSG00000145833/ENSG00000198000/ENSG00000037241/ENSG00000039123/ENSG00000197223/ENSG00000135372…
GO:0042254	ribosome biogenesis	291	-0.524358	-2.27151	1e-10	2.73704e-08	2.24094e-08	3250	tags=54%, list=27%, signal=40%	ENSG00000165271/ENSG00000145220/ENSG00000142864/ENSG00000104884/ENSG00000227057/ENSG00000105171/ENSG00000142207/ENSG00000146909/ENSG00000055483/ENSG00000088930/ENSG00000188976/ENSG00000156697/ENSG00000178694/ENSG00000198000/ENSG00000037241/ENSG00000039123/ENSG00000197223/ENSG00000135372/ENSG00000124787/ENSG00000111641/ENSG00000125485/ENSG00000100865/ENSG00000114391/ENSG00000143748/ENSG00000138442…
GO:0006364	rRNA processing	205	-0.534413	-2.22405	1e-10	2.73704e-08	2.24094e-08	3250	tags=54%, list=27%, signal=40%	ENSG00000165271/ENSG00000145220/ENSG00000104884/ENSG00000227057/ENSG00000105171/ENSG00000142207/ENSG00000055483/ENSG00000088930/ENSG00000156697/ENSG00000178694/ENSG00000198000/ENSG00000039123/ENSG00000197223/ENSG00000135372/ENSG00000124787/ENSG00000111641/ENSG00000143748/ENSG00000138442/ENSG00000196943/ENSG00000117133/ENSG00000179409/ENSG00000164338/ENSG00000185163/ENSG00000141543/ENSG00000182117…
GO:0140014	mitotic nuclear division	228	-0.525767	-2.20885	1e-10	2.73704e-08	2.24094e-08	2334	tags=43%, list=20%, signal=36%	ENSG00000119541/ENSG00000175203/ENSG00000132341/ENSG00000130724/ENSG00000140854/ENSG00000101367/ENSG00000068903/ENSG00000182504/ENSG00000137804/ENSG00000086065/ENSG00000067560/ENSG00000167513/ENSG00000152253/ENSG00000117724/ENSG00000088325/ENSG00000258724/ENSG00000175334/ENSG00000131165/ENSG00000094880/ENSG00000167110/ENSG00000117650/ENSG00000164754/ENSG00000080986/ENSG00000204899/ENSG00000168476…
GO:0000819	sister chromatid segregation	206	-0.526479	-2.18796	1e-10	2.73704e-08	2.24094e-08	2334	tags=42%, list=20%, signal=35%	ENSG00000119541/ENSG00000175203/ENSG00000132341/ENSG00000130724/ENSG00000140854/ENSG00000101367/ENSG00000182504/ENSG00000137804/ENSG00000086065/ENSG00000067560/ENSG00000167513/ENSG00000136518/ENSG00000152253/ENSG00000117724/ENSG00000088325/ENSG00000258724/ENSG00000131165/ENSG00000163939/ENSG00000094880/ENSG00000167110/ENSG00000117650/ENSG00000164754/ENSG00000080986/ENSG00000204899/ENSG00000102384…
GO:0007059	chromosome segregation	361	-0.486096	-2.18572	1e-10	2.73704e-08	2.24094e-08	2334	tags=38%, list=20%, signal=32%	ENSG00000119541/ENSG00000175203/ENSG00000132341/ENSG00000130724/ENSG00000140854/ENSG00000156876/ENSG00000101782/ENSG00000101367/ENSG00000165480/ENSG00000068903/ENSG00000005022/ENSG00000102974/ENSG00000182504/ENSG00000137804/ENSG00000163104/ENSG00000086065/ENSG00000067560/ENSG00000167513/ENSG00000136518/ENSG00000152253/ENSG00000117724/ENSG00000088325/ENSG00000182628/ENSG00000148335/ENSG00000012048…
GO:0051276	chromosome organization	533	-0.479968	-2.18417	1e-10	2.73704e-08	2.24094e-08	2429	tags=37%, list=20%, signal=31%	ENSG00000147316/ENSG00000137947/ENSG00000111581/ENSG00000141446/ENSG00000113569/ENSG00000120438/ENSG00000166226/ENSG00000084073/ENSG00000147421/ENSG00000119541/ENSG00000175203/ENSG00000132341/ENSG00000130724/ENSG00000140854/ENSG00000132475/ENSG00000150753/ENSG00000101367/ENSG00000106462/ENSG00000145907/ENSG00000068903/ENSG00000117748/ENSG00000102974/ENSG00000189403/ENSG00000187778/ENSG00000182504…
GO:0098813	nuclear chromosome segregation	261	-0.504117	-2.15024	1e-10	2.73704e-08	2.24094e-08	2334	tags=40%, list=20%, signal=33%	ENSG00000119541/ENSG00000175203/ENSG00000132341/ENSG00000130724/ENSG00000140854/ENSG00000101367/ENSG00000068903/ENSG00000182504/ENSG00000137804/ENSG00000086065/ENSG00000067560/ENSG00000167513/ENSG00000136518/ENSG00000152253/ENSG00000117724/ENSG00000088325/ENSG00000258724/ENSG00000031691/ENSG00000131165/ENSG00000163939/ENSG00000094880/ENSG00000167110/ENSG00000117650/ENSG00000164754/ENSG00000080986…
GO:0000280	nuclear division	331	-0.479724	-2.12437	1e-10	2.73704e-08	2.24094e-08	2060	tags=35%, list=17%, signal=30%	ENSG00000182504/ENSG00000120539/ENSG00000137804/ENSG00000123975/ENSG00000086065/ENSG00000067560/ENSG00000167513/ENSG00000152253/ENSG00000117724/ENSG00000088325/ENSG00000258724/ENSG00000175334/ENSG00000131165/ENSG00000094880/ENSG00000167110/ENSG00000117650/ENSG00000164754/ENSG00000080986/ENSG00000204899/ENSG00000131470/ENSG00000168476/ENSG00000102384/ENSG00000111276/ENSG00000040275/ENSG00000060069…
GO:0016072	rRNA metabolic process	239	-0.498108	-2.09485	1e-10	2.73704e-08	2.24094e-08	3250	tags=50%, list=27%, signal=37%	ENSG00000165271/ENSG00000145220/ENSG00000104884/ENSG00000227057/ENSG00000105171/ENSG00000142207/ENSG00000055483/ENSG00000088930/ENSG00000156697/ENSG00000178694/ENSG00000198000/ENSG00000039123/ENSG00000197223/ENSG00000135372/ENSG00000124787/ENSG00000111641/ENSG00000099956/ENSG00000143748/ENSG00000138442/ENSG00000196943/ENSG00000117133/ENSG00000115750/ENSG00000179409/ENSG00000164338/ENSG00000185163…
GO:0034470	ncRNA processing	377	-0.45513	-2.0371	1e-10	2.73704e-08	2.24094e-08	3485	tags=47%, list=29%, signal=35%	ENSG00000132773/ENSG00000136932/ENSG00000136045/ENSG00000169570/ENSG00000124541/ENSG00000178149/ENSG00000273611/ENSG00000100201/ENSG00000174173/ENSG00000142544/ENSG00000129347/ENSG00000115970/ENSG00000165271/ENSG00000145220/ENSG00000104884/ENSG00000227057/ENSG00000105171/ENSG00000065457/ENSG00000126070/ENSG00000142207/ENSG00000055483/ENSG00000104047/ENSG00000088930/ENSG00000156697/ENSG00000178694…
GO:0048285	organelle fission	371	-0.452264	-2.02807	1e-10	2.73704e-08	2.24094e-08	2060	tags=33%, list=17%, signal=28%	ENSG00000182504/ENSG00000120539/ENSG00000137804/ENSG00000123975/ENSG00000086065/ENSG00000067560/ENSG00000167513/ENSG00000152253/ENSG00000117724/ENSG00000088325/ENSG00000258724/ENSG00000175334/ENSG00000131165/ENSG00000094880/ENSG00000100335/ENSG00000167110/ENSG00000117650/ENSG00000164754/ENSG00000080986/ENSG00000204899/ENSG00000131470/ENSG00000168476/ENSG00000102384/ENSG00000111276/ENSG00000040275…
GO:0048812	neuron projection morphogenesis	384	0.536033	1.98135	1e-10	2.73704e-08	2.24094e-08	1757	tags=27%, list=15%, signal=24%	ENSG00000145147/ENSG00000148498/ENSG00000041515/ENSG00000162631/ENSG00000179915/ENSG00000158321/ENSG00000213949/ENSG00000129682/ENSG00000185652/ENSG00000065675/ENSG00000132640/ENSG00000140443/ENSG00000004399/ENSG00000152767/ENSG00000154380/ENSG00000131711/ENSG00000133216/ENSG00000118785/ENSG00000134121/ENSG00000170921/ENSG00000132932/ENSG00000168356/ENSG00000147852/ENSG00000113758/ENSG00000105426…
GO:0120039	plasma membrane bounded cell projection morphogenesis	398	0.533429	1.97449	1e-10	2.73704e-08	2.24094e-08	1180	tags=22%, list=10%, signal=20%	ENSG00000145147/ENSG00000148498/ENSG00000041515/ENSG00000162631/ENSG00000179915/ENSG00000158321/ENSG00000213949/ENSG00000129682/ENSG00000185652/ENSG00000065675/ENSG00000132640/ENSG00000140443/ENSG00000004399/ENSG00000152767/ENSG00000154380/ENSG00000131711/ENSG00000133216/ENSG00000118785/ENSG00000134121/ENSG00000170921/ENSG00000132932/ENSG00000168356/ENSG00000147852/ENSG00000113758/ENSG00000105426…
GO:0048858	cell projection morphogenesis	399	0.533185	1.97365	1e-10	2.73704e-08	2.24094e-08	1757	tags=27%, list=15%, signal=24%	ENSG00000145147/ENSG00000148498/ENSG00000041515/ENSG00000162631/ENSG00000179915/ENSG00000158321/ENSG00000213949/ENSG00000129682/ENSG00000185652/ENSG00000065675/ENSG00000132640/ENSG00000140443/ENSG00000004399/ENSG00000152767/ENSG00000154380/ENSG00000131711/ENSG00000133216/ENSG00000118785/ENSG00000134121/ENSG00000170921/ENSG00000132932/ENSG00000168356/ENSG00000147852/ENSG00000113758/ENSG00000105426…
GO:0032990	cell part morphogenesis	416	0.52829	1.95894	1e-10	2.73704e-08	2.24094e-08	1757	tags=26%, list=15%, signal=23%	ENSG00000145147/ENSG00000148498/ENSG00000041515/ENSG00000162631/ENSG00000179915/ENSG00000158321/ENSG00000213949/ENSG00000129682/ENSG00000185652/ENSG00000065675/ENSG00000132640/ENSG00000140443/ENSG00000004399/ENSG00000152767/ENSG00000154380/ENSG00000131711/ENSG00000133216/ENSG00000118785/ENSG00000134121/ENSG00000170921/ENSG00000132932/ENSG00000168356/ENSG00000147852/ENSG00000113758/ENSG00000105426…
GO:0032989	cellular component morphogenesis	474	0.511852	1.90922	1e-10	2.73704e-08	2.24094e-08	1757	tags=26%, list=15%, signal=23%	ENSG00000145147/ENSG00000148498/ENSG00000041515/ENSG00000162631/ENSG00000179915/ENSG00000158321/ENSG00000213949/ENSG00000129682/ENSG00000185652/ENSG00000065675/ENSG00000132640/ENSG00000140443/ENSG00000004399/ENSG00000152767/ENSG00000154380/ENSG00000131711/ENSG00000133216/ENSG00000118785/ENSG00000134121/ENSG00000170921/ENSG00000132932/ENSG00000168356/ENSG00000175183/ENSG00000147852/ENSG00000113758…
GO:0000902	cell morphogenesis	591	0.475775	1.79365	1e-10	2.73704e-08	2.24094e-08	2106	tags=27%, list=18%, signal=24%	ENSG00000148935/ENSG00000145147/ENSG00000148498/ENSG00000041515/ENSG00000162631/ENSG00000179915/ENSG00000158321/ENSG00000213949/ENSG00000129682/ENSG00000138771/ENSG00000185652/ENSG00000157404/ENSG00000065675/ENSG00000132640/ENSG00000148600/ENSG00000140443/ENSG00000004399/ENSG00000152767/ENSG00000019991/ENSG00000154380/ENSG00000131711/ENSG00000176293/ENSG00000133216/ENSG00000118785/ENSG00000134121…
GO:0048666	neuron development	689	0.462178	1.74951	1e-10	2.73704e-08	2.24094e-08	1316	tags=18%, list=11%, signal=17%	ENSG00000041982/ENSG00000145147/ENSG00000148498/ENSG00000145864/ENSG00000041515/ENSG00000162631/ENSG00000151208/ENSG00000179915/ENSG00000158321/ENSG00000213949/ENSG00000129682/ENSG00000118432/ENSG00000185652/ENSG00000065675/ENSG00000132640/ENSG00000148600/ENSG00000140443/ENSG00000004399/ENSG00000152767/ENSG00000185483/ENSG00000154380/ENSG00000131711/ENSG00000184156/ENSG00000133216/ENSG00000118785…
GO:1903047	mitotic cell cycle process	619	-0.380293	-1.74617	1e-10	2.73704e-08	2.24094e-08	2130	tags=31%, list=18%, signal=27%	ENSG00000204843/ENSG00000214517/ENSG00000068903/ENSG00000117748/ENSG00000126524/ENSG00000158019/ENSG00000182504/ENSG00000120539/ENSG00000185650/ENSG00000111737/ENSG00000137804/ENSG00000123975/ENSG00000165304/ENSG00000086065/ENSG00000067560/ENSG00000167513/ENSG00000136518/ENSG00000152253/ENSG00000117724/ENSG00000088325/ENSG00000075131/ENSG00000012048/ENSG00000015475/ENSG00000258724/ENSG00000175334…
GO:0000278	mitotic cell cycle	730	-0.373439	-1.73473	1e-10	2.73704e-08	2.24094e-08	2216	tags=32%, list=19%, signal=28%	ENSG00000156876/ENSG00000139350/ENSG00000143624/ENSG00000101367/ENSG00000106462/ENSG00000165480/ENSG00000204843/ENSG00000109062/ENSG00000011485/ENSG00000214517/ENSG00000068903/ENSG00000137100/ENSG00000117748/ENSG00000126524/ENSG00000158019/ENSG00000182504/ENSG00000120539/ENSG00000185650/ENSG00000111737/ENSG00000137804/ENSG00000123975/ENSG00000165304/ENSG00000008128/ENSG00000086065/ENSG00000067560…
GO:0006412	translation	589	-0.372388	-1.70082	1e-10	2.73704e-08	2.24094e-08	3243	tags=44%, list=27%, signal=34%	ENSG00000147677/ENSG00000204120/ENSG00000142864/ENSG00000047410/ENSG00000169062/ENSG00000065978/ENSG00000247626/ENSG00000126070/ENSG00000107929/ENSG00000130349/ENSG00000103671/ENSG00000179988/ENSG00000174840/ENSG00000152332/ENSG00000137434/ENSG00000161813/ENSG00000086504/ENSG00000108591/ENSG00000108443/ENSG00000178694/ENSG00000136244/ENSG00000265241/ENSG00000167862/ENSG00000037241/ENSG00000135372…
GO:0031175	neuron projection development	610	0.467271	1.76075	1.09079e-10	2.87891e-08	2.35709e-08	1316	tags=19%, list=11%, signal=18%	ENSG00000041982/ENSG00000145147/ENSG00000148498/ENSG00000041515/ENSG00000162631/ENSG00000151208/ENSG00000179915/ENSG00000158321/ENSG00000213949/ENSG00000129682/ENSG00000118432/ENSG00000185652/ENSG00000065675/ENSG00000132640/ENSG00000140443/ENSG00000004399/ENSG00000152767/ENSG00000185483/ENSG00000154380/ENSG00000131711/ENSG00000133216/ENSG00000118785/ENSG00000134121/ENSG00000170921/ENSG00000132932…
GO:0048667	cell morphogenesis involved in neuron differentiation	338	0.530663	1.9442	5.76139e-10	1.46816e-07	1.20205e-07	1757	tags=26%, list=15%, signal=23%	ENSG00000145147/ENSG00000148498/ENSG00000162631/ENSG00000179915/ENSG00000158321/ENSG00000129682/ENSG00000065675/ENSG00000132640/ENSG00000148600/ENSG00000140443/ENSG00000004399/ENSG00000152767/ENSG00000154380/ENSG00000131711/ENSG00000133216/ENSG00000118785/ENSG00000134121/ENSG00000170921/ENSG00000132932/ENSG00000168356/ENSG00000147852/ENSG00000113758/ENSG00000105426/ENSG00000112137/ENSG00000112715…
GO:0099536	synaptic signaling	414	0.501997	1.85983	6.52225e-10	1.60665e-07	1.31543e-07	2187	tags=32%, list=18%, signal=27%	ENSG00000145335/ENSG00000185737/ENSG00000145864/ENSG00000162631/ENSG00000179915/ENSG00000165246/ENSG00000232125/ENSG00000118432/ENSG00000146938/ENSG00000157680/ENSG00000185652/ENSG00000175471/ENSG00000156052/ENSG00000157404/ENSG00000144847/ENSG00000115896/ENSG00000111052/ENSG00000152767/ENSG00000070018/ENSG00000196549/ENSG00000131711/ENSG00000184156/ENSG00000133216/ENSG00000204681/ENSG00000169213…
GO:0022603	regulation of anatomical structure morphogenesis	533	0.477588	1.79244	7.31418e-10	1.74361e-07	1.42757e-07	2470	tags=33%, list=21%, signal=28%	ENSG00000183287/ENSG00000148935/ENSG00000145147/ENSG00000162631/ENSG00000165197/ENSG00000104067/ENSG00000129682/ENSG00000138771/ENSG00000156234/ENSG00000100292/ENSG00000157404/ENSG00000004399/ENSG00000153904/ENSG00000019991/ENSG00000131711/ENSG00000176293/ENSG00000133216/ENSG00000118785/ENSG00000170921/ENSG00000166068/ENSG00000106211/ENSG00000219438/ENSG00000113758/ENSG00000183579/ENSG00000105426…
GO:0071459	protein localization to chromosome, centromeric region	37	-0.779689	-2.4707	1.32441e-09	2.98526e-07	2.44417e-07	1104	tags=59%, list=9%, signal=54%	ENSG00000145919/ENSG00000137812/ENSG00000170312/ENSG00000197837/ENSG00000115163/ENSG00000178999/ENSG00000172167/ENSG00000086827/ENSG00000276180/ENSG00000197238/ENSG00000112742/ENSG00000276966/ENSG00000174442/ENSG00000158406/ENSG00000274618/ENSG00000197061/ENSG00000277157/ENSG00000278463/ENSG00000275126/ENSG00000277075/ENSG00000124635/ENSG00000278705
GO:0061564	axon development	286	0.538079	1.94803	1.33307e-09	2.98526e-07	2.44417e-07	1757	tags=27%, list=15%, signal=24%	ENSG00000041982/ENSG00000145147/ENSG00000148498/ENSG00000162631/ENSG00000179915/ENSG00000158321/ENSG00000129682/ENSG00000118432/ENSG00000065675/ENSG00000140443/ENSG00000004399/ENSG00000154380/ENSG00000131711/ENSG00000133216/ENSG00000118785/ENSG00000134121/ENSG00000132932/ENSG00000186907/ENSG00000168356/ENSG00000105426/ENSG00000112715/ENSG00000171791/ENSG00000021645/ENSG00000196576/ENSG00000187323…
GO:0043043	peptide biosynthetic process	608	-0.35284	-1.61435	1.517e-09	3.29724e-07	2.6996e-07	3243	tags=43%, list=27%, signal=33%	ENSG00000147677/ENSG00000204120/ENSG00000142864/ENSG00000047410/ENSG00000169062/ENSG00000065978/ENSG00000247626/ENSG00000126070/ENSG00000107929/ENSG00000130349/ENSG00000103671/ENSG00000179988/ENSG00000174840/ENSG00000152332/ENSG00000137434/ENSG00000161813/ENSG00000086504/ENSG00000108591/ENSG00000108443/ENSG00000178694/ENSG00000136244/ENSG00000265241/ENSG00000167862/ENSG00000037241/ENSG00000135372…
GO:0006261	DNA-templated DNA replication	143	-0.549366	-2.18655	1.85784e-09	3.9227e-07	3.21169e-07	2039	tags=36%, list=17%, signal=30%	ENSG00000125885/ENSG00000167513/ENSG00000163918/ENSG00000075131/ENSG00000135336/ENSG00000004700/ENSG00000012048/ENSG00000129173/ENSG00000111445/ENSG00000167325/ENSG00000176208/ENSG00000005007/ENSG00000097046/ENSG00000136982/ENSG00000189233/ENSG00000132646/ENSG00000039650/ENSG00000035928/ENSG00000198056/ENSG00000101347/ENSG00000073111/ENSG00000112118/ENSG00000198554/ENSG00000183763/ENSG00000167900…
GO:0034660	ncRNA metabolic process	523	-0.370922	-1.69041	2.15449e-09	4.4227e-07	3.62106e-07	3039	tags=37%, list=26%, signal=29%	ENSG00000156697/ENSG00000178694/ENSG00000136244/ENSG00000198000/ENSG00000039123/ENSG00000006744/ENSG00000197223/ENSG00000135372/ENSG00000124787/ENSG00000170892/ENSG00000111641/ENSG00000113643/ENSG00000099956/ENSG00000163832/ENSG00000124571/ENSG00000122566/ENSG00000143748/ENSG00000138442/ENSG00000257218/ENSG00000165684/ENSG00000135974/ENSG00000196943/ENSG00000117133/ENSG00000115750/ENSG00000179409…
GO:0042274	ribosomal small subunit biogenesis	98	-0.605245	-2.30134	4.5354e-09	9.05853e-07	7.41663e-07	3438	tags=65%, list=29%, signal=47%	ENSG00000112306/ENSG00000124541/ENSG00000129347/ENSG00000165271/ENSG00000104884/ENSG00000227057/ENSG00000146909/ENSG00000135372/ENSG00000124787/ENSG00000196943/ENSG00000125445/ENSG00000079246/ENSG00000164338/ENSG00000067334/ENSG00000117597/ENSG00000177971/ENSG00000150990/ENSG00000160256/ENSG00000115268/ENSG00000124383/ENSG00000101782/ENSG00000187051/ENSG00000172809/ENSG00000168028/ENSG00000114767…
GO:0050000	chromosome localization	98	-0.604617	-2.29895	4.87135e-09	9.47349e-07	7.75637e-07	2334	tags=48%, list=20%, signal=39%	ENSG00000119541/ENSG00000175203/ENSG00000130724/ENSG00000140854/ENSG00000101367/ENSG00000068903/ENSG00000086065/ENSG00000167513/ENSG00000152253/ENSG00000117724/ENSG00000258724/ENSG00000031691/ENSG00000131165/ENSG00000094880/ENSG00000117650/ENSG00000080986/ENSG00000040275/ENSG00000121621/ENSG00000154473/ENSG00000163806/ENSG00000166579/ENSG00000145919/ENSG00000079616/ENSG00000137812/ENSG00000114346…
GO:0051304	chromosome separation	75	-0.641478	-2.32907	6.14565e-09	1.16452e-06	9.53447e-07	2019	tags=48%, list=17%, signal=40%	ENSG00000163104/ENSG00000152253/ENSG00000117724/ENSG00000094880/ENSG00000164754/ENSG00000080986/ENSG00000040275/ENSG00000151503/ENSG00000154473/ENSG00000136824/ENSG00000089053/ENSG00000166851/ENSG00000137812/ENSG00000121152/ENSG00000146918/ENSG00000134690/ENSG00000178999/ENSG00000134057/ENSG00000149503/ENSG00000135476/ENSG00000089685/ENSG00000109805/ENSG00000161888/ENSG00000126787/ENSG00000175063…
GO:1905818	regulation of chromosome separation	68	-0.673685	-2.41072	6.99046e-09	1.25999e-06	1.03161e-06	1960	tags=51%, list=16%, signal=43%	ENSG00000152253/ENSG00000117724/ENSG00000094880/ENSG00000164754/ENSG00000080986/ENSG00000040275/ENSG00000151503/ENSG00000154473/ENSG00000136824/ENSG00000089053/ENSG00000166851/ENSG00000137812/ENSG00000121152/ENSG00000146918/ENSG00000134690/ENSG00000178999/ENSG00000134057/ENSG00000149503/ENSG00000135476/ENSG00000089685/ENSG00000109805/ENSG00000161888/ENSG00000126787/ENSG00000175063/ENSG00000112029…
GO:0040012	regulation of locomotion	602	0.453291	1.71119	6.86565e-09	1.25999e-06	1.03161e-06	2044	tags=28%, list=17%, signal=24%	ENSG00000145335/ENSG00000183287/ENSG00000041982/ENSG00000145147/ENSG00000185737/ENSG00000185950/ENSG00000162631/ENSG00000151208/ENSG00000124343/ENSG00000165197/ENSG00000104067/ENSG00000185652/ENSG00000175471/ENSG00000156234/ENSG00000100292/ENSG00000157404/ENSG00000140443/ENSG00000129422/ENSG00000004399/ENSG00000019991/ENSG00000133216/ENSG00000137642/ENSG00000152894/ENSG00000166068/ENSG00000112486…
GO:2000145	regulation of cell motility	583	0.451015	1.6998	1.12753e-08	1.98392e-06	1.62433e-06	1961	tags=27%, list=16%, signal=24%	ENSG00000183287/ENSG00000041982/ENSG00000145147/ENSG00000185737/ENSG00000185950/ENSG00000162631/ENSG00000151208/ENSG00000124343/ENSG00000165197/ENSG00000104067/ENSG00000185652/ENSG00000175471/ENSG00000156234/ENSG00000100292/ENSG00000157404/ENSG00000140443/ENSG00000129422/ENSG00000004399/ENSG00000019991/ENSG00000133216/ENSG00000137642/ENSG00000152894/ENSG00000166068/ENSG00000112486/ENSG00000106211…
GO:1902850	microtubule cytoskeleton organization involved in mitosis	141	-0.526265	-2.09001	1.18117e-08	2.02996e-06	1.66202e-06	2334	tags=45%, list=20%, signal=36%	ENSG00000119541/ENSG00000175203/ENSG00000132341/ENSG00000130724/ENSG00000156876/ENSG00000101367/ENSG00000204843/ENSG00000126524/ENSG00000182504/ENSG00000137804/ENSG00000086065/ENSG00000067560/ENSG00000152253/ENSG00000088325/ENSG00000131165/ENSG00000167110/ENSG00000100242/ENSG00000117650/ENSG00000080986/ENSG00000204899/ENSG00000147526/ENSG00000141367/ENSG00000075702/ENSG00000040275/ENSG00000107949…
GO:0030334	regulation of cell migration	554	0.455416	1.71283	1.42219e-08	2.38863e-06	1.95568e-06	1730	tags=25%, list=15%, signal=22%	ENSG00000183287/ENSG00000041982/ENSG00000145147/ENSG00000185737/ENSG00000185950/ENSG00000162631/ENSG00000151208/ENSG00000124343/ENSG00000165197/ENSG00000104067/ENSG00000185652/ENSG00000175471/ENSG00000156234/ENSG00000100292/ENSG00000157404/ENSG00000140443/ENSG00000129422/ENSG00000004399/ENSG00000019991/ENSG00000133216/ENSG00000137642/ENSG00000152894/ENSG00000166068/ENSG00000112486/ENSG00000106211…
GO:0007268	chemical synaptic transmission	392	0.488995	1.80931	1.58486e-08	2.50018e-06	2.04701e-06	2206	tags=31%, list=19%, signal=26%	ENSG00000145335/ENSG00000185737/ENSG00000145864/ENSG00000162631/ENSG00000179915/ENSG00000165246/ENSG00000118432/ENSG00000146938/ENSG00000157680/ENSG00000185652/ENSG00000175471/ENSG00000157404/ENSG00000144847/ENSG00000115896/ENSG00000111052/ENSG00000070018/ENSG00000196549/ENSG00000131711/ENSG00000184156/ENSG00000133216/ENSG00000204681/ENSG00000169213/ENSG00000113758/ENSG00000105426/ENSG00000185666…
GO:0098916	anterograde trans-synaptic signaling	392	0.488995	1.80931	1.58486e-08	2.50018e-06	2.04701e-06	2206	tags=31%, list=19%, signal=26%	ENSG00000145335/ENSG00000185737/ENSG00000145864/ENSG00000162631/ENSG00000179915/ENSG00000165246/ENSG00000118432/ENSG00000146938/ENSG00000157680/ENSG00000185652/ENSG00000175471/ENSG00000157404/ENSG00000144847/ENSG00000115896/ENSG00000111052/ENSG00000070018/ENSG00000196549/ENSG00000131711/ENSG00000184156/ENSG00000133216/ENSG00000204681/ENSG00000169213/ENSG00000113758/ENSG00000105426/ENSG00000185666…
GO:0034330	cell junction organization	430	0.483541	1.79455	1.5901e-08	2.50018e-06	2.04701e-06	1717	tags=26%, list=14%, signal=23%	ENSG00000145335/ENSG00000041982/ENSG00000185737/ENSG00000148498/ENSG00000145864/ENSG00000162631/ENSG00000151208/ENSG00000179915/ENSG00000165246/ENSG00000104067/ENSG00000129682/ENSG00000146938/ENSG00000140443/ENSG00000004399/ENSG00000152767/ENSG00000131711/ENSG00000133216/ENSG00000152894/ENSG00000170921/ENSG00000115183/ENSG00000163697/ENSG00000146555/ENSG00000113758/ENSG00000145362/ENSG00000105426…
GO:0051306	mitotic sister chromatid separation	59	-0.674242	-2.34531	1.78122e-08	2.74234e-06	2.24528e-06	1960	tags=51%, list=16%, signal=43%	ENSG00000152253/ENSG00000117724/ENSG00000094880/ENSG00000164754/ENSG00000080986/ENSG00000040275/ENSG00000154473/ENSG00000089053/ENSG00000166851/ENSG00000137812/ENSG00000134690/ENSG00000178999/ENSG00000134057/ENSG00000149503/ENSG00000135476/ENSG00000089685/ENSG00000161888/ENSG00000126787/ENSG00000175063/ENSG00000112029/ENSG00000086827/ENSG00000121101/ENSG00000164109/ENSG00000169679/ENSG00000143228…
GO:0061644	protein localization to CENP-A containing chromatin	16	-0.89434	-2.35666	2.03596e-08	3.03717e-06	2.48667e-06	993	tags=88%, list=8%, signal=80%	ENSG00000197837/ENSG00000115163/ENSG00000276180/ENSG00000197238/ENSG00000276966/ENSG00000158406/ENSG00000274618/ENSG00000197061/ENSG00000277157/ENSG00000278463/ENSG00000275126/ENSG00000277075/ENSG00000124635/ENSG00000278705
GO:0071826	protein-RNA complex organization	194	-0.480984	-1.99499	2.05492e-08	3.03717e-06	2.48667e-06	4083	tags=64%, list=34%, signal=43%	ENSG00000144028/ENSG00000177954/ENSG00000242485/ENSG00000145414/ENSG00000134371/ENSG00000139546/ENSG00000104872/ENSG00000184281/ENSG00000152147/ENSG00000131043/ENSG00000117616/ENSG00000232119/ENSG00000099995/ENSG00000130741/ENSG00000117174/ENSG00000137656/ENSG00000180574/ENSG00000139726/ENSG00000143486/ENSG00000076924/ENSG00000084623/ENSG00000183207/ENSG00000273611/ENSG00000183431/ENSG00000064703…
GO:0098609	cell-cell adhesion	549	0.456768	1.71753	2.2831e-08	3.30825e-06	2.70861e-06	2151	tags=30%, list=18%, signal=26%	ENSG00000130707/ENSG00000162631/ENSG00000151208/ENSG00000179915/ENSG00000124343/ENSG00000165246/ENSG00000104067/ENSG00000213949/ENSG00000146938/ENSG00000156234/ENSG00000181449/ENSG00000157404/ENSG00000065675/ENSG00000144847/ENSG00000148600/ENSG00000125726/ENSG00000135144/ENSG00000070018/ENSG00000162511/ENSG00000197646/ENSG00000151276/ENSG00000106211/ENSG00000146555/ENSG00000157224/ENSG00000198053…
GO:2001251	negative regulation of chromosome organization	85	-0.62015	-2.28351	2.5345e-08	3.60192e-06	2.94905e-06	2002	tags=41%, list=17%, signal=34%	ENSG00000107854/ENSG00000152253/ENSG00000117724/ENSG00000258724/ENSG00000114127/ENSG00000140451/ENSG00000172795/ENSG00000164754/ENSG00000080986/ENSG00000040275/ENSG00000154473/ENSG00000135486/ENSG00000012061/ENSG00000166851/ENSG00000137812/ENSG00000134690/ENSG00000178999/ENSG00000143799/ENSG00000134057/ENSG00000149503/ENSG00000135476/ENSG00000089685/ENSG00000131747/ENSG00000161888/ENSG00000112029…
GO:0007416	synapse assembly	99	0.665095	2.15671	2.9491e-08	4.04284e-06	3.31006e-06	1169	tags=29%, list=10%, signal=27%	ENSG00000145335/ENSG00000185737/ENSG00000145864/ENSG00000151208/ENSG00000179915/ENSG00000165246/ENSG00000129682/ENSG00000146938/ENSG00000004399/ENSG00000152767/ENSG00000131711/ENSG00000133216/ENSG00000146555/ENSG00000105426/ENSG00000108684/ENSG00000196576/ENSG00000198908/ENSG00000172260/ENSG00000112139/ENSG00000107742/ENSG00000188157/ENSG00000173898/ENSG00000069188/ENSG00000110400/ENSG00000039068…
GO:0022618	protein-RNA complex assembly	186	-0.474134	-1.96343	2.95417e-08	4.04284e-06	3.31006e-06	4083	tags=64%, list=34%, signal=43%	ENSG00000144028/ENSG00000177954/ENSG00000242485/ENSG00000145414/ENSG00000134371/ENSG00000139546/ENSG00000104872/ENSG00000184281/ENSG00000152147/ENSG00000131043/ENSG00000117616/ENSG00000232119/ENSG00000099995/ENSG00000130741/ENSG00000117174/ENSG00000137656/ENSG00000180574/ENSG00000139726/ENSG00000143486/ENSG00000076924/ENSG00000084623/ENSG00000183207/ENSG00000273611/ENSG00000183431/ENSG00000064703…
GO:0006613	cotranslational protein targeting to membrane	19	-0.875845	-2.39449	3.20041e-08	4.09694e-06	3.35435e-06	748	tags=68%, list=6%, signal=64%	ENSG00000167881/ENSG00000025796/ENSG00000067167/ENSG00000106803/ENSG00000174780/ENSG00000120725/ENSG00000058262/ENSG00000124783/ENSG00000100883/ENSG00000114850/ENSG00000144867/ENSG00000163479/ENSG00000182934
GO:0050808	synapse organization	273	0.525044	1.89366	3.21546e-08	4.09694e-06	3.35435e-06	1332	tags=24%, list=11%, signal=22%	ENSG00000145335/ENSG00000041982/ENSG00000185737/ENSG00000145864/ENSG00000162631/ENSG00000151208/ENSG00000179915/ENSG00000165246/ENSG00000129682/ENSG00000146938/ENSG00000140443/ENSG00000004399/ENSG00000152767/ENSG00000131711/ENSG00000133216/ENSG00000170921/ENSG00000115183/ENSG00000163697/ENSG00000146555/ENSG00000113758/ENSG00000105426/ENSG00000118407/ENSG00000108684/ENSG00000132970/ENSG00000196576…
GO:0099177	regulation of trans-synaptic signaling	276	0.524904	1.89239	3.10598e-08	4.09694e-06	3.35435e-06	2178	tags=34%, list=18%, signal=29%	ENSG00000145335/ENSG00000185737/ENSG00000162631/ENSG00000179915/ENSG00000165246/ENSG00000118432/ENSG00000146938/ENSG00000157680/ENSG00000185652/ENSG00000175471/ENSG00000157404/ENSG00000144847/ENSG00000115896/ENSG00000196549/ENSG00000131711/ENSG00000184156/ENSG00000133216/ENSG00000204681/ENSG00000113758/ENSG00000105426/ENSG00000185666/ENSG00000106113/ENSG00000079215/ENSG00000187323/ENSG00000196517…
GO:0099537	trans-synaptic signaling	396	0.49131	1.81885	3.18537e-08	4.09694e-06	3.35435e-06	2206	tags=31%, list=19%, signal=26%	ENSG00000145335/ENSG00000185737/ENSG00000145864/ENSG00000162631/ENSG00000179915/ENSG00000165246/ENSG00000118432/ENSG00000146938/ENSG00000157680/ENSG00000185652/ENSG00000175471/ENSG00000157404/ENSG00000144847/ENSG00000115896/ENSG00000111052/ENSG00000152767/ENSG00000070018/ENSG00000196549/ENSG00000131711/ENSG00000184156/ENSG00000133216/ENSG00000204681/ENSG00000169213/ENSG00000113758/ENSG00000105426…
GO:0006281	DNA repair	515	-0.355194	-1.61347	3.60662e-08	4.51745e-06	3.69864e-06	3554	tags=38%, list=30%, signal=28%	ENSG00000158636/ENSG00000134058/ENSG00000172273/ENSG00000164002/ENSG00000163743/ENSG00000111802/ENSG00000137337/ENSG00000104885/ENSG00000128908/ENSG00000183207/ENSG00000254469/ENSG00000171148/ENSG00000107672/ENSG00000158161/ENSG00000163781/ENSG00000123552/ENSG00000136319/ENSG00000163029/ENSG00000105486/ENSG00000164430/ENSG00000082014/ENSG00000104884/ENSG00000048028/ENSG00000185787/ENSG00000015285…
GO:0006518	peptide metabolic process	694	-0.326225	-1.52253	3.84835e-08	4.73988e-06	3.88076e-06	2366	tags=32%, list=20%, signal=27%	ENSG00000129245/ENSG00000070061/ENSG00000163481/ENSG00000162736/ENSG00000162244/ENSG00000184110/ENSG00000198918/ENSG00000115268/ENSG00000179094/ENSG00000126602/ENSG00000088038/ENSG00000105364/ENSG00000204394/ENSG00000242372/ENSG00000104529/ENSG00000141994/ENSG00000140395/ENSG00000164308/ENSG00000168827/ENSG00000111639/ENSG00000183978/ENSG00000130305/ENSG00000177600/ENSG00000182180/ENSG00000074071…
GO:0010965	regulation of mitotic sister chromatid separation	56	-0.679951	-2.31249	3.95054e-08	4.78598e-06	3.9185e-06	1960	tags=54%, list=16%, signal=45%	ENSG00000152253/ENSG00000117724/ENSG00000094880/ENSG00000164754/ENSG00000080986/ENSG00000040275/ENSG00000154473/ENSG00000089053/ENSG00000166851/ENSG00000137812/ENSG00000134690/ENSG00000178999/ENSG00000134057/ENSG00000149503/ENSG00000135476/ENSG00000089685/ENSG00000161888/ENSG00000126787/ENSG00000175063/ENSG00000112029/ENSG00000086827/ENSG00000121101/ENSG00000164109/ENSG00000169679/ENSG00000143228…
GO:0007051	spindle organization	173	-0.491926	-1.99936	4.14394e-08	4.86091e-06	3.97985e-06	2434	tags=42%, list=20%, signal=34%	ENSG00000084764/ENSG00000137947/ENSG00000119541/ENSG00000175203/ENSG00000132341/ENSG00000130724/ENSG00000156876/ENSG00000101367/ENSG00000100345/ENSG00000204843/ENSG00000127423/ENSG00000126524/ENSG00000182504/ENSG00000086065/ENSG00000067560/ENSG00000152253/ENSG00000088325/ENSG00000148335/ENSG00000131165/ENSG00000167110/ENSG00000100242/ENSG00000117650/ENSG00000080986/ENSG00000204899/ENSG00000147526…
GO:0050804	modulation of chemical synaptic transmission	275	0.526146	1.89615	4.13123e-08	4.86091e-06	3.97985e-06	2178	tags=35%, list=18%, signal=29%	ENSG00000145335/ENSG00000185737/ENSG00000162631/ENSG00000179915/ENSG00000165246/ENSG00000118432/ENSG00000146938/ENSG00000157680/ENSG00000185652/ENSG00000175471/ENSG00000157404/ENSG00000144847/ENSG00000115896/ENSG00000196549/ENSG00000131711/ENSG00000184156/ENSG00000133216/ENSG00000204681/ENSG00000113758/ENSG00000105426/ENSG00000185666/ENSG00000106113/ENSG00000079215/ENSG00000187323/ENSG00000196517…
GO:0007409	axonogenesis	257	0.53237	1.91181	5.05337e-08	5.83506e-06	4.77743e-06	1757	tags=27%, list=15%, signal=23%	ENSG00000145147/ENSG00000148498/ENSG00000162631/ENSG00000179915/ENSG00000158321/ENSG00000129682/ENSG00000065675/ENSG00000140443/ENSG00000004399/ENSG00000154380/ENSG00000131711/ENSG00000133216/ENSG00000118785/ENSG00000134121/ENSG00000132932/ENSG00000168356/ENSG00000105426/ENSG00000112715/ENSG00000171791/ENSG00000021645/ENSG00000196576/ENSG00000187323/ENSG00000176749/ENSG00000144857/ENSG00000111962…
GO:0006260	DNA replication	237	-0.438513	-1.84696	8.43007e-08	9.58435e-06	7.84714e-06	2101	tags=31%, list=18%, signal=26%	ENSG00000117748/ENSG00000163191/ENSG00000187778/ENSG00000125885/ENSG00000167513/ENSG00000136518/ENSG00000163918/ENSG00000075131/ENSG00000135336/ENSG00000004700/ENSG00000012048/ENSG00000129173/ENSG00000111445/ENSG00000167325/ENSG00000140451/ENSG00000105447/ENSG00000105821/ENSG00000176208/ENSG00000005007/ENSG00000097046/ENSG00000136982/ENSG00000189233/ENSG00000128951/ENSG00000106399/ENSG00000132646…
GO:0009887	animal organ morphogenesis	531	0.449806	1.68944	8.99922e-08	1.00764e-05	8.25e-06	2331	tags=30%, list=20%, signal=26%	ENSG00000041982/ENSG00000145147/ENSG00000143995/ENSG00000185737/ENSG00000151208/ENSG00000133816/ENSG00000204103/ENSG00000163235/ENSG00000004399/ENSG00000134138/ENSG00000019991/ENSG00000143816/ENSG00000133216/ENSG00000132932/ENSG00000119042/ENSG00000198963/ENSG00000125430/ENSG00000146555/ENSG00000135679/ENSG00000218336/ENSG00000138795/ENSG00000183579/ENSG00000112715/ENSG00000162998/ENSG00000171791…
GO:0140694	non-membrane-bounded organelle assembly	321	-0.40718	-1.78656	9.50664e-08	1.04857e-05	8.58511e-06	2439	tags=35%, list=21%, signal=29%	ENSG00000261236/ENSG00000084764/ENSG00000137947/ENSG00000150990/ENSG00000170860/ENSG00000116127/ENSG00000115268/ENSG00000119541/ENSG00000130724/ENSG00000113460/ENSG00000242372/ENSG00000177731/ENSG00000156876/ENSG00000101367/ENSG00000168014/ENSG00000145907/ENSG00000084092/ENSG00000110934/ENSG00000126524/ENSG00000112159/ENSG00000149658/ENSG00000182504/ENSG00000172809/ENSG00000168028/ENSG00000142676…
GO:0051983	regulation of chromosome segregation	120	-0.549217	-2.11304	9.94292e-08	1.08056e-05	8.84704e-06	1971	tags=42%, list=17%, signal=35%	ENSG00000136518/ENSG00000152253/ENSG00000117724/ENSG00000163939/ENSG00000094880/ENSG00000164754/ENSG00000080986/ENSG00000040275/ENSG00000070950/ENSG00000151503/ENSG00000053900/ENSG00000154473/ENSG00000136824/ENSG00000089053/ENSG00000176248/ENSG00000166851/ENSG00000137812/ENSG00000075624/ENSG00000148773/ENSG00000121152/ENSG00000170312/ENSG00000146918/ENSG00000058729/ENSG00000205683/ENSG00000134690…
GO:0051303	establishment of chromosome localization	91	-0.594685	-2.21674	1.08096e-07	1.14634e-05	9.38559e-06	2334	tags=48%, list=20%, signal=39%	ENSG00000119541/ENSG00000175203/ENSG00000130724/ENSG00000101367/ENSG00000068903/ENSG00000086065/ENSG00000167513/ENSG00000152253/ENSG00000117724/ENSG00000258724/ENSG00000031691/ENSG00000131165/ENSG00000094880/ENSG00000117650/ENSG00000080986/ENSG00000040275/ENSG00000121621/ENSG00000154473/ENSG00000163806/ENSG00000166579/ENSG00000145919/ENSG00000079616/ENSG00000137812/ENSG00000114346/ENSG00000118193…
GO:0000375	RNA splicing, via transesterification reactions	264	-0.420015	-1.80261	1.08584e-07	1.14634e-05	9.38559e-06	3953	tags=53%, list=33%, signal=36%	ENSG00000184281/ENSG00000152147/ENSG00000063244/ENSG00000096401/ENSG00000112232/ENSG00000171960/ENSG00000131043/ENSG00000137168/ENSG00000068394/ENSG00000117616/ENSG00000099995/ENSG00000153187/ENSG00000169045/ENSG00000104824/ENSG00000198258/ENSG00000169813/ENSG00000137656/ENSG00000165819/ENSG00000140259/ENSG00000076924/ENSG00000185946/ENSG00000119953/ENSG00000117614/ENSG00000100201/ENSG00000183431…
GO:0006888	endoplasmic reticulum to Golgi vesicle-mediated transport	109	-0.556942	-2.13384	1.27074e-07	1.32264e-05	1.08291e-05	2406	tags=50%, list=20%, signal=41%	ENSG00000156232/ENSG00000265808/ENSG00000117153/ENSG00000157020/ENSG00000148396/ENSG00000100815/ENSG00000115216/ENSG00000182400/ENSG00000158604/ENSG00000176986/ENSG00000167110/ENSG00000111711/ENSG00000114354/ENSG00000162236/ENSG00000107862/ENSG00000129083/ENSG00000138674/ENSG00000121542/ENSG00000106636/ENSG00000170043/ENSG00000135249/ENSG00000138768/ENSG00000165280/ENSG00000087502/ENSG00000154305…
GO:0045839	negative regulation of mitotic nuclear division	50	-0.692245	-2.30592	1.36788e-07	1.38705e-05	1.13564e-05	1960	tags=54%, list=16%, signal=45%	ENSG00000152253/ENSG00000117724/ENSG00000164754/ENSG00000080986/ENSG00000040275/ENSG00000154473/ENSG00000166851/ENSG00000137812/ENSG00000134690/ENSG00000178999/ENSG00000134057/ENSG00000149503/ENSG00000089685/ENSG00000149554/ENSG00000172167/ENSG00000161888/ENSG00000112029/ENSG00000086827/ENSG00000121101/ENSG00000164109/ENSG00000169679/ENSG00000143228/ENSG00000112742/ENSG00000174442/ENSG00000122952…
GO:0035295	tube development	617	0.428731	1.61661	1.37016e-07	1.38705e-05	1.13564e-05	1494	tags=20%, list=13%, signal=19%	ENSG00000165633/ENSG00000130707/ENSG00000183287/ENSG00000041982/ENSG00000145147/ENSG00000143995/ENSG00000151208/ENSG00000124762/ENSG00000165197/ENSG00000133816/ENSG00000104067/ENSG00000156234/ENSG00000100292/ENSG00000157404/ENSG00000163235/ENSG00000004399/ENSG00000153904/ENSG00000162430/ENSG00000196549/ENSG00000064989/ENSG00000133216/ENSG00000166068/ENSG00000125430/ENSG00000106211/ENSG00000123384…
GO:0050877	nervous system process	541	0.441996	1.65933	1.43287e-07	1.43094e-05	1.17157e-05	1730	tags=22%, list=15%, signal=20%	ENSG00000145335/ENSG00000148498/ENSG00000145864/ENSG00000179915/ENSG00000165246/ENSG00000129682/ENSG00000118432/ENSG00000146938/ENSG00000185652/ENSG00000155966/ENSG00000157404/ENSG00000144847/ENSG00000134138/ENSG00000196549/ENSG00000139053/ENSG00000185483/ENSG00000184156/ENSG00000133216/ENSG00000134121/ENSG00000196876/ENSG00000132932/ENSG00000115183/ENSG00000169432/ENSG00000168356/ENSG00000157388…
GO:0034329	cell junction assembly	238	0.533035	1.9049	1.68638e-07	1.61848e-05	1.32513e-05	1169	tags=22%, list=10%, signal=20%	ENSG00000145335/ENSG00000185737/ENSG00000148498/ENSG00000145864/ENSG00000151208/ENSG00000179915/ENSG00000165246/ENSG00000104067/ENSG00000129682/ENSG00000146938/ENSG00000004399/ENSG00000152767/ENSG00000131711/ENSG00000133216/ENSG00000152894/ENSG00000146555/ENSG00000145362/ENSG00000105426/ENSG00000112715/ENSG00000171791/ENSG00000108684/ENSG00000196576/ENSG00000198908/ENSG00000150054/ENSG00000159261…
GO:0000377	RNA splicing, via transesterification reactions with bulged adenosine as nucleophile	260	-0.416472	-1.78321	1.67864e-07	1.61848e-05	1.32513e-05	3953	tags=52%, list=33%, signal=36%	ENSG00000184281/ENSG00000152147/ENSG00000063244/ENSG00000096401/ENSG00000112232/ENSG00000171960/ENSG00000131043/ENSG00000137168/ENSG00000068394/ENSG00000117616/ENSG00000099995/ENSG00000153187/ENSG00000169045/ENSG00000104824/ENSG00000198258/ENSG00000169813/ENSG00000137656/ENSG00000165819/ENSG00000140259/ENSG00000076924/ENSG00000185946/ENSG00000117614/ENSG00000100201/ENSG00000183431/ENSG00000064703…
GO:0000398	mRNA splicing, via spliceosome	260	-0.416472	-1.78321	1.67864e-07	1.61848e-05	1.32513e-05	3953	tags=52%, list=33%, signal=36%	ENSG00000184281/ENSG00000152147/ENSG00000063244/ENSG00000096401/ENSG00000112232/ENSG00000171960/ENSG00000131043/ENSG00000137168/ENSG00000068394/ENSG00000117616/ENSG00000099995/ENSG00000153187/ENSG00000169045/ENSG00000104824/ENSG00000198258/ENSG00000169813/ENSG00000137656/ENSG00000165819/ENSG00000140259/ENSG00000076924/ENSG00000185946/ENSG00000117614/ENSG00000100201/ENSG00000183431/ENSG00000064703…
GO:0033047	regulation of mitotic sister chromatid segregation	51	-0.671957	-2.25685	1.9372e-07	1.83537e-05	1.5027e-05	1960	tags=51%, list=16%, signal=43%	ENSG00000152253/ENSG00000117724/ENSG00000164754/ENSG00000080986/ENSG00000040275/ENSG00000154473/ENSG00000166851/ENSG00000137812/ENSG00000170312/ENSG00000134690/ENSG00000178999/ENSG00000134057/ENSG00000149503/ENSG00000089685/ENSG00000161888/ENSG00000112029/ENSG00000086827/ENSG00000121101/ENSG00000164109/ENSG00000169679/ENSG00000143228/ENSG00000112742/ENSG00000174442/ENSG00000122952/ENSG00000117399…
GO:0019731	antibacterial humoral response	17	-0.863445	-2.30092	2.28785e-07	2.1396e-05	1.75178e-05	583	tags=53%, list=5%, signal=50%	ENSG00000149806/ENSG00000180596/ENSG00000273802/ENSG00000274290/ENSG00000197903/ENSG00000124635/ENSG00000277224/ENSG00000184678/ENSG00000278588
GO:0051310	metaphase chromosome alignment	83	-0.604135	-2.22047	2.31621e-07	2.1396e-05	1.75178e-05	2334	tags=51%, list=20%, signal=41%	ENSG00000119541/ENSG00000175203/ENSG00000130724/ENSG00000101367/ENSG00000068903/ENSG00000086065/ENSG00000167513/ENSG00000152253/ENSG00000117724/ENSG00000258724/ENSG00000031691/ENSG00000131165/ENSG00000094880/ENSG00000117650/ENSG00000080986/ENSG00000040275/ENSG00000121621/ENSG00000154473/ENSG00000145919/ENSG00000079616/ENSG00000137812/ENSG00000114346/ENSG00000118193/ENSG00000134690/ENSG00000178999…
GO:0007052	mitotic spindle organization	115	-0.538464	-2.08313	2.48247e-07	2.25172e-05	1.84359e-05	2334	tags=45%, list=20%, signal=37%	ENSG00000119541/ENSG00000175203/ENSG00000132341/ENSG00000130724/ENSG00000156876/ENSG00000204843/ENSG00000126524/ENSG00000182504/ENSG00000086065/ENSG00000067560/ENSG00000152253/ENSG00000088325/ENSG00000131165/ENSG00000167110/ENSG00000100242/ENSG00000117650/ENSG00000080986/ENSG00000204899/ENSG00000147526/ENSG00000141367/ENSG00000075702/ENSG00000107949/ENSG00000145632/ENSG00000117632/ENSG00000153044…
GO:0120035	regulation of plasma membrane bounded cell projection organization	441	0.455448	1.69239	2.49853e-07	2.25172e-05	1.84359e-05	2015	tags=26%, list=17%, signal=22%	ENSG00000145147/ENSG00000162631/ENSG00000158321/ENSG00000129682/ENSG00000118432/ENSG00000157404/ENSG00000140443/ENSG00000004399/ENSG00000185483/ENSG00000131711/ENSG00000133216/ENSG00000118785/ENSG00000170921/ENSG00000132932/ENSG00000186907/ENSG00000135679/ENSG00000147852/ENSG00000138639/ENSG00000113758/ENSG00000218336/ENSG00000105426/ENSG00000112715/ENSG00000103034/ENSG00000196576/ENSG00000187323…
GO:0031344	regulation of cell projection organization	451	0.455433	1.69291	2.92205e-07	2.60168e-05	2.13011e-05	2015	tags=26%, list=17%, signal=22%	ENSG00000145147/ENSG00000162631/ENSG00000158321/ENSG00000129682/ENSG00000118432/ENSG00000157404/ENSG00000140443/ENSG00000004399/ENSG00000185483/ENSG00000131711/ENSG00000133216/ENSG00000118785/ENSG00000170921/ENSG00000132932/ENSG00000186907/ENSG00000135679/ENSG00000147852/ENSG00000138639/ENSG00000113758/ENSG00000218336/ENSG00000105426/ENSG00000155974/ENSG00000112715/ENSG00000103034/ENSG00000196576…
GO:0051985	negative regulation of chromosome segregation	46	-0.693123	-2.29613	3.92885e-07	3.37607e-05	2.76414e-05	1960	tags=54%, list=16%, signal=46%	ENSG00000152253/ENSG00000117724/ENSG00000164754/ENSG00000080986/ENSG00000040275/ENSG00000154473/ENSG00000166851/ENSG00000137812/ENSG00000134690/ENSG00000178999/ENSG00000134057/ENSG00000149503/ENSG00000089685/ENSG00000161888/ENSG00000112029/ENSG00000086827/ENSG00000121101/ENSG00000164109/ENSG00000169679/ENSG00000143228/ENSG00000112742/ENSG00000174442/ENSG00000122952/ENSG00000117399/ENSG00000071539
GO:1902100	negative regulation of metaphase/anaphase transition of cell cycle	46	-0.693123	-2.29613	3.92885e-07	3.37607e-05	2.76414e-05	1960	tags=54%, list=16%, signal=46%	ENSG00000152253/ENSG00000117724/ENSG00000164754/ENSG00000080986/ENSG00000040275/ENSG00000154473/ENSG00000166851/ENSG00000137812/ENSG00000134690/ENSG00000178999/ENSG00000134057/ENSG00000149503/ENSG00000089685/ENSG00000161888/ENSG00000112029/ENSG00000086827/ENSG00000121101/ENSG00000164109/ENSG00000169679/ENSG00000143228/ENSG00000112742/ENSG00000174442/ENSG00000122952/ENSG00000117399/ENSG00000071539
GO:1905819	negative regulation of chromosome separation	46	-0.693123	-2.29613	3.92885e-07	3.37607e-05	2.76414e-05	1960	tags=54%, list=16%, signal=46%	ENSG00000152253/ENSG00000117724/ENSG00000164754/ENSG00000080986/ENSG00000040275/ENSG00000154473/ENSG00000166851/ENSG00000137812/ENSG00000134690/ENSG00000178999/ENSG00000134057/ENSG00000149503/ENSG00000089685/ENSG00000161888/ENSG00000112029/ENSG00000086827/ENSG00000121101/ENSG00000164109/ENSG00000169679/ENSG00000143228/ENSG00000112742/ENSG00000174442/ENSG00000122952/ENSG00000117399/ENSG00000071539
GO:0033044	regulation of chromosome organization	226	-0.435215	-1.82439	3.97827e-07	3.37924e-05	2.76674e-05	2090	tags=31%, list=18%, signal=26%	ENSG00000102974/ENSG00000187778/ENSG00000107854/ENSG00000136518/ENSG00000152253/ENSG00000117724/ENSG00000258724/ENSG00000163939/ENSG00000094880/ENSG00000114127/ENSG00000140451/ENSG00000117650/ENSG00000156261/ENSG00000172795/ENSG00000164754/ENSG00000080986/ENSG00000040275/ENSG00000005007/ENSG00000063978/ENSG00000151503/ENSG00000053900/ENSG00000133302/ENSG00000154473/ENSG00000136824/ENSG00000130826…
GO:0010564	regulation of cell cycle process	554	-0.328787	-1.49248	4.11086e-07	3.45219e-05	2.82646e-05	2130	tags=28%, list=18%, signal=24%	ENSG00000204843/ENSG00000068903/ENSG00000117748/ENSG00000102974/ENSG00000158019/ENSG00000182504/ENSG00000185650/ENSG00000137804/ENSG00000086065/ENSG00000067560/ENSG00000167513/ENSG00000136518/ENSG00000152253/ENSG00000117724/ENSG00000088325/ENSG00000075131/ENSG00000198492/ENSG00000012048/ENSG00000015475/ENSG00000100726/ENSG00000129173/ENSG00000258724/ENSG00000131165/ENSG00000163939/ENSG00000094880…
GO:0032200	telomere organization	166	-0.476285	-1.91374	4.81349e-07	3.99682e-05	3.27238e-05	2991	tags=44%, list=25%, signal=33%	ENSG00000100109/ENSG00000135372/ENSG00000115484/ENSG00000089022/ENSG00000146731/ENSG00000122566/ENSG00000132383/ENSG00000079246/ENSG00000165392/ENSG00000139618/ENSG00000182117/ENSG00000273542/ENSG00000119906/ENSG00000120438/ENSG00000166226/ENSG00000147421/ENSG00000132475/ENSG00000150753/ENSG00000106462/ENSG00000068903/ENSG00000117748/ENSG00000187778/ENSG00000107854/ENSG00000136518/ENSG00000100726…
GO:0002385	mucosal immune response	14	-0.878289	-2.22997	5.49162e-07	4.50923e-05	3.69191e-05	583	tags=64%, list=5%, signal=61%	ENSG00000149806/ENSG00000180596/ENSG00000273802/ENSG00000274290/ENSG00000197903/ENSG00000124635/ENSG00000277224/ENSG00000184678/ENSG00000278588
GO:0006487	protein N-linked glycosylation	57	-0.659337	-2.25729	6.38405e-07	5.18441e-05	4.24471e-05	1481	tags=56%, list=12%, signal=49%	ENSG00000163933/ENSG00000182858/ENSG00000088035/ENSG00000140650/ENSG00000214160/ENSG00000120697/ENSG00000033011/ENSG00000131446/ENSG00000115275/ENSG00000000419/ENSG00000117682/ENSG00000163527/ENSG00000153989/ENSG00000102158/ENSG00000102595/ENSG00000129562/ENSG00000198380/ENSG00000136731/ENSG00000110917/ENSG00000134910/ENSG00000013375/ENSG00000172269/ENSG00000163902/ENSG00000168282/ENSG00000099958…
GO:0001764	neuron migration	100	0.637063	2.07134	7.66282e-07	6.15525e-05	5.03958e-05	1169	tags=28%, list=10%, signal=25%	ENSG00000185737/ENSG00000162631/ENSG00000158321/ENSG00000129682/ENSG00000131711/ENSG00000134121/ENSG00000119042/ENSG00000112137/ENSG00000112715/ENSG00000196576/ENSG00000187323/ENSG00000087088/ENSG00000176749/ENSG00000165802/ENSG00000152377/ENSG00000067141/ENSG00000112139/ENSG00000168209/ENSG00000050030/ENSG00000121966/ENSG00000104290/ENSG00000148219/ENSG00000114554/ENSG00000173406/ENSG00000143126…
GO:0071824	protein-DNA complex organization	707	-0.310399	-1.45576	8.02079e-07	6.37351e-05	5.21828e-05	2322	tags=25%, list=20%, signal=21%	ENSG00000179094/ENSG00000198026/ENSG00000127663/ENSG00000132475/ENSG00000113368/ENSG00000184402/ENSG00000172530/ENSG00000068878/ENSG00000155827/ENSG00000170234/ENSG00000174243/ENSG00000106462/ENSG00000129691/ENSG00000074755/ENSG00000111530/ENSG00000135632/ENSG00000162601/ENSG00000068903/ENSG00000126012/ENSG00000102974/ENSG00000189403/ENSG00000118894/ENSG00000187778/ENSG00000160633/ENSG00000158019…
GO:0035239	tube morphogenesis	484	0.437747	1.63409	1.15742e-06	9.09931e-05	7.45002e-05	1447	tags=20%, list=12%, signal=19%	ENSG00000165633/ENSG00000183287/ENSG00000041982/ENSG00000145147/ENSG00000143995/ENSG00000151208/ENSG00000165197/ENSG00000133816/ENSG00000104067/ENSG00000156234/ENSG00000100292/ENSG00000163235/ENSG00000004399/ENSG00000153904/ENSG00000064989/ENSG00000133216/ENSG00000166068/ENSG00000125430/ENSG00000106211/ENSG00000123384/ENSG00000138639/ENSG00000099954/ENSG00000219438/ENSG00000138795/ENSG00000130508…
GO:0045653	negative regulation of megakaryocyte differentiation	16	-0.855519	-2.25437	1.20495e-06	9.37327e-05	7.67432e-05	1178	tags=75%, list=10%, signal=68%	ENSG00000126457/ENSG00000197837/ENSG00000276180/ENSG00000197238/ENSG00000276966/ENSG00000158406/ENSG00000118513/ENSG00000274618/ENSG00000197061/ENSG00000277157/ENSG00000275126/ENSG00000278705
GO:0033046	negative regulation of sister chromatid segregation	45	-0.69731	-2.27816	1.25809e-06	9.39117e-05	7.68897e-05	1960	tags=56%, list=16%, signal=47%	ENSG00000152253/ENSG00000117724/ENSG00000164754/ENSG00000080986/ENSG00000040275/ENSG00000154473/ENSG00000166851/ENSG00000137812/ENSG00000134690/ENSG00000178999/ENSG00000134057/ENSG00000149503/ENSG00000089685/ENSG00000161888/ENSG00000112029/ENSG00000086827/ENSG00000121101/ENSG00000164109/ENSG00000169679/ENSG00000143228/ENSG00000112742/ENSG00000174442/ENSG00000122952/ENSG00000117399/ENSG00000071539
GO:0033048	negative regulation of mitotic sister chromatid segregation	45	-0.69731	-2.27816	1.25809e-06	9.39117e-05	7.68897e-05	1960	tags=56%, list=16%, signal=47%	ENSG00000152253/ENSG00000117724/ENSG00000164754/ENSG00000080986/ENSG00000040275/ENSG00000154473/ENSG00000166851/ENSG00000137812/ENSG00000134690/ENSG00000178999/ENSG00000134057/ENSG00000149503/ENSG00000089685/ENSG00000161888/ENSG00000112029/ENSG00000086827/ENSG00000121101/ENSG00000164109/ENSG00000169679/ENSG00000143228/ENSG00000112742/ENSG00000174442/ENSG00000122952/ENSG00000117399/ENSG00000071539
GO:0045841	negative regulation of mitotic metaphase/anaphase transition	45	-0.69731	-2.27816	1.25809e-06	9.39117e-05	7.68897e-05	1960	tags=56%, list=16%, signal=47%	ENSG00000152253/ENSG00000117724/ENSG00000164754/ENSG00000080986/ENSG00000040275/ENSG00000154473/ENSG00000166851/ENSG00000137812/ENSG00000134690/ENSG00000178999/ENSG00000134057/ENSG00000149503/ENSG00000089685/ENSG00000161888/ENSG00000112029/ENSG00000086827/ENSG00000121101/ENSG00000164109/ENSG00000169679/ENSG00000143228/ENSG00000112742/ENSG00000174442/ENSG00000122952/ENSG00000117399/ENSG00000071539
GO:2000816	negative regulation of mitotic sister chromatid separation	45	-0.69731	-2.27816	1.25809e-06	9.39117e-05	7.68897e-05	1960	tags=56%, list=16%, signal=47%	ENSG00000152253/ENSG00000117724/ENSG00000164754/ENSG00000080986/ENSG00000040275/ENSG00000154473/ENSG00000166851/ENSG00000137812/ENSG00000134690/ENSG00000178999/ENSG00000134057/ENSG00000149503/ENSG00000089685/ENSG00000161888/ENSG00000112029/ENSG00000086827/ENSG00000121101/ENSG00000164109/ENSG00000169679/ENSG00000143228/ENSG00000112742/ENSG00000174442/ENSG00000122952/ENSG00000117399/ENSG00000071539
GO:0007088	regulation of mitotic nuclear division	91	-0.564271	-2.10336	1.32949e-06	9.82493e-05	8.04412e-05	2022	tags=49%, list=17%, signal=41%	ENSG00000137804/ENSG00000152253/ENSG00000117724/ENSG00000094880/ENSG00000117650/ENSG00000164754/ENSG00000080986/ENSG00000040275/ENSG00000167657/ENSG00000100462/ENSG00000154473/ENSG00000127564/ENSG00000089053/ENSG00000044090/ENSG00000166851/ENSG00000137812/ENSG00000162337/ENSG00000148773/ENSG00000158402/ENSG00000134690/ENSG00000178999/ENSG00000134057/ENSG00000087586/ENSG00000149503/ENSG00000135476…
GO:0006338	chromatin remodeling	513	-0.33127	-1.50571	1.35524e-06	9.91605e-05	8.11872e-05	2793	tags=29%, list=23%, signal=24%	ENSG00000178028/ENSG00000122565/ENSG00000124201/ENSG00000107077/ENSG00000196363/ENSG00000099991/ENSG00000143499/ENSG00000163961/ENSG00000147162/ENSG00000109685/ENSG00000130816/ENSG00000071243/ENSG00000111707/ENSG00000182150/ENSG00000204256/ENSG00000139618/ENSG00000273542/ENSG00000187531/ENSG00000276043/ENSG00000073282/ENSG00000196235/ENSG00000106400/ENSG00000115289/ENSG00000137947/ENSG00000084073…
GO:0051784	negative regulation of nuclear division	53	-0.651937	-2.189	1.41117e-06	0.000101991	8.35044e-05	1960	tags=51%, list=16%, signal=43%	ENSG00000152253/ENSG00000117724/ENSG00000164754/ENSG00000080986/ENSG00000040275/ENSG00000154473/ENSG00000166851/ENSG00000137812/ENSG00000134690/ENSG00000178999/ENSG00000134057/ENSG00000149503/ENSG00000089685/ENSG00000149554/ENSG00000172167/ENSG00000161888/ENSG00000112029/ENSG00000086827/ENSG00000121101/ENSG00000164109/ENSG00000169679/ENSG00000143228/ENSG00000112742/ENSG00000174442/ENSG00000122952…
GO:0040011	locomotion	684	0.410681	1.55538	1.42152e-06	0.000101991	8.35044e-05	1061	tags=17%, list=9%, signal=16%	ENSG00000145335/ENSG00000183287/ENSG00000041982/ENSG00000145147/ENSG00000185737/ENSG00000185950/ENSG00000162631/ENSG00000151208/ENSG00000124343/ENSG00000165197/ENSG00000104067/ENSG00000213949/ENSG00000185652/ENSG00000175471/ENSG00000156234/ENSG00000100292/ENSG00000157404/ENSG00000065675/ENSG00000140443/ENSG00000129422/ENSG00000004399/ENSG00000019991/ENSG00000133216/ENSG00000137642/ENSG00000152894…
GO:0034502	protein localization to chromosome	112	-0.517751	-1.98945	1.48126e-06	0.000105255	8.61769e-05	2732	tags=48%, list=23%, signal=37%	ENSG00000132383/ENSG00000079246/ENSG00000156970/ENSG00000139618/ENSG00000273542/ENSG00000119906/ENSG00000120438/ENSG00000166226/ENSG00000150753/ENSG00000106462/ENSG00000117748/ENSG00000102974/ENSG00000125885/ENSG00000107854/ENSG00000258724/ENSG00000031691/ENSG00000156261/ENSG00000164754/ENSG00000040275/ENSG00000141499/ENSG00000063978/ENSG00000133302/ENSG00000154473/ENSG00000130826/ENSG00000163806…
GO:0001944	vasculature development	416	0.451521	1.67427	1.69405e-06	0.000119229	9.76179e-05	1544	tags=23%, list=13%, signal=20%	ENSG00000165633/ENSG00000183287/ENSG00000145147/ENSG00000143995/ENSG00000165197/ENSG00000104067/ENSG00000169604/ENSG00000156234/ENSG00000100292/ENSG00000157404/ENSG00000163235/ENSG00000004399/ENSG00000153904/ENSG00000064989/ENSG00000133216/ENSG00000166068/ENSG00000168356/ENSG00000106211/ENSG00000135679/ENSG00000123384/ENSG00000138639/ENSG00000219438/ENSG00000138795/ENSG00000130508/ENSG00000111863…
GO:0043604	amide biosynthetic process	701	-0.306035	-1.43206	1.72966e-06	0.000120587	9.87297e-05	2718	tags=35%, list=23%, signal=28%	ENSG00000183617/ENSG00000145191/ENSG00000154930/ENSG00000197728/ENSG00000147162/ENSG00000172057/ENSG00000112339/ENSG00000148154/ENSG00000170881/ENSG00000125844/ENSG00000131473/ENSG00000100353/ENSG00000141543/ENSG00000198242/ENSG00000204574/ENSG00000187742/ENSG00000126522/ENSG00000138035/ENSG00000148672/ENSG00000135930/ENSG00000120705/ENSG00000065427/ENSG00000154227/ENSG00000135316/ENSG00000160408…
GO:0000075	cell cycle checkpoint signaling	168	-0.450975	-1.80215	1.82544e-06	0.000126075	0.000103223	1977	tags=33%, list=17%, signal=28%	ENSG00000167513/ENSG00000152253/ENSG00000117724/ENSG00000075131/ENSG00000012048/ENSG00000100726/ENSG00000080986/ENSG00000111276/ENSG00000040275/ENSG00000037474/ENSG00000092853/ENSG00000154473/ENSG00000145632/ENSG00000130413/ENSG00000135249/ENSG00000137331/ENSG00000166851/ENSG00000137812/ENSG00000170312/ENSG00000144554/ENSG00000101412/ENSG00000182923/ENSG00000134690/ENSG00000075218/ENSG00000178999…
GO:0002251	organ or tissue specific immune response	16	-0.850306	-2.24063	1.92987e-06	0.000132053	0.000108118	780	tags=62%, list=7%, signal=58%	ENSG00000160712/ENSG00000149806/ENSG00000180596/ENSG00000273802/ENSG00000274290/ENSG00000197903/ENSG00000124635/ENSG00000277224/ENSG00000184678/ENSG00000278588
GO:0006614	SRP-dependent cotranslational protein targeting to membrane	15	-0.86087	-2.2161	1.99784e-06	0.000134218	0.00010989	748	tags=67%, list=6%, signal=63%	ENSG00000167881/ENSG00000025796/ENSG00000067167/ENSG00000106803/ENSG00000174780/ENSG00000058262/ENSG00000100883/ENSG00000114850/ENSG00000144867/ENSG00000182934
GO:0002227	innate immune response in mucosa	11	-0.900796	-2.13724	1.98599e-06	0.000134218	0.00010989	583	tags=82%, list=5%, signal=78%	ENSG00000149806/ENSG00000180596/ENSG00000273802/ENSG00000274290/ENSG00000197903/ENSG00000124635/ENSG00000277224/ENSG00000184678/ENSG00000278588
GO:0031577	spindle checkpoint signaling	44	-0.684224	-2.24034	2.32554e-06	0.000153444	0.000125632	1960	tags=52%, list=16%, signal=44%	ENSG00000152253/ENSG00000117724/ENSG00000080986/ENSG00000040275/ENSG00000154473/ENSG00000166851/ENSG00000137812/ENSG00000134690/ENSG00000178999/ENSG00000134057/ENSG00000149503/ENSG00000089685/ENSG00000161888/ENSG00000086827/ENSG00000121101/ENSG00000164109/ENSG00000169679/ENSG00000143228/ENSG00000112742/ENSG00000174442/ENSG00000122952/ENSG00000117399/ENSG00000071539
GO:0051783	regulation of nuclear division	107	-0.519598	-1.96763	2.31557e-06	0.000153444	0.000125632	2022	tags=43%, list=17%, signal=36%	ENSG00000137804/ENSG00000152253/ENSG00000117724/ENSG00000094880/ENSG00000117650/ENSG00000164754/ENSG00000080986/ENSG00000040275/ENSG00000179218/ENSG00000167657/ENSG00000100462/ENSG00000154473/ENSG00000127564/ENSG00000089053/ENSG00000044090/ENSG00000166851/ENSG00000137812/ENSG00000162337/ENSG00000148773/ENSG00000158402/ENSG00000134690/ENSG00000178999/ENSG00000134057/ENSG00000087586/ENSG00000149503…
GO:0033045	regulation of sister chromatid segregation	98	-0.541284	-2.05814	2.57123e-06	0.000166679	0.000136468	1971	tags=42%, list=17%, signal=35%	ENSG00000136518/ENSG00000152253/ENSG00000117724/ENSG00000163939/ENSG00000094880/ENSG00000164754/ENSG00000080986/ENSG00000040275/ENSG00000053900/ENSG00000154473/ENSG00000089053/ENSG00000176248/ENSG00000166851/ENSG00000137812/ENSG00000075624/ENSG00000170312/ENSG00000058729/ENSG00000205683/ENSG00000134690/ENSG00000178999/ENSG00000134057/ENSG00000149503/ENSG00000013810/ENSG00000135476/ENSG00000089685…
GO:0051321	meiotic cell cycle	192	-0.431317	-1.78904	2.56628e-06	0.000166679	0.000136468	2049	tags=34%, list=17%, signal=28%	ENSG00000253797/ENSG00000120539/ENSG00000123975/ENSG00000160188/ENSG00000198492/ENSG00000094880/ENSG00000167110/ENSG00000100242/ENSG00000117650/ENSG00000164754/ENSG00000080986/ENSG00000131470/ENSG00000037474/ENSG00000179218/ENSG00000156414/ENSG00000151503/ENSG00000275835/ENSG00000170315/ENSG00000121621/ENSG00000053900/ENSG00000154473/ENSG00000176386/ENSG00000204463/ENSG00000127564/ENSG00000136824…
GO:0044770	cell cycle phase transition	450	-0.342028	-1.54849	2.59392e-06	0.000166687	0.000136474	2113	tags=28%, list=18%, signal=24%	ENSG00000214517/ENSG00000068903/ENSG00000117748/ENSG00000158019/ENSG00000120539/ENSG00000185650/ENSG00000123975/ENSG00000165304/ENSG00000167513/ENSG00000136518/ENSG00000152253/ENSG00000117724/ENSG00000075131/ENSG00000012048/ENSG00000015475/ENSG00000100726/ENSG00000258724/ENSG00000163939/ENSG00000094880/ENSG00000167325/ENSG00000155666/ENSG00000164754/ENSG00000080986/ENSG00000166337/ENSG00000111276…
GO:0007091	metaphase/anaphase transition of mitotic cell cycle	90	-0.553814	-2.05872	2.91661e-06	0.000185808	0.00015213	1971	tags=44%, list=17%, signal=37%	ENSG00000136518/ENSG00000152253/ENSG00000117724/ENSG00000163939/ENSG00000094880/ENSG00000164754/ENSG00000080986/ENSG00000040275/ENSG00000053900/ENSG00000154473/ENSG00000089053/ENSG00000176248/ENSG00000166851/ENSG00000137812/ENSG00000075624/ENSG00000058729/ENSG00000205683/ENSG00000134690/ENSG00000178999/ENSG00000134057/ENSG00000149503/ENSG00000013810/ENSG00000135476/ENSG00000089685/ENSG00000161888…
GO:0006457	protein folding	165	-0.466345	-1.85745	3.01472e-06	0.000190417	0.000155903	2405	tags=34%, list=20%, signal=27%	ENSG00000123349/ENSG00000120438/ENSG00000166226/ENSG00000126602/ENSG00000150753/ENSG00000168259/ENSG00000109519/ENSG00000120694/ENSG00000187097/ENSG00000023318/ENSG00000186687/ENSG00000110172/ENSG00000156261/ENSG00000116260/ENSG00000110958/ENSG00000136816/ENSG00000105821/ENSG00000179218/ENSG00000182858/ENSG00000102218/ENSG00000166405/ENSG00000187522/ENSG00000140553/ENSG00000113312/ENSG00000165661…
GO:0044784	metaphase/anaphase transition of cell cycle	91	-0.551861	-2.05711	3.12619e-06	0.000195784	0.000160297	1971	tags=44%, list=17%, signal=37%	ENSG00000136518/ENSG00000152253/ENSG00000117724/ENSG00000163939/ENSG00000094880/ENSG00000164754/ENSG00000080986/ENSG00000040275/ENSG00000053900/ENSG00000154473/ENSG00000089053/ENSG00000176248/ENSG00000166851/ENSG00000137812/ENSG00000075624/ENSG00000058729/ENSG00000205683/ENSG00000134690/ENSG00000178999/ENSG00000134057/ENSG00000149503/ENSG00000013810/ENSG00000135476/ENSG00000089685/ENSG00000161888…
GO:0045047	protein targeting to ER	32	-0.725707	-2.25021	3.22979e-06	0.000200572	0.000164218	1678	tags=56%, list=14%, signal=48%	ENSG00000111885/ENSG00000104969/ENSG00000204463/ENSG00000114902/ENSG00000044574/ENSG00000167881/ENSG00000178381/ENSG00000025796/ENSG00000067167/ENSG00000106803/ENSG00000174780/ENSG00000058262/ENSG00000100883/ENSG00000129128/ENSG00000114850/ENSG00000144867/ENSG00000132432/ENSG00000182934
GO:0042391	regulation of membrane potential	225	0.505857	1.79674	3.73249e-06	0.000229859	0.000188196	1329	tags=21%, list=11%, signal=19%	ENSG00000145335/ENSG00000145864/ENSG00000184611/ENSG00000179915/ENSG00000129682/ENSG00000118432/ENSG00000146938/ENSG00000156052/ENSG00000144847/ENSG00000184156/ENSG00000196876/ENSG00000168356/ENSG00000157388/ENSG00000204681/ENSG00000145362/ENSG00000135750/ENSG00000171791/ENSG00000108684/ENSG00000087088/ENSG00000079841/ENSG00000141682/ENSG00000188906/ENSG00000156113/ENSG00000183044/ENSG00000145349…
GO:0072359	circulatory system development	642	0.406972	1.53595	3.82814e-06	0.000233801	0.000191423	2043	tags=25%, list=17%, signal=22%	ENSG00000165633/ENSG00000183287/ENSG00000145147/ENSG00000143995/ENSG00000124762/ENSG00000165197/ENSG00000133816/ENSG00000104067/ENSG00000169604/ENSG00000156234/ENSG00000100292/ENSG00000157404/ENSG00000163235/ENSG00000140443/ENSG00000004399/ENSG00000153904/ENSG00000064989/ENSG00000133216/ENSG00000166068/ENSG00000168356/ENSG00000106211/ENSG00000135679/ENSG00000123384/ENSG00000138639/ENSG00000219438…
GO:0098742	cell-cell adhesion via plasma-membrane adhesion molecules	93	0.612347	1.9571	3.92369e-06	0.000237673	0.000194594	1430	tags=34%, list=12%, signal=31%	ENSG00000162631/ENSG00000144847/ENSG00000148600/ENSG00000146555/ENSG00000157224/ENSG00000218336/ENSG00000105426/ENSG00000196576/ENSG00000152583/ENSG00000159261/ENSG00000066294/ENSG00000099834/ENSG00000163513/ENSG00000112139/ENSG00000160255/ENSG00000127418/ENSG00000177103/ENSG00000120729/ENSG00000184226/ENSG00000173406/ENSG00000142949/ENSG00000069188/ENSG00000143126/ENSG00000182985/ENSG00000110400…
GO:0008608	attachment of spindle microtubules to kinetochore	46	-0.659559	-2.18494	4.04383e-06	0.000242959	0.000198921	2190	tags=54%, list=18%, signal=45%	ENSG00000101367/ENSG00000068903/ENSG00000167513/ENSG00000152253/ENSG00000117650/ENSG00000080986/ENSG00000154473/ENSG00000145919/ENSG00000137812/ENSG00000114346/ENSG00000134690/ENSG00000178999/ENSG00000149636/ENSG00000134057/ENSG00000149503/ENSG00000161800/ENSG00000089685/ENSG00000161888/ENSG00000138778/ENSG00000167842/ENSG00000086827/ENSG00000121101/ENSG00000143228/ENSG00000174442/ENSG00000142945
GO:0051301	cell division	511	-0.325424	-1.481	4.20974e-06	0.000250887	0.000205413	2334	tags=32%, list=20%, signal=26%	ENSG00000119541/ENSG00000102125/ENSG00000132341/ENSG00000133739/ENSG00000130724/ENSG00000140854/ENSG00000114904/ENSG00000278259/ENSG00000139350/ENSG00000101367/ENSG00000100345/ENSG00000165480/ENSG00000204843/ENSG00000135632/ENSG00000185621/ENSG00000068903/ENSG00000137100/ENSG00000073350/ENSG00000158019/ENSG00000120539/ENSG00000204628/ENSG00000111737/ENSG00000137804/ENSG00000123975/ENSG00000086065…
GO:0090130	tissue migration	196	0.518277	1.81693	4.24606e-06	0.000251027	0.000205527	1447	tags=24%, list=12%, signal=21%	ENSG00000165633/ENSG00000183287/ENSG00000145147/ENSG00000185950/ENSG00000156234/ENSG00000100292/ENSG00000157404/ENSG00000004399/ENSG00000166068/ENSG00000106211/ENSG00000111863/ENSG00000112715/ENSG00000112293/ENSG00000133121/ENSG00000111537/ENSG00000050820/ENSG00000169554/ENSG00000010438/ENSG00000114861/ENSG00000154229/ENSG00000163513/ENSG00000107796/ENSG00000171132/ENSG00000134013/ENSG00000071054…
GO:0018279	protein N-linked glycosylation via asparagine	22	-0.775892	-2.17588	4.45016e-06	0.000261005	0.000213697	1084	tags=73%, list=9%, signal=66%	ENSG00000120697/ENSG00000131446/ENSG00000000419/ENSG00000163527/ENSG00000102158/ENSG00000102595/ENSG00000129562/ENSG00000136731/ENSG00000134910/ENSG00000163902/ENSG00000168282/ENSG00000099958/ENSG00000228474/ENSG00000118705/ENSG00000244038/ENSG00000198856
GO:0007610	behavior	341	0.460286	1.69039	4.55865e-06	0.000265263	0.000217183	1767	tags=25%, list=15%, signal=22%	ENSG00000145335/ENSG00000143995/ENSG00000179915/ENSG00000165246/ENSG00000129682/ENSG00000118432/ENSG00000146938/ENSG00000185652/ENSG00000155966/ENSG00000157404/ENSG00000134138/ENSG00000196549/ENSG00000184156/ENSG00000133216/ENSG00000134121/ENSG00000132932/ENSG00000115183/ENSG00000169432/ENSG00000168356/ENSG00000146555/ENSG00000187068/ENSG00000147852/ENSG00000171791/ENSG00000021645/ENSG00000079215…
GO:0008015	blood circulation	241	0.499338	1.78568	4.63199e-06	0.000267425	0.000218953	2167	tags=34%, list=18%, signal=28%	ENSG00000165633/ENSG00000145147/ENSG00000104067/ENSG00000213949/ENSG00000129682/ENSG00000118432/ENSG00000175591/ENSG00000153904/ENSG00000157388/ENSG00000155962/ENSG00000135679/ENSG00000145362/ENSG00000059377/ENSG00000112715/ENSG00000108684/ENSG00000099139/ENSG00000166833/ENSG00000126351/ENSG00000169554/ENSG00000184903/ENSG00000072954/ENSG00000156113/ENSG00000183044/ENSG00000170624/ENSG00000102032…
GO:0010975	regulation of neuron projection development	294	0.477142	1.72784	4.70546e-06	0.000269561	0.000220701	1086	tags=18%, list=9%, signal=17%	ENSG00000145147/ENSG00000162631/ENSG00000129682/ENSG00000118432/ENSG00000140443/ENSG00000004399/ENSG00000185483/ENSG00000131711/ENSG00000133216/ENSG00000118785/ENSG00000170921/ENSG00000132932/ENSG00000186907/ENSG00000135679/ENSG00000147852/ENSG00000113758/ENSG00000218336/ENSG00000105426/ENSG00000112715/ENSG00000103034/ENSG00000196576/ENSG00000187323/ENSG00000118200/ENSG00000198908/ENSG00000176749…
GO:0044772	mitotic cell cycle phase transition	370	-0.35677	-1.59642	4.80876e-06	0.00027336	0.000223812	2113	tags=30%, list=18%, signal=25%	ENSG00000214517/ENSG00000068903/ENSG00000117748/ENSG00000158019/ENSG00000120539/ENSG00000185650/ENSG00000123975/ENSG00000165304/ENSG00000136518/ENSG00000152253/ENSG00000117724/ENSG00000012048/ENSG00000015475/ENSG00000258724/ENSG00000163939/ENSG00000094880/ENSG00000167325/ENSG00000155666/ENSG00000164754/ENSG00000080986/ENSG00000166337/ENSG00000111276/ENSG00000040275/ENSG00000205250/ENSG00000176208…
GO:0051231	spindle elongation	12	-0.880011	-2.15298	5.82942e-06	0.00032885	0.000269245	831	tags=75%, list=7%, signal=70%	ENSG00000134690/ENSG00000090889/ENSG00000178999/ENSG00000149503/ENSG00000161800/ENSG00000089685/ENSG00000138160/ENSG00000137807/ENSG00000198901
GO:1902099	regulation of metaphase/anaphase transition of cell cycle	87	-0.547144	-2.03355	6.15176e-06	0.000341816	0.00027986	1971	tags=44%, list=17%, signal=37%	ENSG00000136518/ENSG00000152253/ENSG00000117724/ENSG00000163939/ENSG00000094880/ENSG00000164754/ENSG00000080986/ENSG00000040275/ENSG00000053900/ENSG00000154473/ENSG00000089053/ENSG00000166851/ENSG00000137812/ENSG00000075624/ENSG00000058729/ENSG00000205683/ENSG00000134690/ENSG00000178999/ENSG00000134057/ENSG00000149503/ENSG00000135476/ENSG00000089685/ENSG00000161888/ENSG00000138778/ENSG00000126787…
GO:1903046	meiotic cell cycle process	139	-0.484995	-1.91129	6.14166e-06	0.000341816	0.00027986	1749	tags=35%, list=15%, signal=30%	ENSG00000100345/ENSG00000068903/ENSG00000120539/ENSG00000123975/ENSG00000198492/ENSG00000167110/ENSG00000164754/ENSG00000080986/ENSG00000131470/ENSG00000037474/ENSG00000179218/ENSG00000156414/ENSG00000151503/ENSG00000170315/ENSG00000121621/ENSG00000204463/ENSG00000127564/ENSG00000136824/ENSG00000163806/ENSG00000164611/ENSG00000167986/ENSG00000182134/ENSG00000164934/ENSG00000166851/ENSG00000121152…
GO:0003013	circulatory system process	295	0.474959	1.72062	6.27991e-06	0.000346333	0.000283558	2167	tags=32%, list=18%, signal=27%	ENSG00000165633/ENSG00000145147/ENSG00000023839/ENSG00000104067/ENSG00000213949/ENSG00000129682/ENSG00000118432/ENSG00000175591/ENSG00000153904/ENSG00000157388/ENSG00000155962/ENSG00000135679/ENSG00000123384/ENSG00000145362/ENSG00000059377/ENSG00000112715/ENSG00000108684/ENSG00000079215/ENSG00000196517/ENSG00000099139/ENSG00000166833/ENSG00000126351/ENSG00000169554/ENSG00000184903/ENSG00000072954…
GO:0007411	axon guidance	115	0.586496	1.9397	6.52054e-06	0.000351729	0.000287976	1178	tags=27%, list=10%, signal=25%	ENSG00000145147/ENSG00000179915/ENSG00000065675/ENSG00000004399/ENSG00000154380/ENSG00000133216/ENSG00000134121/ENSG00000112715/ENSG00000021645/ENSG00000196576/ENSG00000187323/ENSG00000176749/ENSG00000144857/ENSG00000067141/ENSG00000118263/ENSG00000168758/ENSG00000196569/ENSG00000076356/ENSG00000177103/ENSG00000120729/ENSG00000104290/ENSG00000136040/ENSG00000169398/ENSG00000114554/ENSG00000214960…
GO:0097485	neuron projection guidance	115	0.586496	1.9397	6.52054e-06	0.000351729	0.000287976	1178	tags=27%, list=10%, signal=25%	ENSG00000145147/ENSG00000179915/ENSG00000065675/ENSG00000004399/ENSG00000154380/ENSG00000133216/ENSG00000134121/ENSG00000112715/ENSG00000021645/ENSG00000196576/ENSG00000187323/ENSG00000176749/ENSG00000144857/ENSG00000067141/ENSG00000118263/ENSG00000168758/ENSG00000196569/ENSG00000076356/ENSG00000177103/ENSG00000120729/ENSG00000104290/ENSG00000136040/ENSG00000169398/ENSG00000114554/ENSG00000214960…
GO:0001568	blood vessel development	397	0.446487	1.65265	6.43255e-06	0.000351729	0.000287976	1544	tags=22%, list=13%, signal=20%	ENSG00000165633/ENSG00000183287/ENSG00000145147/ENSG00000143995/ENSG00000165197/ENSG00000104067/ENSG00000169604/ENSG00000156234/ENSG00000100292/ENSG00000163235/ENSG00000004399/ENSG00000153904/ENSG00000064989/ENSG00000133216/ENSG00000166068/ENSG00000168356/ENSG00000106211/ENSG00000135679/ENSG00000123384/ENSG00000138639/ENSG00000219438/ENSG00000138795/ENSG00000130508/ENSG00000111863/ENSG00000112715…
GO:0007094	mitotic spindle assembly checkpoint signaling	43	-0.688622	-2.24753	6.6945e-06	0.000352243	0.000288397	1960	tags=53%, list=16%, signal=45%	ENSG00000152253/ENSG00000117724/ENSG00000080986/ENSG00000040275/ENSG00000154473/ENSG00000166851/ENSG00000137812/ENSG00000134690/ENSG00000178999/ENSG00000134057/ENSG00000149503/ENSG00000089685/ENSG00000161888/ENSG00000086827/ENSG00000121101/ENSG00000164109/ENSG00000169679/ENSG00000143228/ENSG00000112742/ENSG00000174442/ENSG00000122952/ENSG00000117399/ENSG00000071539
GO:0071173	spindle assembly checkpoint signaling	43	-0.688622	-2.24753	6.6945e-06	0.000352243	0.000288397	1960	tags=53%, list=16%, signal=45%	ENSG00000152253/ENSG00000117724/ENSG00000080986/ENSG00000040275/ENSG00000154473/ENSG00000166851/ENSG00000137812/ENSG00000134690/ENSG00000178999/ENSG00000134057/ENSG00000149503/ENSG00000089685/ENSG00000161888/ENSG00000086827/ENSG00000121101/ENSG00000164109/ENSG00000169679/ENSG00000143228/ENSG00000112742/ENSG00000174442/ENSG00000122952/ENSG00000117399/ENSG00000071539
GO:0071174	mitotic spindle checkpoint signaling	43	-0.688622	-2.24753	6.6945e-06	0.000352243	0.000288397	1960	tags=53%, list=16%, signal=45%	ENSG00000152253/ENSG00000117724/ENSG00000080986/ENSG00000040275/ENSG00000154473/ENSG00000166851/ENSG00000137812/ENSG00000134690/ENSG00000178999/ENSG00000134057/ENSG00000149503/ENSG00000089685/ENSG00000161888/ENSG00000086827/ENSG00000121101/ENSG00000164109/ENSG00000169679/ENSG00000143228/ENSG00000112742/ENSG00000174442/ENSG00000122952/ENSG00000117399/ENSG00000071539
GO:0010631	epithelial cell migration	195	0.514797	1.80475	6.76841e-06	0.000352243	0.000288397	1447	tags=24%, list=12%, signal=21%	ENSG00000165633/ENSG00000183287/ENSG00000145147/ENSG00000185950/ENSG00000156234/ENSG00000100292/ENSG00000157404/ENSG00000004399/ENSG00000166068/ENSG00000106211/ENSG00000111863/ENSG00000112715/ENSG00000112293/ENSG00000133121/ENSG00000111537/ENSG00000050820/ENSG00000169554/ENSG00000010438/ENSG00000114861/ENSG00000154229/ENSG00000163513/ENSG00000171132/ENSG00000134013/ENSG00000071054/ENSG00000100644…
GO:0090132	epithelium migration	195	0.514797	1.80475	6.76841e-06	0.000352243	0.000288397	1447	tags=24%, list=12%, signal=21%	ENSG00000165633/ENSG00000183287/ENSG00000145147/ENSG00000185950/ENSG00000156234/ENSG00000100292/ENSG00000157404/ENSG00000004399/ENSG00000166068/ENSG00000106211/ENSG00000111863/ENSG00000112715/ENSG00000112293/ENSG00000133121/ENSG00000111537/ENSG00000050820/ENSG00000169554/ENSG00000010438/ENSG00000114861/ENSG00000154229/ENSG00000163513/ENSG00000171132/ENSG00000134013/ENSG00000071054/ENSG00000100644…
GO:0045652	regulation of megakaryocyte differentiation	30	-0.713084	-2.20694	7.19618e-06	0.000371886	0.00030448	333	tags=47%, list=3%, signal=45%	ENSG00000126457/ENSG00000197837/ENSG00000276180/ENSG00000197238/ENSG00000276966/ENSG00000158406/ENSG00000164104/ENSG00000118513/ENSG00000274618/ENSG00000197061/ENSG00000277157/ENSG00000170271/ENSG00000275126/ENSG00000278705
GO:0006270	DNA replication initiation	34	-0.704238	-2.18013	7.80184e-06	0.000400386	0.000327814	1109	tags=41%, list=9%, signal=37%	ENSG00000198056/ENSG00000073111/ENSG00000112118/ENSG00000112312/ENSG00000105173/ENSG00000166508/ENSG00000014138/ENSG00000104738/ENSG00000093009/ENSG00000085840/ENSG00000181938/ENSG00000065328/ENSG00000140534/ENSG00000094804
GO:0007167	enzyme-linked receptor protein signaling pathway	555	0.408292	1.53581	8.64627e-06	0.000440661	0.000360789	2108	tags=27%, list=18%, signal=23%	ENSG00000145335/ENSG00000183287/ENSG00000102935/ENSG00000185737/ENSG00000185950/ENSG00000165197/ENSG00000213949/ENSG00000185652/ENSG00000157404/ENSG00000065675/ENSG00000163235/ENSG00000140443/ENSG00000019991/ENSG00000139053/ENSG00000133216/ENSG00000137642/ENSG00000152894/ENSG00000166068/ENSG00000106211/ENSG00000150938/ENSG00000123384/ENSG00000138795/ENSG00000112715/ENSG00000103034/ENSG00000112293…
GO:0051256	mitotic spindle midzone assembly	9	-0.924943	-2.05123	8.7465e-06	0.000442717	0.000362472	831	tags=89%, list=7%, signal=83%	ENSG00000134690/ENSG00000090889/ENSG00000178999/ENSG00000149503/ENSG00000161800/ENSG00000089685/ENSG00000137807/ENSG00000198901
GO:0006397	mRNA processing	407	-0.33876	-1.5335	9.01107e-06	0.000453005	0.000370896	4024	tags=48%, list=34%, signal=33%	ENSG00000196504/ENSG00000134371/ENSG00000161981/ENSG00000090060/ENSG00000184281/ENSG00000152147/ENSG00000063244/ENSG00000096401/ENSG00000112232/ENSG00000153006/ENSG00000115421/ENSG00000116830/ENSG00000119720/ENSG00000171960/ENSG00000131043/ENSG00000137168/ENSG00000068394/ENSG00000117616/ENSG00000099995/ENSG00000153187/ENSG00000169045/ENSG00000126461/ENSG00000104824/ENSG00000198258/ENSG00000169813…
GO:0072599	establishment of protein localization to endoplasmic reticulum	35	-0.69148	-2.18098	9.95587e-06	0.000497121	0.000407015	928	tags=51%, list=8%, signal=48%	ENSG00000111885/ENSG00000104969/ENSG00000204463/ENSG00000114902/ENSG00000044574/ENSG00000167881/ENSG00000178381/ENSG00000025796/ENSG00000067167/ENSG00000106803/ENSG00000174780/ENSG00000058262/ENSG00000100883/ENSG00000129128/ENSG00000114850/ENSG00000144867/ENSG00000132432/ENSG00000182934
GO:0010273	detoxification of copper ion	6	-0.956824	-1.91417	1.03109e-05	0.000507985	0.00041591	137	tags=67%, list=1%, signal=66%	ENSG00000187193/ENSG00000198417/ENSG00000169715/ENSG00000125148
GO:1990169	stress response to copper ion	6	-0.956824	-1.91417	1.03109e-05	0.000507985	0.00041591	137	tags=67%, list=1%, signal=66%	ENSG00000187193/ENSG00000198417/ENSG00000169715/ENSG00000125148
GO:0006325	chromatin organization	629	-0.298733	-1.38131	1.07296e-05	0.000525112	0.000429933	2338	tags=24%, list=20%, signal=20%	ENSG00000157259/ENSG00000179094/ENSG00000198026/ENSG00000127663/ENSG00000132475/ENSG00000113368/ENSG00000184402/ENSG00000172530/ENSG00000068878/ENSG00000155827/ENSG00000170234/ENSG00000174243/ENSG00000106462/ENSG00000129691/ENSG00000074755/ENSG00000135632/ENSG00000162601/ENSG00000068903/ENSG00000126012/ENSG00000102974/ENSG00000189403/ENSG00000118894/ENSG00000187778/ENSG00000160633/ENSG00000158019…
GO:0008380	RNA splicing	388	-0.345458	-1.54012	1.09594e-05	0.00053283	0.000436252	3953	tags=48%, list=33%, signal=33%	ENSG00000184281/ENSG00000152147/ENSG00000063244/ENSG00000096401/ENSG00000112232/ENSG00000153006/ENSG00000145103/ENSG00000116830/ENSG00000119720/ENSG00000171960/ENSG00000131043/ENSG00000137168/ENSG00000068394/ENSG00000117616/ENSG00000099995/ENSG00000153187/ENSG00000120533/ENSG00000169045/ENSG00000126461/ENSG00000104824/ENSG00000198258/ENSG00000169813/ENSG00000137656/ENSG00000165819/ENSG00000140259…
GO:0030029	actin filament-based process	531	0.417177	1.56689	1.1775e-05	0.00056588	0.000463312	2016	tags=24%, list=17%, signal=21%	ENSG00000148935/ENSG00000145147/ENSG00000172159/ENSG00000198467/ENSG00000158321/ENSG00000143776/ENSG00000133816/ENSG00000104067/ENSG00000144229/ENSG00000129682/ENSG00000138771/ENSG00000169604/ENSG00000128641/ENSG00000157404/ENSG00000110237/ENSG00000152767/ENSG00000154380/ENSG00000132694/ENSG00000157388/ENSG00000175183/ENSG00000123384/ENSG00000113758/ENSG00000132846/ENSG00000145362/ENSG00000117519…
GO:1901701	cellular response to oxygen-containing compound	792	0.384214	1.46346	1.17924e-05	0.00056588	0.000463312	2111	tags=25%, list=18%, signal=22%	ENSG00000130707/ENSG00000145335/ENSG00000041982/ENSG00000145147/ENSG00000185950/ENSG00000175591/ENSG00000156234/ENSG00000156052/ENSG00000065675/ENSG00000140443/ENSG00000130766/ENSG00000070018/ENSG00000019991/ENSG00000064989/ENSG00000143816/ENSG00000131711/ENSG00000196730/ENSG00000197646/ENSG00000184156/ENSG00000133216/ENSG00000137642/ENSG00000118785/ENSG00000152894/ENSG00000130147/ENSG00000163884…
GO:0030071	regulation of mitotic metaphase/anaphase transition	86	-0.549154	-2.0273	1.3978e-05	0.000662574	0.000542479	1971	tags=44%, list=17%, signal=37%	ENSG00000136518/ENSG00000152253/ENSG00000117724/ENSG00000163939/ENSG00000094880/ENSG00000164754/ENSG00000080986/ENSG00000040275/ENSG00000053900/ENSG00000154473/ENSG00000089053/ENSG00000166851/ENSG00000137812/ENSG00000075624/ENSG00000058729/ENSG00000205683/ENSG00000134690/ENSG00000178999/ENSG00000134057/ENSG00000149503/ENSG00000135476/ENSG00000089685/ENSG00000161888/ENSG00000138778/ENSG00000126787…
GO:0140013	meiotic nuclear division	126	-0.475465	-1.84541	1.39867e-05	0.000662574	0.000542479	1749	tags=30%, list=15%, signal=26%	ENSG00000167110/ENSG00000164754/ENSG00000080986/ENSG00000131470/ENSG00000179218/ENSG00000156414/ENSG00000170315/ENSG00000121621/ENSG00000204463/ENSG00000136824/ENSG00000163806/ENSG00000164611/ENSG00000167986/ENSG00000182134/ENSG00000164934/ENSG00000166851/ENSG00000121152/ENSG00000066279/ENSG00000153094/ENSG00000144554/ENSG00000058804/ENSG00000187790/ENSG00000105173/ENSG00000167077/ENSG00000087586…
GO:0046545	development of primary female sexual characteristics	51	0.685412	1.99875	1.472e-05	0.000692872	0.000567285	778	tags=25%, list=7%, signal=24%	ENSG00000148935/ENSG00000145147/ENSG00000157404/ENSG00000145685/ENSG00000112715/ENSG00000171791/ENSG00000087088/ENSG00000184903/ENSG00000172216/ENSG00000171105/ENSG00000175899/ENSG00000150347/ENSG00000091831
GO:0070972	protein localization to endoplasmic reticulum	58	-0.587777	-2.02798	1.49707e-05	0.00070021	0.000573293	1678	tags=41%, list=14%, signal=36%	ENSG00000111885/ENSG00000104969/ENSG00000204463/ENSG00000107862/ENSG00000135506/ENSG00000154305/ENSG00000100196/ENSG00000114902/ENSG00000044574/ENSG00000167881/ENSG00000178381/ENSG00000025796/ENSG00000105438/ENSG00000067167/ENSG00000106803/ENSG00000174780/ENSG00000058262/ENSG00000100883/ENSG00000129128/ENSG00000114850/ENSG00000144867/ENSG00000132432/ENSG00000186480/ENSG00000182934
GO:0040007	growth	574	0.408806	1.5398	1.525e-05	0.000704357	0.000576689	2026	tags=24%, list=17%, signal=21%	ENSG00000148935/ENSG00000041982/ENSG00000145147/ENSG00000143995/ENSG00000113739/ENSG00000185737/ENSG00000187079/ENSG00000151718/ENSG00000124762/ENSG00000158321/ENSG00000129682/ENSG00000146938/ENSG00000181449/ENSG00000065675/ENSG00000162430/ENSG00000130766/ENSG00000131711/ENSG00000118785/ENSG00000132694/ENSG00000132932/ENSG00000130147/ENSG00000095587/ENSG00000170677/ENSG00000135605/ENSG00000105426…
GO:0051241	negative regulation of multicellular organismal process	620	0.401008	1.5132	1.51696e-05	0.000704357	0.000576689	2036	tags=26%, list=17%, signal=23%	ENSG00000102935/ENSG00000145147/ENSG00000113739/ENSG00000151208/ENSG00000151718/ENSG00000129682/ENSG00000118432/ENSG00000156234/ENSG00000204103/ENSG00000115896/ENSG00000135144/ENSG00000019991/ENSG00000143816/ENSG00000162511/ENSG00000197646/ENSG00000133216/ENSG00000137642/ENSG00000118785/ENSG00000166068/ENSG00000198053/ENSG00000153064/ENSG00000219438/ENSG00000138795/ENSG00000170677/ENSG00000105426…
GO:0048589	developmental growth	402	0.434141	1.60603	1.55467e-05	0.000713605	0.00058426	2026	tags=25%, list=17%, signal=21%	ENSG00000148935/ENSG00000041982/ENSG00000145147/ENSG00000143995/ENSG00000113739/ENSG00000151718/ENSG00000124762/ENSG00000158321/ENSG00000129682/ENSG00000146938/ENSG00000181449/ENSG00000162430/ENSG00000131711/ENSG00000118785/ENSG00000132932/ENSG00000095587/ENSG00000135605/ENSG00000105426/ENSG00000112715/ENSG00000159216/ENSG00000171791/ENSG00000103034/ENSG00000077327/ENSG00000187323/ENSG00000079841…
GO:0007417	central nervous system development	601	0.404651	1.5262	1.57753e-05	0.000719627	0.000589191	1731	tags=20%, list=15%, signal=18%	ENSG00000128573/ENSG00000145147/ENSG00000143995/ENSG00000185737/ENSG00000185950/ENSG00000137757/ENSG00000041515/ENSG00000151208/ENSG00000129682/ENSG00000146938/ENSG00000155966/ENSG00000181449/ENSG00000204103/ENSG00000132640/ENSG00000140443/ENSG00000134138/ENSG00000070018/ENSG00000185483/ENSG00000133216/ENSG00000123384/ENSG00000147852/ENSG00000138795/ENSG00000105426/ENSG00000112137/ENSG00000163517…
GO:0001525	angiogenesis	298	0.463025	1.68089	1.63963e-05	0.000743366	0.000608627	1494	tags=22%, list=13%, signal=20%	ENSG00000165633/ENSG00000183287/ENSG00000145147/ENSG00000143995/ENSG00000165197/ENSG00000104067/ENSG00000156234/ENSG00000100292/ENSG00000163235/ENSG00000004399/ENSG00000153904/ENSG00000064989/ENSG00000133216/ENSG00000166068/ENSG00000106211/ENSG00000138639/ENSG00000219438/ENSG00000138795/ENSG00000130508/ENSG00000111863/ENSG00000112715/ENSG00000159216/ENSG00000101384/ENSG00000112293/ENSG00000197461…
GO:0048514	blood vessel morphogenesis	340	0.448649	1.64532	1.65637e-05	0.000746379	0.000611094	1494	tags=22%, list=13%, signal=20%	ENSG00000165633/ENSG00000183287/ENSG00000145147/ENSG00000143995/ENSG00000165197/ENSG00000104067/ENSG00000156234/ENSG00000100292/ENSG00000163235/ENSG00000004399/ENSG00000153904/ENSG00000064989/ENSG00000133216/ENSG00000166068/ENSG00000106211/ENSG00000123384/ENSG00000138639/ENSG00000219438/ENSG00000138795/ENSG00000130508/ENSG00000111863/ENSG00000112715/ENSG00000159216/ENSG00000101384/ENSG00000112293…
GO:0009612	response to mechanical stimulus	125	0.568463	1.907	1.77342e-05	0.000794278	0.000650311	1834	tags=31%, list=15%, signal=27%	ENSG00000041982/ENSG00000120889/ENSG00000137757/ENSG00000179915/ENSG00000157404/ENSG00000140443/ENSG00000134138/ENSG00000131711/ENSG00000184156/ENSG00000132932/ENSG00000169432/ENSG00000168356/ENSG00000130956/ENSG00000108684/ENSG00000079215/ENSG00000137752/ENSG00000106991/ENSG00000146733/ENSG00000174469/ENSG00000169372/ENSG00000153162/ENSG00000121966/ENSG00000169398/ENSG00000154864/ENSG00000116717…
GO:0048646	anatomical structure formation involved in morphogenesis	648	0.397309	1.50069	1.83516e-05	0.000816978	0.000668897	1548	tags=19%, list=13%, signal=17%	ENSG00000165633/ENSG00000183287/ENSG00000145147/ENSG00000143995/ENSG00000185737/ENSG00000165197/ENSG00000104067/ENSG00000156234/ENSG00000100292/ENSG00000181449/ENSG00000204103/ENSG00000163235/ENSG00000004399/ENSG00000153904/ENSG00000070018/ENSG00000064989/ENSG00000133216/ENSG00000132932/ENSG00000115183/ENSG00000166068/ENSG00000175183/ENSG00000106211/ENSG00000146555/ENSG00000138639/ENSG00000099954…
GO:0034508	centromere complex assembly	29	-0.712654	-2.1873	1.88976e-05	0.000836249	0.000684675	1958	tags=62%, list=16%, signal=52%	ENSG00000132475/ENSG00000117724/ENSG00000143442/ENSG00000188312/ENSG00000102384/ENSG00000063978/ENSG00000142856/ENSG00000153044/ENSG00000104147/ENSG00000123219/ENSG00000115163/ENSG00000138092/ENSG00000203760/ENSG00000138778/ENSG00000123485/ENSG00000126787/ENSG00000167842/ENSG00000159055
GO:0007030	Golgi organization	131	-0.477179	-1.8784	1.99868e-05	0.00087918	0.000719824	1436	tags=30%, list=12%, signal=26%	ENSG00000162236/ENSG00000038210/ENSG00000100462/ENSG00000107862/ENSG00000126934/ENSG00000081923/ENSG00000131381/ENSG00000066455/ENSG00000044090/ENSG00000138768/ENSG00000166851/ENSG00000176018/ENSG00000154917/ENSG00000169032/ENSG00000086598/ENSG00000170312/ENSG00000138069/ENSG00000107651/ENSG00000184840/ENSG00000133103/ENSG00000115806/ENSG00000148248/ENSG00000120805/ENSG00000173230/ENSG00000117500…
GO:0051255	spindle midzone assembly	12	-0.861535	-2.10778	2.07038e-05	0.000905332	0.000741236	831	tags=75%, list=7%, signal=70%	ENSG00000134690/ENSG00000090889/ENSG00000178999/ENSG00000149503/ENSG00000161800/ENSG00000089685/ENSG00000137807/ENSG00000198901/ENSG00000076242
GO:0061982	meiosis I cell cycle process	87	-0.526801	-1.95794	2.29285e-05	0.000996717	0.000816057	1680	tags=32%, list=14%, signal=28%	ENSG00000164754/ENSG00000080986/ENSG00000131470/ENSG00000156414/ENSG00000170315/ENSG00000204463/ENSG00000127564/ENSG00000163806/ENSG00000164611/ENSG00000166851/ENSG00000158402/ENSG00000153094/ENSG00000144554/ENSG00000058804/ENSG00000187790/ENSG00000105173/ENSG00000167077/ENSG00000087586/ENSG00000135476/ENSG00000131747/ENSG00000164045/ENSG00000076242/ENSG00000051180/ENSG00000112029/ENSG00000101224…
GO:0030155	regulation of cell adhesion	507	0.413117	1.54685	2.38185e-05	0.00102935	0.000842775	1959	tags=26%, list=16%, signal=23%	ENSG00000130707/ENSG00000041982/ENSG00000151208/ENSG00000104067/ENSG00000156234/ENSG00000181449/ENSG00000065675/ENSG00000125726/ENSG00000004399/ENSG00000135144/ENSG00000162511/ENSG00000197646/ENSG00000133216/ENSG00000151276/ENSG00000198053/ENSG00000218336/ENSG00000138795/ENSG00000170677/ENSG00000111863/ENSG00000112715/ENSG00000159216/ENSG00000171791/ENSG00000196576/ENSG00000101384/ENSG00000181847…
GO:0000725	recombinational repair	160	-0.428431	-1.71791	2.60365e-05	0.00111866	0.000915897	3444	tags=41%, list=29%, signal=30%	ENSG00000128908/ENSG00000183207/ENSG00000107672/ENSG00000163029/ENSG00000164430/ENSG00000185787/ENSG00000015285/ENSG00000149923/ENSG00000177302/ENSG00000111247/ENSG00000122376/ENSG00000163159/ENSG00000178028/ENSG00000132383/ENSG00000079246/ENSG00000165392/ENSG00000132436/ENSG00000125843/ENSG00000071243/ENSG00000139618/ENSG00000276043/ENSG00000101773/ENSG00000119906/ENSG00000185480/ENSG00000115233…
GO:0007162	negative regulation of cell adhesion	183	0.514565	1.80099	2.65656e-05	0.00113479	0.000929108	2151	tags=38%, list=18%, signal=31%	ENSG00000130707/ENSG00000041982/ENSG00000151208/ENSG00000004399/ENSG00000135144/ENSG00000162511/ENSG00000197646/ENSG00000133216/ENSG00000170677/ENSG00000111863/ENSG00000112715/ENSG00000159216/ENSG00000196576/ENSG00000101384/ENSG00000181847/ENSG00000152377/ENSG00000133789/ENSG00000168961/ENSG00000172216/ENSG00000204632/ENSG00000144452/ENSG00000120217/ENSG00000138660/ENSG00000076356/ENSG00000050030…
GO:0051225	spindle assembly	113	-0.480321	-1.85053	2.69621e-05	0.00114493	0.000937403	2984	tags=47%, list=25%, signal=35%	ENSG00000083937/ENSG00000101639/ENSG00000164961/ENSG00000128159/ENSG00000101421/ENSG00000010244/ENSG00000163611/ENSG00000137822/ENSG00000084764/ENSG00000137947/ENSG00000119541/ENSG00000130724/ENSG00000156876/ENSG00000101367/ENSG00000182504/ENSG00000086065/ENSG00000067560/ENSG00000088325/ENSG00000131165/ENSG00000167110/ENSG00000117650/ENSG00000080986/ENSG00000204899/ENSG00000063978/ENSG00000275835…
GO:1901987	regulation of cell cycle phase transition	349	-0.345602	-1.54061	2.71126e-05	0.00114493	0.000937403	1977	tags=28%, list=17%, signal=24%	ENSG00000167513/ENSG00000136518/ENSG00000152253/ENSG00000117724/ENSG00000075131/ENSG00000012048/ENSG00000015475/ENSG00000100726/ENSG00000258724/ENSG00000163939/ENSG00000094880/ENSG00000167325/ENSG00000164754/ENSG00000080986/ENSG00000111276/ENSG00000040275/ENSG00000176208/ENSG00000037474/ENSG00000097046/ENSG00000092853/ENSG00000053900/ENSG00000123080/ENSG00000154473/ENSG00000127564/ENSG00000145632…
GO:0007080	mitotic metaphase chromosome alignment	51	-0.599648	-2.01399	2.78597e-05	0.00116979	0.00095776	2334	tags=53%, list=20%, signal=43%	ENSG00000119541/ENSG00000175203/ENSG00000130724/ENSG00000101367/ENSG00000086065/ENSG00000167513/ENSG00000258724/ENSG00000131165/ENSG00000094880/ENSG00000080986/ENSG00000040275/ENSG00000121621/ENSG00000145919/ENSG00000079616/ENSG00000118193/ENSG00000134690/ENSG00000178999/ENSG00000134057/ENSG00000149503/ENSG00000089685/ENSG00000138778/ENSG00000146670/ENSG00000237649/ENSG00000167842/ENSG00000086827…
GO:0051383	kinetochore organization	20	-0.760338	-2.0739	2.84881e-05	0.00118942	0.00097383	1958	tags=65%, list=16%, signal=54%	ENSG00000117724/ENSG00000143442/ENSG00000080986/ENSG00000063978/ENSG00000136824/ENSG00000153044/ENSG00000123219/ENSG00000115163/ENSG00000203760/ENSG00000138778/ENSG00000126787/ENSG00000167842/ENSG00000143228
GO:0042273	ribosomal large subunit biogenesis	66	-0.566154	-2.02284	2.87177e-05	0.00119227	0.000976164	3076	tags=61%, list=26%, signal=45%	ENSG00000142207/ENSG00000188976/ENSG00000037241/ENSG00000111641/ENSG00000100865/ENSG00000114391/ENSG00000143748/ENSG00000138442/ENSG00000117133/ENSG00000198242/ENSG00000261236/ENSG00000113460/ENSG00000242372/ENSG00000112159/ENSG00000172809/ENSG00000142676/ENSG00000171490/ENSG00000198498/ENSG00000197498/ENSG00000111845/ENSG00000089009/ENSG00000116922/ENSG00000100138/ENSG00000073536/ENSG00000100029…
GO:0008284	positive regulation of cell population proliferation	741	0.383491	1.45905	3.04081e-05	0.0012554	0.00102785	1731	tags=21%, list=15%, signal=19%	ENSG00000041982/ENSG00000145147/ENSG00000143995/ENSG00000185950/ENSG00000124762/ENSG00000158321/ENSG00000165197/ENSG00000205755/ENSG00000104067/ENSG00000118432/ENSG00000185652/ENSG00000100292/ENSG00000157404/ENSG00000065675/ENSG00000163235/ENSG00000140443/ENSG00000125726/ENSG00000004399/ENSG00000091181/ENSG00000162430/ENSG00000134138/ENSG00000064989/ENSG00000185483/ENSG00000131711/ENSG00000197646…
GO:0030490	maturation of SSU-rRNA	53	-0.604614	-2.0301	3.26037e-05	0.00132385	0.0010839	3520	tags=62%, list=30%, signal=44%	ENSG00000065183/ENSG00000124541/ENSG00000129347/ENSG00000104884/ENSG00000227057/ENSG00000135372/ENSG00000124787/ENSG00000196943/ENSG00000117597/ENSG00000177971/ENSG00000150990/ENSG00000160256/ENSG00000124383/ENSG00000101782/ENSG00000146109/ENSG00000164587/ENSG00000147679/ENSG00000124784/ENSG00000115761/ENSG00000100138/ENSG00000167721/ENSG00000132467/ENSG00000165733/ENSG00000119285/ENSG00000164934…
GO:0002040	sprouting angiogenesis	69	0.634465	1.95496	3.24455e-05	0.00132385	0.0010839	1043	tags=28%, list=9%, signal=25%	ENSG00000165633/ENSG00000183287/ENSG00000145147/ENSG00000165197/ENSG00000104067/ENSG00000100292/ENSG00000166068/ENSG00000138795/ENSG00000111863/ENSG00000112715/ENSG00000112293/ENSG00000133121/ENSG00000134013/ENSG00000072134/ENSG00000048052/ENSG00000109670/ENSG00000117020/ENSG00000067225/ENSG00000140945
GO:0006302	double-strand break repair	266	-0.365928	-1.56132	3.25486e-05	0.00132385	0.0010839	3368	tags=36%, list=28%, signal=26%	ENSG00000107672/ENSG00000158161/ENSG00000163029/ENSG00000164430/ENSG00000082014/ENSG00000185787/ENSG00000015285/ENSG00000149923/ENSG00000177302/ENSG00000111247/ENSG00000122376/ENSG00000175054/ENSG00000049167/ENSG00000100109/ENSG00000185043/ENSG00000099956/ENSG00000163159/ENSG00000178028/ENSG00000112941/ENSG00000132383/ENSG00000079246/ENSG00000163961/ENSG00000165392/ENSG00000109685/ENSG00000132436…
GO:0033365	protein localization to organelle	792	-0.283698	-1.34189	3.33738e-05	0.00134772	0.00110344	2910	tags=30%, list=24%, signal=25%	ENSG00000105723/ENSG00000113141/ENSG00000101246/ENSG00000101421/ENSG00000100347/ENSG00000113966/ENSG00000185359/ENSG00000125450/ENSG00000133704/ENSG00000116288/ENSG00000162928/ENSG00000146731/ENSG00000105397/ENSG00000125995/ENSG00000134109/ENSG00000178028/ENSG00000143748/ENSG00000034693/ENSG00000266412/ENSG00000132383/ENSG00000079246/ENSG00000115020/ENSG00000171033/ENSG00000147162/ENSG00000127463…
GO:0061687	detoxification of inorganic compound	10	-0.885618	-2.03735	3.38145e-05	0.00135809	0.00111193	137	tags=40%, list=1%, signal=40%	ENSG00000187193/ENSG00000198417/ENSG00000169715/ENSG00000125148
GO:0061061	muscle structure development	411	0.425435	1.57326	3.52702e-05	0.0014089	0.00115353	1648	tags=23%, list=14%, signal=21%	ENSG00000130707/ENSG00000143995/ENSG00000150051/ENSG00000170681/ENSG00000157404/ENSG00000162430/ENSG00000115183/ENSG00000168356/ENSG00000175183/ENSG00000095587/ENSG00000135679/ENSG00000115884/ENSG00000138795/ENSG00000145362/ENSG00000136383/ENSG00000112715/ENSG00000162772/ENSG00000171791/ENSG00000101384/ENSG00000107954/ENSG00000150593/ENSG00000196092/ENSG00000184058/ENSG00000124766/ENSG00000144857…
GO:0034975	protein folding in endoplasmic reticulum	10	-0.884559	-2.03492	3.63907e-05	0.00144585	0.00118378	825	tags=100%, list=7%, signal=93%	ENSG00000044574/ENSG00000197930/ENSG00000086619/ENSG00000102580/ENSG00000166598/ENSG00000185624/ENSG00000167004/ENSG00000077232/ENSG00000127022
GO:0090329	regulation of DNA-templated DNA replication	42	-0.629625	-2.03552	3.74284e-05	0.00146347	0.00119821	1977	tags=48%, list=17%, signal=40%	ENSG00000167513/ENSG00000163918/ENSG00000075131/ENSG00000129173/ENSG00000111445/ENSG00000097046/ENSG00000136982/ENSG00000189233/ENSG00000132646/ENSG00000073111/ENSG00000112118/ENSG00000112312/ENSG00000166508/ENSG00000104738/ENSG00000127586/ENSG00000111602/ENSG00000161692/ENSG00000112029/ENSG00000140534/ENSG00000172716
GO:0097501	stress response to metal ion	8	-0.909728	-1.97606	3.73326e-05	0.00146347	0.00119821	137	tags=50%, list=1%, signal=49%	ENSG00000187193/ENSG00000198417/ENSG00000169715/ENSG00000125148
GO:0007611	learning or memory	150	0.530828	1.81185	3.71953e-05	0.00146347	0.00119821	1730	tags=27%, list=15%, signal=23%	ENSG00000179915/ENSG00000165246/ENSG00000129682/ENSG00000118432/ENSG00000146938/ENSG00000185652/ENSG00000155966/ENSG00000157404/ENSG00000134138/ENSG00000196549/ENSG00000133216/ENSG00000115183/ENSG00000147852/ENSG00000021645/ENSG00000103034/ENSG00000198908/ENSG00000126351/ENSG00000171105/ENSG00000174469/ENSG00000151012/ENSG00000126583/ENSG00000172425/ENSG00000100644/ENSG00000196743/ENSG00000118515…
GO:0040008	regulation of growth	385	0.428183	1.58295	3.88859e-05	0.00151246	0.00123832	1833	tags=23%, list=15%, signal=20%	ENSG00000041982/ENSG00000145147/ENSG00000113739/ENSG00000185737/ENSG00000187079/ENSG00000151718/ENSG00000124762/ENSG00000129682/ENSG00000065675/ENSG00000130766/ENSG00000131711/ENSG00000118785/ENSG00000132694/ENSG00000132932/ENSG00000130147/ENSG00000095587/ENSG00000170677/ENSG00000105426/ENSG00000112715/ENSG00000162998/ENSG00000159216/ENSG00000171791/ENSG00000043143/ENSG00000187323/ENSG00000250722…
GO:0006890	retrograde vesicle-mediated transport, Golgi to endoplasmic reticulum	44	-0.635729	-2.08156	3.91798e-05	0.00151591	0.00124114	1463	tags=45%, list=12%, signal=40%	ENSG00000113734/ENSG00000107862/ENSG00000135249/ENSG00000154917/ENSG00000087502/ENSG00000100196/ENSG00000111481/ENSG00000092108/ENSG00000095139/ENSG00000175582/ENSG00000122218/ENSG00000136152/ENSG00000105438/ENSG00000105669/ENSG00000170348/ENSG00000086827/ENSG00000169223/ENSG00000143457/ENSG00000168374/ENSG00000184432
GO:0016071	mRNA metabolic process	615	-0.29582	-1.35785	4.02695e-05	0.00154996	0.00126902	3235	tags=35%, list=27%, signal=27%	ENSG00000204120/ENSG00000142864/ENSG00000169062/ENSG00000204560/ENSG00000182872/ENSG00000065978/ENSG00000126070/ENSG00000107929/ENSG00000051596/ENSG00000205937/ENSG00000140829/ENSG00000174840/ENSG00000121058/ENSG00000159086/ENSG00000101413/ENSG00000088930/ENSG00000111424/ENSG00000100461/ENSG00000071894/ENSG00000158941/ENSG00000112739/ENSG00000145833/ENSG00000138231/ENSG00000265241/ENSG00000099783…
GO:0030336	negative regulation of cell migration	171	0.511542	1.77668	4.16549e-05	0.00159497	0.00130588	2364	tags=35%, list=20%, signal=28%	ENSG00000145147/ENSG00000185737/ENSG00000151208/ENSG00000175471/ENSG00000156234/ENSG00000100292/ENSG00000152894/ENSG00000166068/ENSG00000123384/ENSG00000219438/ENSG00000111863/ENSG00000171791/ENSG00000103034/ENSG00000101384/ENSG00000133121/ENSG00000168675/ENSG00000163606/ENSG00000169554/ENSG00000138336/ENSG00000106991/ENSG00000035720/ENSG00000050030/ENSG00000198420/ENSG00000136141/ENSG00000112679…
GO:0016049	cell growth	329	0.442282	1.61519	4.51636e-05	0.00172041	0.00140858	2017	tags=22%, list=17%, signal=19%	ENSG00000041982/ENSG00000145147/ENSG00000143995/ENSG00000185737/ENSG00000187079/ENSG00000124762/ENSG00000158321/ENSG00000129682/ENSG00000065675/ENSG00000130766/ENSG00000131711/ENSG00000118785/ENSG00000132694/ENSG00000130147/ENSG00000105426/ENSG00000112715/ENSG00000162998/ENSG00000171791/ENSG00000077327/ENSG00000043143/ENSG00000187323/ENSG00000079841/ENSG00000119866/ENSG00000152377/ENSG00000050820…
GO:0030036	actin cytoskeleton organization	488	0.41238	1.54073	4.57579e-05	0.00173411	0.00141979	1730	tags=21%, list=15%, signal=19%	ENSG00000148935/ENSG00000145147/ENSG00000172159/ENSG00000198467/ENSG00000158321/ENSG00000143776/ENSG00000133816/ENSG00000104067/ENSG00000144229/ENSG00000138771/ENSG00000169604/ENSG00000128641/ENSG00000157404/ENSG00000110237/ENSG00000152767/ENSG00000154380/ENSG00000132694/ENSG00000175183/ENSG00000123384/ENSG00000113758/ENSG00000132846/ENSG00000117519/ENSG00000112137/ENSG00000171791/ENSG00000132970…
GO:0000022	mitotic spindle elongation	10	-0.881106	-2.02698	4.60518e-05	0.00173634	0.00142162	831	tags=80%, list=7%, signal=74%	ENSG00000134690/ENSG00000090889/ENSG00000178999/ENSG00000149503/ENSG00000161800/ENSG00000089685/ENSG00000137807/ENSG00000198901
GO:0001659	temperature homeostasis	114	0.555246	1.82995	4.68186e-05	0.00174742	0.00143069	1234	tags=23%, list=10%, signal=21%	ENSG00000102935/ENSG00000118432/ENSG00000211448/ENSG00000115896/ENSG00000140443/ENSG00000101493/ENSG00000112715/ENSG00000114739/ENSG00000126351/ENSG00000120738/ENSG00000175197/ENSG00000121807/ENSG00000172216/ENSG00000183044/ENSG00000171813/ENSG00000077238/ENSG00000205213/ENSG00000130304/ENSG00000169252/ENSG00000121966/ENSG00000145287/ENSG00000115604/ENSG00000068323/ENSG00000170522/ENSG00000165409…
GO:2000146	negative regulation of cell motility	180	0.504467	1.76354	4.68186e-05	0.00174742	0.00143069	2364	tags=34%, list=20%, signal=28%	ENSG00000145147/ENSG00000185737/ENSG00000151208/ENSG00000175471/ENSG00000156234/ENSG00000100292/ENSG00000152894/ENSG00000166068/ENSG00000123384/ENSG00000219438/ENSG00000111863/ENSG00000171791/ENSG00000103034/ENSG00000101384/ENSG00000133121/ENSG00000168675/ENSG00000163606/ENSG00000169554/ENSG00000138336/ENSG00000106991/ENSG00000035720/ENSG00000138660/ENSG00000050030/ENSG00000198420/ENSG00000136141…
GO:0072677	eosinophil migration	11	-0.862183	-2.04562	4.87706e-05	0.00181113	0.00148285	102	tags=36%, list=1%, signal=36%	ENSG00000276070/ENSG00000277632/ENSG00000275302/ENSG00000102962
GO:0007093	mitotic cell cycle checkpoint signaling	123	-0.459226	-1.77862	4.91864e-05	0.00181744	0.00148802	2101	tags=37%, list=18%, signal=31%	ENSG00000117748/ENSG00000158019/ENSG00000152253/ENSG00000117724/ENSG00000075131/ENSG00000012048/ENSG00000080986/ENSG00000111276/ENSG00000040275/ENSG00000092853/ENSG00000154473/ENSG00000145632/ENSG00000130413/ENSG00000135249/ENSG00000137331/ENSG00000166851/ENSG00000137812/ENSG00000170312/ENSG00000144554/ENSG00000134690/ENSG00000075218/ENSG00000178999/ENSG00000134057/ENSG00000095002/ENSG00000149503…
GO:0007423	sensory organ development	287	0.463267	1.67815	5.01741e-05	0.00184471	0.00151035	1522	tags=22%, list=13%, signal=20%	ENSG00000165633/ENSG00000143995/ENSG00000145864/ENSG00000181449/ENSG00000157404/ENSG00000204103/ENSG00000111052/ENSG00000134138/ENSG00000185483/ENSG00000143816/ENSG00000133216/ENSG00000132932/ENSG00000166068/ENSG00000198963/ENSG00000119715/ENSG00000146555/ENSG00000099954/ENSG00000218336/ENSG00000138795/ENSG00000130508/ENSG00000112715/ENSG00000162998/ENSG00000171791/ENSG00000101384/ENSG00000087088…
GO:0046660	female sex differentiation	56	0.653544	1.94484	5.04512e-05	0.00184571	0.00151117	778	tags=23%, list=7%, signal=22%	ENSG00000148935/ENSG00000145147/ENSG00000157404/ENSG00000145685/ENSG00000112715/ENSG00000171791/ENSG00000087088/ENSG00000184903/ENSG00000172216/ENSG00000171105/ENSG00000175899/ENSG00000150347/ENSG00000091831
GO:0006268	DNA unwinding involved in DNA replication	21	-0.753105	-2.08865	5.09223e-05	0.00185377	0.00151777	1011	tags=48%, list=9%, signal=44%	ENSG00000073111/ENSG00000112118/ENSG00000101003/ENSG00000166508/ENSG00000104738/ENSG00000147536/ENSG00000093009/ENSG00000051180/ENSG00000181938/ENSG00000160957
GO:0045132	meiotic chromosome segregation	60	-0.560785	-1.95994	5.25808e-05	0.00190477	0.00155952	1749	tags=38%, list=15%, signal=33%	ENSG00000167110/ENSG00000080986/ENSG00000131470/ENSG00000204463/ENSG00000136824/ENSG00000163806/ENSG00000164611/ENSG00000167986/ENSG00000164934/ENSG00000166851/ENSG00000121152/ENSG00000066279/ENSG00000144554/ENSG00000058804/ENSG00000105173/ENSG00000087586/ENSG00000135476/ENSG00000076242/ENSG00000112029/ENSG00000143228/ENSG00000112742/ENSG00000141696/ENSG00000071539
GO:0022612	gland morphogenesis	64	0.636871	1.94083	5.29947e-05	0.00191039	0.00156413	1402	tags=30%, list=12%, signal=26%	ENSG00000041982/ENSG00000185737/ENSG00000163235/ENSG00000004399/ENSG00000019991/ENSG00000171791/ENSG00000087088/ENSG00000197461/ENSG00000158813/ENSG00000172216/ENSG00000163513/ENSG00000091831/ENSG00000114554/ENSG00000111087/ENSG00000109670/ENSG00000080618/ENSG00000113580/ENSG00000079385/ENSG00000117707
GO:0044786	cell cycle DNA replication	39	-0.62596	-1.98837	5.51597e-05	0.00197404	0.00161623	1977	tags=56%, list=17%, signal=47%	ENSG00000165392/ENSG00000139618/ENSG00000084073/ENSG00000167513/ENSG00000075131/ENSG00000129173/ENSG00000176208/ENSG00000005007/ENSG00000097046/ENSG00000189233/ENSG00000132646/ENSG00000073111/ENSG00000112118/ENSG00000167900/ENSG00000112312/ENSG00000101003/ENSG00000104738/ENSG00000161692/ENSG00000093009/ENSG00000051180/ENSG00000112029/ENSG00000181938
GO:0051963	regulation of synapse assembly	54	0.658333	1.945	5.52944e-05	0.00197404	0.00161623	1145	tags=26%, list=10%, signal=24%	ENSG00000145335/ENSG00000151208/ENSG00000179915/ENSG00000152767/ENSG00000133216/ENSG00000105426/ENSG00000108684/ENSG00000198908/ENSG00000172260/ENSG00000112139/ENSG00000188157/ENSG00000110400/ENSG00000139211/ENSG00000040341
GO:0038127	ERBB signaling pathway	87	0.593272	1.88507	5.8804e-05	0.00208924	0.00171055	1949	tags=37%, list=16%, signal=31%	ENSG00000185737/ENSG00000213949/ENSG00000163235/ENSG00000139053/ENSG00000169129/ENSG00000050820/ENSG00000169752/ENSG00000138193/ENSG00000196814/ENSG00000109458/ENSG00000169398/ENSG00000124181/ENSG00000108861/ENSG00000182985/ENSG00000137936/ENSG00000140945/ENSG00000149177/ENSG00000100600/ENSG00000112851/ENSG00000079385/ENSG00000141441/ENSG00000151422/ENSG00000121879/ENSG00000110395/ENSG00000077044…
GO:0048193	Golgi vesicle transport	248	-0.363939	-1.54045	6.09731e-05	0.00215594	0.00176516	1475	tags=25%, list=12%, signal=23%	ENSG00000103544/ENSG00000113734/ENSG00000061987/ENSG00000114354/ENSG00000162236/ENSG00000107862/ENSG00000129083/ENSG00000102218/ENSG00000138674/ENSG00000131381/ENSG00000121542/ENSG00000106636/ENSG00000066455/ENSG00000170043/ENSG00000135249/ENSG00000079805/ENSG00000138768/ENSG00000165280/ENSG00000154917/ENSG00000087502/ENSG00000154305/ENSG00000100196/ENSG00000111481/ENSG00000092108/ENSG00000086598…
GO:0043542	endothelial cell migration	132	0.539782	1.81886	6.25423e-05	0.00220089	0.00180197	1447	tags=25%, list=12%, signal=22%	ENSG00000165633/ENSG00000183287/ENSG00000145147/ENSG00000156234/ENSG00000100292/ENSG00000004399/ENSG00000166068/ENSG00000106211/ENSG00000111863/ENSG00000112715/ENSG00000112293/ENSG00000133121/ENSG00000050820/ENSG00000169554/ENSG00000010438/ENSG00000114861/ENSG00000154229/ENSG00000134013/ENSG00000100644/ENSG00000048052/ENSG00000169398/ENSG00000124181/ENSG00000109670/ENSG00000137509/ENSG00000117020…
GO:0007169	transmembrane receptor protein tyrosine kinase signaling pathway	366	0.429935	1.58491	6.32993e-05	0.00221697	0.00181514	1958	tags=26%, list=16%, signal=23%	ENSG00000145335/ENSG00000183287/ENSG00000185737/ENSG00000185950/ENSG00000165197/ENSG00000213949/ENSG00000185652/ENSG00000157404/ENSG00000065675/ENSG00000163235/ENSG00000140443/ENSG00000019991/ENSG00000139053/ENSG00000133216/ENSG00000137642/ENSG00000106211/ENSG00000150938/ENSG00000123384/ENSG00000112715/ENSG00000103034/ENSG00000112293/ENSG00000197461/ENSG00000169129/ENSG00000176749/ENSG00000169047…
GO:0008585	female gonad development	50	0.671215	1.95782	6.50143e-05	0.0022663	0.00185552	778	tags=24%, list=7%, signal=23%	ENSG00000148935/ENSG00000145147/ENSG00000157404/ENSG00000112715/ENSG00000171791/ENSG00000087088/ENSG00000184903/ENSG00000172216/ENSG00000171105/ENSG00000175899/ENSG00000150347/ENSG00000091831
GO:0010996	response to auditory stimulus	15	0.851232	1.98543	6.56613e-05	0.00227811	0.00186519	597	tags=40%, list=5%, signal=38%	ENSG00000179915/ENSG00000184156/ENSG00000132932/ENSG00000168356/ENSG00000079215/ENSG00000174469
GO:0043586	tongue development	9	0.911245	1.89468	6.83299e-05	0.00235962	0.00193192	379	tags=33%, list=3%, signal=32%	ENSG00000157404/ENSG00000138795/ENSG00000184058
GO:1901990	regulation of mitotic cell cycle phase transition	272	-0.362206	-1.55068	7.00584e-05	0.00240805	0.00197158	2111	tags=31%, list=18%, signal=26%	ENSG00000068903/ENSG00000117748/ENSG00000158019/ENSG00000185650/ENSG00000136518/ENSG00000152253/ENSG00000117724/ENSG00000012048/ENSG00000015475/ENSG00000258724/ENSG00000163939/ENSG00000094880/ENSG00000167325/ENSG00000164754/ENSG00000080986/ENSG00000111276/ENSG00000040275/ENSG00000176208/ENSG00000097046/ENSG00000092853/ENSG00000053900/ENSG00000123080/ENSG00000154473/ENSG00000145632/ENSG00000167986…
GO:0040017	positive regulation of locomotion	336	0.434515	1.58863	7.5066e-05	0.00256823	0.00210273	1418	tags=21%, list=12%, signal=19%	ENSG00000183287/ENSG00000145147/ENSG00000185950/ENSG00000124343/ENSG00000165197/ENSG00000104067/ENSG00000185652/ENSG00000156234/ENSG00000100292/ENSG00000157404/ENSG00000140443/ENSG00000019991/ENSG00000133216/ENSG00000112486/ENSG00000106211/ENSG00000135679/ENSG00000138795/ENSG00000112715/ENSG00000171791/ENSG00000112293/ENSG00000197461/ENSG00000165802/ENSG00000111537/ENSG00000050820/ENSG00000189377…
GO:0090307	mitotic spindle assembly	64	-0.546579	-1.93588	7.67062e-05	0.00261225	0.00213877	3504	tags=59%, list=29%, signal=42%	ENSG00000068796/ENSG00000094914/ENSG00000101350/ENSG00000047410/ENSG00000149499/ENSG00000116213/ENSG00000083937/ENSG00000101639/ENSG00000101421/ENSG00000010244/ENSG00000163611/ENSG00000119541/ENSG00000130724/ENSG00000182504/ENSG00000086065/ENSG00000067560/ENSG00000088325/ENSG00000131165/ENSG00000167110/ENSG00000117650/ENSG00000204899/ENSG00000107949/ENSG00000166851/ENSG00000072501/ENSG00000101057…
GO:0040013	negative regulation of locomotion	200	0.484961	1.70669	7.7521e-05	0.00262789	0.00215157	2498	tags=34%, list=21%, signal=28%	ENSG00000145147/ENSG00000185737/ENSG00000151208/ENSG00000175471/ENSG00000156234/ENSG00000100292/ENSG00000152894/ENSG00000166068/ENSG00000123384/ENSG00000219438/ENSG00000111863/ENSG00000171791/ENSG00000103034/ENSG00000101384/ENSG00000133121/ENSG00000168675/ENSG00000163606/ENSG00000169554/ENSG00000138336/ENSG00000106991/ENSG00000168758/ENSG00000035720/ENSG00000138660/ENSG00000050030/ENSG00000198420…
GO:0000724	double-strand break repair via homologous recombination	157	-0.423935	-1.69365	7.89679e-05	0.00266472	0.00218172	3444	tags=41%, list=29%, signal=29%	ENSG00000128908/ENSG00000183207/ENSG00000107672/ENSG00000163029/ENSG00000164430/ENSG00000185787/ENSG00000015285/ENSG00000149923/ENSG00000177302/ENSG00000111247/ENSG00000122376/ENSG00000163159/ENSG00000178028/ENSG00000132383/ENSG00000165392/ENSG00000132436/ENSG00000125843/ENSG00000071243/ENSG00000139618/ENSG00000276043/ENSG00000101773/ENSG00000119906/ENSG00000185480/ENSG00000115233/ENSG00000067369…
GO:0001667	ameboidal-type cell migration	261	0.459615	1.65361	8.26083e-05	0.00275901	0.00225893	2467	tags=33%, list=21%, signal=27%	ENSG00000165633/ENSG00000183287/ENSG00000145147/ENSG00000185950/ENSG00000156234/ENSG00000100292/ENSG00000157404/ENSG00000004399/ENSG00000166068/ENSG00000106211/ENSG00000111863/ENSG00000112715/ENSG00000112293/ENSG00000184058/ENSG00000133121/ENSG00000111537/ENSG00000050820/ENSG00000169554/ENSG00000010438/ENSG00000114861/ENSG00000154229/ENSG00000168758/ENSG00000163513/ENSG00000107796/ENSG00000171132…
GO:0070848	response to growth factor	418	0.419195	1.55567	8.28825e-05	0.00275901	0.00225893	1870	tags=24%, list=16%, signal=21%	ENSG00000183287/ENSG00000102935/ENSG00000041982/ENSG00000145147/ENSG00000165197/ENSG00000185652/ENSG00000156234/ENSG00000181449/ENSG00000140443/ENSG00000134138/ENSG00000019991/ENSG00000131711/ENSG00000137642/ENSG00000152894/ENSG00000166068/ENSG00000106211/ENSG00000150938/ENSG00000135679/ENSG00000138795/ENSG00000112715/ENSG00000178607/ENSG00000150593/ENSG00000184058/ENSG00000114739/ENSG00000082781…
GO:0007346	regulation of mitotic cell cycle	385	-0.325232	-1.45411	8.21832e-05	0.00275901	0.00225893	2124	tags=30%, list=18%, signal=25%	ENSG00000109062/ENSG00000068903/ENSG00000117748/ENSG00000158019/ENSG00000185650/ENSG00000137804/ENSG00000123975/ENSG00000008128/ENSG00000136518/ENSG00000152253/ENSG00000117724/ENSG00000075131/ENSG00000012048/ENSG00000015475/ENSG00000258724/ENSG00000163939/ENSG00000094880/ENSG00000167325/ENSG00000159388/ENSG00000117650/ENSG00000164754/ENSG00000080986/ENSG00000111276/ENSG00000040275/ENSG00000176208…
GO:0097104	postsynaptic membrane assembly	5	0.965847	1.80772	8.46367e-05	0.00280478	0.0022964	166	tags=80%, list=1%, signal=79%	ENSG00000179915/ENSG00000165246/ENSG00000146938/ENSG00000133216
GO:0035176	social behavior	26	0.746652	1.98133	8.72689e-05	0.0028663	0.00234677	597	tags=23%, list=5%, signal=22%	ENSG00000179915/ENSG00000165246/ENSG00000146938/ENSG00000021645/ENSG00000184058/ENSG00000174469
GO:0051703	biological process involved in intraspecies interaction between organisms	26	0.746652	1.98133	8.72689e-05	0.0028663	0.00234677	597	tags=23%, list=5%, signal=22%	ENSG00000179915/ENSG00000165246/ENSG00000146938/ENSG00000021645/ENSG00000184058/ENSG00000174469
GO:0007420	brain development	435	0.412787	1.53459	8.76742e-05	0.00286687	0.00234724	1731	tags=20%, list=15%, signal=17%	ENSG00000128573/ENSG00000145147/ENSG00000143995/ENSG00000185737/ENSG00000185950/ENSG00000137757/ENSG00000041515/ENSG00000151208/ENSG00000129682/ENSG00000146938/ENSG00000155966/ENSG00000181449/ENSG00000204103/ENSG00000132640/ENSG00000140443/ENSG00000134138/ENSG00000070018/ENSG00000133216/ENSG00000138795/ENSG00000105426/ENSG00000112137/ENSG00000171791/ENSG00000196576/ENSG00000196092/ENSG00000250722…
GO:0071168	protein localization to chromatin	54	-0.588428	-1.98671	9.18064e-05	0.00298876	0.00244703	1214	tags=37%, list=10%, signal=33%	ENSG00000176476/ENSG00000166851/ENSG00000165280/ENSG00000197837/ENSG00000115163/ENSG00000143799/ENSG00000095002/ENSG00000276180/ENSG00000197238/ENSG00000276966/ENSG00000158406/ENSG00000184357/ENSG00000274618/ENSG00000197061/ENSG00000277157/ENSG00000278463/ENSG00000275126/ENSG00000277075/ENSG00000124635/ENSG00000278705
GO:1905820	positive regulation of chromosome separation	26	-0.701994	-2.05202	9.25824e-05	0.00300081	0.0024569	1778	tags=58%, list=15%, signal=49%	ENSG00000094880/ENSG00000151503/ENSG00000136824/ENSG00000089053/ENSG00000121152/ENSG00000146918/ENSG00000134690/ENSG00000178999/ENSG00000149503/ENSG00000135476/ENSG00000089685/ENSG00000109805/ENSG00000126787/ENSG00000175063/ENSG00000117399
GO:0006836	neurotransmitter transport	115	0.546684	1.80803	9.62712e-05	0.00310674	0.00254363	1906	tags=32%, list=16%, signal=27%	ENSG00000145335/ENSG00000179915/ENSG00000175471/ENSG00000111052/ENSG00000169213/ENSG00000185666/ENSG00000079215/ENSG00000196517/ENSG00000079841/ENSG00000188906/ENSG00000081803/ENSG00000122012/ENSG00000197208/ENSG00000187672/ENSG00000117009/ENSG00000126583/ENSG00000175029/ENSG00000117016/ENSG00000166501/ENSG00000115839/ENSG00000116473/ENSG00000106089/ENSG00000182372/ENSG00000108306/ENSG00000108262…
GO:0000281	mitotic cytokinesis	76	-0.518497	-1.87574	9.97559e-05	0.00319133	0.00261288	2547	tags=43%, list=21%, signal=34%	ENSG00000151150/ENSG00000140575/ENSG00000119541/ENSG00000130724/ENSG00000111737/ENSG00000137804/ENSG00000086065/ENSG00000067560/ENSG00000145703/ENSG00000131165/ENSG00000122966/ENSG00000117632/ENSG00000130340/ENSG00000044090/ENSG00000166851/ENSG00000114346/ENSG00000115163/ENSG00000134690/ENSG00000090889/ENSG00000143878/ENSG00000178999/ENSG00000149503/ENSG00000161800/ENSG00000135476/ENSG00000112984…
GO:0051094	positive regulation of developmental process	768	0.376247	1.43282	9.94293e-05	0.00319133	0.00261288	1977	tags=24%, list=17%, signal=21%	ENSG00000183287/ENSG00000145147/ENSG00000151208/ENSG00000179915/ENSG00000165197/ENSG00000104067/ENSG00000100292/ENSG00000181449/ENSG00000157404/ENSG00000140443/ENSG00000004399/ENSG00000153904/ENSG00000196549/ENSG00000019991/ENSG00000131711/ENSG00000133216/ENSG00000137642/ENSG00000132932/ENSG00000106211/ENSG00000119715/ENSG00000135679/ENSG00000147852/ENSG00000113758/ENSG00000138795/ENSG00000132846…
GO:0043269	regulation of monoatomic ion transport	272	0.457248	1.64803	0.000104723	0.0033358	0.00273117	1963	tags=30%, list=17%, signal=26%	ENSG00000145335/ENSG00000113739/ENSG00000184611/ENSG00000165238/ENSG00000129682/ENSG00000118432/ENSG00000162430/ENSG00000184156/ENSG00000171227/ENSG00000133216/ENSG00000196876/ENSG00000169432/ENSG00000168356/ENSG00000157388/ENSG00000155962/ENSG00000160856/ENSG00000145362/ENSG00000156738/ENSG00000171791/ENSG00000108684/ENSG00000196517/ENSG00000165912/ENSG00000087088/ENSG00000066294/ENSG00000138411…
GO:0001823	mesonephros development	46	0.665842	1.89379	0.000113603	0.00360311	0.00295003	2017	tags=39%, list=17%, signal=33%	ENSG00000145147/ENSG00000125430/ENSG00000115884/ENSG00000112715/ENSG00000171791/ENSG00000166949/ENSG00000205213/ENSG00000135414/ENSG00000162849/ENSG00000081181/ENSG00000179222/ENSG00000141646/ENSG00000145536/ENSG00000176788/ENSG00000137834/ENSG00000008710/ENSG00000153936/ENSG00000101665
GO:0034765	regulation of monoatomic ion transmembrane transport	219	0.464876	1.6482	0.000120313	0.00379962	0.00311092	1963	tags=31%, list=17%, signal=26%	ENSG00000145335/ENSG00000184611/ENSG00000165238/ENSG00000129682/ENSG00000162430/ENSG00000184156/ENSG00000171227/ENSG00000133216/ENSG00000196876/ENSG00000169432/ENSG00000168356/ENSG00000157388/ENSG00000155962/ENSG00000145362/ENSG00000156738/ENSG00000171791/ENSG00000108684/ENSG00000196517/ENSG00000087088/ENSG00000138411/ENSG00000111537/ENSG00000072954/ENSG00000121807/ENSG00000156113/ENSG00000171631…
GO:0071417	cellular response to organonitrogen compound	411	0.414901	1.53431	0.000126093	0.00396522	0.0032465	2445	tags=31%, list=21%, signal=25%	ENSG00000130707/ENSG00000145335/ENSG00000145147/ENSG00000185950/ENSG00000145864/ENSG00000175591/ENSG00000156052/ENSG00000065675/ENSG00000140443/ENSG00000162430/ENSG00000130766/ENSG00000131711/ENSG00000133216/ENSG00000137642/ENSG00000130147/ENSG00000163884/ENSG00000135679/ENSG00000123384/ENSG00000136111/ENSG00000170091/ENSG00000106113/ENSG00000079215/ENSG00000112293/ENSG00000134463/ENSG00000107954…
GO:0021544	subpallium development	16	0.820676	1.93337	0.000136419	0.00421816	0.0034536	643	tags=38%, list=5%, signal=36%	ENSG00000128573/ENSG00000188906/ENSG00000114861/ENSG00000174469/ENSG00000184254/ENSG00000151012
GO:0021756	striatum development	16	0.820676	1.93337	0.000136419	0.00421816	0.0034536	643	tags=38%, list=5%, signal=36%	ENSG00000128573/ENSG00000188906/ENSG00000114861/ENSG00000174469/ENSG00000184254/ENSG00000151012
GO:0000245	spliceosomal complex assembly	68	-0.532297	-1.90478	0.000134878	0.00421816	0.0034536	2244	tags=50%, list=19%, signal=41%	ENSG00000145833/ENSG00000124562/ENSG00000139343/ENSG00000102241/ENSG00000132680/ENSG00000087365/ENSG00000188529/ENSG00000174243/ENSG00000101343/ENSG00000134597/ENSG00000167088/ENSG00000179950/ENSG00000048740/ENSG00000141759/ENSG00000104897/ENSG00000172062/ENSG00000124193/ENSG00000184343/ENSG00000163877/ENSG00000115128/ENSG00000146963/ENSG00000143368/ENSG00000125835/ENSG00000205571/ENSG00000182004…
GO:0006900	vesicle budding from membrane	71	-0.523572	-1.88903	0.000135292	0.00421816	0.0034536	2330	tags=41%, list=20%, signal=33%	ENSG00000117153/ENSG00000157020/ENSG00000148396/ENSG00000161203/ENSG00000112335/ENSG00000086065/ENSG00000182400/ENSG00000176986/ENSG00000114354/ENSG00000107862/ENSG00000138674/ENSG00000170043/ENSG00000154305/ENSG00000086598/ENSG00000138069/ENSG00000184840/ENSG00000177879/ENSG00000065000/ENSG00000157823/ENSG00000196655/ENSG00000170348/ENSG00000242247/ENSG00000143457/ENSG00000182718/ENSG00000150961…
GO:0009725	response to hormone	536	0.392194	1.47243	0.000143964	0.00443289	0.00362941	1766	tags=20%, list=15%, signal=18%	ENSG00000130707/ENSG00000041982/ENSG00000145147/ENSG00000113739/ENSG00000185950/ENSG00000065833/ENSG00000124762/ENSG00000157404/ENSG00000065675/ENSG00000140443/ENSG00000130766/ENSG00000070018/ENSG00000196549/ENSG00000131711/ENSG00000137642/ENSG00000118785/ENSG00000163884/ENSG00000168356/ENSG00000119715/ENSG00000135679/ENSG00000136111/ENSG00000115884/ENSG00000132846/ENSG00000111863/ENSG00000171791…
GO:0001822	kidney development	169	0.49141	1.70462	0.00014935	0.00457964	0.00374956	1418	tags=24%, list=12%, signal=22%	ENSG00000130707/ENSG00000145147/ENSG00000151208/ENSG00000004399/ENSG00000196549/ENSG00000163884/ENSG00000125430/ENSG00000115884/ENSG00000112715/ENSG00000171791/ENSG00000101384/ENSG00000087088/ENSG00000197461/ENSG00000099139/ENSG00000198598/ENSG00000114739/ENSG00000124766/ENSG00000188906/ENSG00000120738/ENSG00000138759/ENSG00000146021/ENSG00000138193/ENSG00000166949/ENSG00000205213/ENSG00000107796…
GO:0001763	morphogenesis of a branching structure	92	0.572012	1.82426	0.000151204	0.00461735	0.00378043	1438	tags=26%, list=12%, signal=23%	ENSG00000041982/ENSG00000145147/ENSG00000151208/ENSG00000129682/ENSG00000004399/ENSG00000019991/ENSG00000125430/ENSG00000138795/ENSG00000112715/ENSG00000171791/ENSG00000197461/ENSG00000119866/ENSG00000188906/ENSG00000106991/ENSG00000163513/ENSG00000205213/ENSG00000091831/ENSG00000114554/ENSG00000179222/ENSG00000142599/ENSG00000141646/ENSG00000145536/ENSG00000117707/ENSG00000169504
GO:0032392	DNA geometric change	78	-0.500115	-1.81189	0.000157531	0.00479075	0.0039224	2170	tags=35%, list=18%, signal=28%	ENSG00000145907/ENSG00000189403/ENSG00000125885/ENSG00000163918/ENSG00000004700/ENSG00000111445/ENSG00000100325/ENSG00000140451/ENSG00000005007/ENSG00000136982/ENSG00000073111/ENSG00000112118/ENSG00000079785/ENSG00000187790/ENSG00000051341/ENSG00000101003/ENSG00000166508/ENSG00000013573/ENSG00000131747/ENSG00000104738/ENSG00000127586/ENSG00000147536/ENSG00000093009/ENSG00000051180/ENSG00000181938…
GO:0060322	head development	466	0.402403	1.49711	0.000158196	0.00479125	0.00392281	1731	tags=19%, list=15%, signal=17%	ENSG00000128573/ENSG00000145147/ENSG00000143995/ENSG00000185737/ENSG00000185950/ENSG00000137757/ENSG00000041515/ENSG00000151208/ENSG00000129682/ENSG00000146938/ENSG00000155966/ENSG00000181449/ENSG00000204103/ENSG00000132640/ENSG00000140443/ENSG00000134138/ENSG00000070018/ENSG00000133216/ENSG00000138795/ENSG00000105426/ENSG00000112137/ENSG00000171791/ENSG00000196576/ENSG00000196092/ENSG00000250722…
GO:0051052	regulation of DNA metabolic process	432	-0.306751	-1.38924	0.000161159	0.00486108	0.00397999	2480	tags=27%, list=21%, signal=22%	ENSG00000125482/ENSG00000119906/ENSG00000064545/ENSG00000148835/ENSG00000141446/ENSG00000120438/ENSG00000166226/ENSG00000084073/ENSG00000185480/ENSG00000147421/ENSG00000162607/ENSG00000197451/ENSG00000150753/ENSG00000067369/ENSG00000127423/ENSG00000117748/ENSG00000189403/ENSG00000163191/ENSG00000187778/ENSG00000158019/ENSG00000163104/ENSG00000107854/ENSG00000167513/ENSG00000136518/ENSG00000163918…
GO:0034762	regulation of transmembrane transport	294	0.439648	1.59207	0.000167298	0.00502574	0.0041148	1963	tags=29%, list=17%, signal=25%	ENSG00000145335/ENSG00000185950/ENSG00000184611/ENSG00000165238/ENSG00000129682/ENSG00000162430/ENSG00000196730/ENSG00000184156/ENSG00000171227/ENSG00000133216/ENSG00000196876/ENSG00000163884/ENSG00000169432/ENSG00000168356/ENSG00000157388/ENSG00000155962/ENSG00000145362/ENSG00000156738/ENSG00000171791/ENSG00000108684/ENSG00000196517/ENSG00000087088/ENSG00000138411/ENSG00000111537/ENSG00000169047…
GO:0031346	positive regulation of cell projection organization	251	0.459486	1.64815	0.000177513	0.00531103	0.00434838	2108	tags=27%, list=18%, signal=22%	ENSG00000145147/ENSG00000158321/ENSG00000118432/ENSG00000157404/ENSG00000140443/ENSG00000004399/ENSG00000185483/ENSG00000131711/ENSG00000133216/ENSG00000132932/ENSG00000147852/ENSG00000113758/ENSG00000218336/ENSG00000155974/ENSG00000112715/ENSG00000103034/ENSG00000196576/ENSG00000107954/ENSG00000198908/ENSG00000154645/ENSG00000172260/ENSG00000179604/ENSG00000138193/ENSG00000076356/ENSG00000188157…
GO:0045786	negative regulation of cell cycle	295	-0.344414	-1.49675	0.000178589	0.00532166	0.00435708	2230	tags=31%, list=19%, signal=26%	ENSG00000115317/ENSG00000067369/ENSG00000143624/ENSG00000106462/ENSG00000109062/ENSG00000020633/ENSG00000117748/ENSG00000158019/ENSG00000185650/ENSG00000167513/ENSG00000152253/ENSG00000117724/ENSG00000075131/ENSG00000012048/ENSG00000100726/ENSG00000129173/ENSG00000258724/ENSG00000133895/ENSG00000159388/ENSG00000117650/ENSG00000164754/ENSG00000080986/ENSG00000111276/ENSG00000040275/ENSG00000104228…
GO:0030335	positive regulation of cell migration	322	0.427968	1.56218	0.000181203	0.00537789	0.00440312	1418	tags=21%, list=12%, signal=19%	ENSG00000183287/ENSG00000185950/ENSG00000124343/ENSG00000165197/ENSG00000104067/ENSG00000185652/ENSG00000156234/ENSG00000100292/ENSG00000157404/ENSG00000140443/ENSG00000019991/ENSG00000133216/ENSG00000112486/ENSG00000106211/ENSG00000135679/ENSG00000138795/ENSG00000112715/ENSG00000171791/ENSG00000112293/ENSG00000197461/ENSG00000165802/ENSG00000111537/ENSG00000050820/ENSG00000189377/ENSG00000133789…
GO:0007158	neuron cell-cell adhesion	8	0.906114	1.84334	0.000184085	0.00544155	0.00445524	790	tags=75%, list=7%, signal=70%	ENSG00000179915/ENSG00000165246/ENSG00000146938/ENSG00000021645/ENSG00000176749/ENSG00000148219
GO:0050807	regulation of synapse organization	143	0.511644	1.73645	0.000190321	0.00560348	0.00458782	1307	tags=24%, list=11%, signal=22%	ENSG00000145335/ENSG00000151208/ENSG00000179915/ENSG00000152767/ENSG00000133216/ENSG00000170921/ENSG00000115183/ENSG00000113758/ENSG00000105426/ENSG00000108684/ENSG00000107954/ENSG00000198908/ENSG00000176749/ENSG00000188906/ENSG00000172260/ENSG00000112139/ENSG00000188157/ENSG00000169071/ENSG00000151012/ENSG00000136040/ENSG00000111859/ENSG00000066248/ENSG00000151490/ENSG00000006740/ENSG00000152413…
GO:0032409	regulation of transporter activity	123	0.533634	1.78522	0.000195061	0.00572024	0.00468342	1963	tags=33%, list=17%, signal=27%	ENSG00000145335/ENSG00000165238/ENSG00000129682/ENSG00000162430/ENSG00000196730/ENSG00000133216/ENSG00000157388/ENSG00000155962/ENSG00000145362/ENSG00000171791/ENSG00000196517/ENSG00000138411/ENSG00000111537/ENSG00000121807/ENSG00000171631/ENSG00000145349/ENSG00000186350/ENSG00000198420/ENSG00000171132/ENSG00000196632/ENSG00000196296/ENSG00000169252/ENSG00000118515/ENSG00000151320/ENSG00000152413…
GO:0072001	renal system development	171	0.490854	1.70483	0.000198863	0.00578192	0.00473392	1418	tags=24%, list=12%, signal=21%	ENSG00000130707/ENSG00000145147/ENSG00000151208/ENSG00000004399/ENSG00000196549/ENSG00000163884/ENSG00000125430/ENSG00000115884/ENSG00000112715/ENSG00000171791/ENSG00000101384/ENSG00000087088/ENSG00000197461/ENSG00000099139/ENSG00000198598/ENSG00000114739/ENSG00000124766/ENSG00000188906/ENSG00000120738/ENSG00000138759/ENSG00000146021/ENSG00000138193/ENSG00000166949/ENSG00000205213/ENSG00000107796…
GO:0090068	positive regulation of cell cycle process	183	-0.396983	-1.62007	0.000199511	0.00578192	0.00473392	1832	tags=29%, list=15%, signal=25%	ENSG00000129173/ENSG00000094880/ENSG00000167325/ENSG00000164754/ENSG00000080986/ENSG00000070950/ENSG00000176208/ENSG00000097046/ENSG00000151503/ENSG00000122966/ENSG00000133302/ENSG00000136824/ENSG00000089053/ENSG00000162337/ENSG00000121152/ENSG00000170312/ENSG00000146918/ENSG00000158402/ENSG00000114346/ENSG00000118193/ENSG00000134690/ENSG00000178999/ENSG00000134057/ENSG00000087586/ENSG00000149503…
GO:0010256	endomembrane system organization	438	-0.306178	-1.3826	0.000198129	0.00578192	0.00473392	2406	tags=28%, list=20%, signal=23%	ENSG00000156232/ENSG00000113569/ENSG00000105649/ENSG00000135775/ENSG00000062716/ENSG00000084073/ENSG00000198356/ENSG00000265808/ENSG00000119541/ENSG00000115145/ENSG00000130724/ENSG00000113368/ENSG00000073969/ENSG00000148396/ENSG00000100815/ENSG00000100345/ENSG00000112335/ENSG00000135604/ENSG00000149823/ENSG00000110934/ENSG00000204843/ENSG00000109062/ENSG00000068903/ENSG00000099365/ENSG00000141627…
GO:0022604	regulation of cell morphogenesis	181	0.489459	1.71293	0.000218701	0.00631328	0.00516897	2123	tags=29%, list=18%, signal=24%	ENSG00000148935/ENSG00000162631/ENSG00000138771/ENSG00000157404/ENSG00000004399/ENSG00000176293/ENSG00000133216/ENSG00000113758/ENSG00000155974/ENSG00000112715/ENSG00000132970/ENSG00000196576/ENSG00000198908/ENSG00000079841/ENSG00000155363/ENSG00000119866/ENSG00000179604/ENSG00000145555/ENSG00000076356/ENSG00000160255/ENSG00000121966/ENSG00000128585/ENSG00000136040/ENSG00000169398/ENSG00000136960…
GO:0035094	response to nicotine	28	0.735525	1.96951	0.000231911	0.00659163	0.00539687	904	tags=32%, list=8%, signal=30%	ENSG00000118432/ENSG00000100292/ENSG00000140443/ENSG00000204681/ENSG00000135750/ENSG00000171791/ENSG00000183044/ENSG00000151012/ENSG00000152413
GO:0001657	ureteric bud development	44	0.670363	1.89619	0.000231062	0.00659163	0.00539687	1542	tags=34%, list=13%, signal=30%	ENSG00000145147/ENSG00000125430/ENSG00000115884/ENSG00000112715/ENSG00000171791/ENSG00000166949/ENSG00000205213/ENSG00000135414/ENSG00000162849/ENSG00000081181/ENSG00000179222/ENSG00000141646/ENSG00000145536/ENSG00000176788/ENSG00000137834
GO:0060078	regulation of postsynaptic membrane potential	67	0.59912	1.83686	0.000229486	0.00659163	0.00539687	1930	tags=31%, list=16%, signal=26%	ENSG00000145335/ENSG00000145864/ENSG00000179915/ENSG00000146938/ENSG00000144847/ENSG00000204681/ENSG00000079841/ENSG00000188906/ENSG00000183044/ENSG00000169252/ENSG00000125675/ENSG00000104936/ENSG00000115839/ENSG00000171189/ENSG00000106089/ENSG00000067606/ENSG00000101040/ENSG00000142192/ENSG00000145451/ENSG00000089041/ENSG00000138814
GO:0000122	negative regulation of transcription by RNA polymerase II	654	0.378254	1.42847	0.000230294	0.00659163	0.00539687	2597	tags=28%, list=22%, signal=23%	ENSG00000144852/ENSG00000128573/ENSG00000145335/ENSG00000151718/ENSG00000105967/ENSG00000148411/ENSG00000181449/ENSG00000204103/ENSG00000134138/ENSG00000163697/ENSG00000119042/ENSG00000135679/ENSG00000177599/ENSG00000138795/ENSG00000168734/ENSG00000112715/ENSG00000162772/ENSG00000159216/ENSG00000092607/ENSG00000196092/ENSG00000099284/ENSG00000119866/ENSG00000114739/ENSG00000124766/ENSG00000111537…
GO:0033260	nuclear DNA replication	35	-0.628056	-1.98093	0.000236455	0.00669503	0.00548152	3444	tags=69%, list=29%, signal=49%	ENSG00000128908/ENSG00000105486/ENSG00000006634/ENSG00000022277/ENSG00000165392/ENSG00000139618/ENSG00000084073/ENSG00000167513/ENSG00000075131/ENSG00000176208/ENSG00000005007/ENSG00000097046/ENSG00000189233/ENSG00000132646/ENSG00000073111/ENSG00000112118/ENSG00000167900/ENSG00000112312/ENSG00000101003/ENSG00000104738/ENSG00000161692/ENSG00000093009/ENSG00000051180/ENSG00000181938
GO:0010632	regulation of epithelial cell migration	144	0.507102	1.72487	0.000248852	0.00701916	0.0057469	1152	tags=22%, list=10%, signal=20%	ENSG00000183287/ENSG00000145147/ENSG00000185950/ENSG00000156234/ENSG00000100292/ENSG00000166068/ENSG00000106211/ENSG00000112715/ENSG00000112293/ENSG00000133121/ENSG00000111537/ENSG00000050820/ENSG00000114861/ENSG00000154229/ENSG00000163513/ENSG00000171132/ENSG00000071054/ENSG00000100644/ENSG00000048052/ENSG00000169398/ENSG00000136960/ENSG00000124181/ENSG00000109670/ENSG00000110880/ENSG00000137509…
GO:0051046	regulation of secretion	347	0.424658	1.55927	0.000250316	0.00703359	0.00575872	1828	tags=27%, list=15%, signal=24%	ENSG00000145335/ENSG00000185950/ENSG00000118432/ENSG00000175471/ENSG00000175591/ENSG00000091428/ENSG00000118785/ENSG00000204681/ENSG00000169213/ENSG00000115884/ENSG00000110723/ENSG00000111863/ENSG00000168952/ENSG00000112293/ENSG00000079841/ENSG00000066294/ENSG00000124766/ENSG00000111537/ENSG00000169047/ENSG00000188906/ENSG00000121807/ENSG00000081803/ENSG00000168961/ENSG00000170011/ENSG00000144452…
GO:0006310	DNA recombination	270	-0.335634	-1.43202	0.000253247	0.00708899	0.00580408	2732	tags=29%, list=23%, signal=23%	ENSG00000132383/ENSG00000079246/ENSG00000163961/ENSG00000165392/ENSG00000109685/ENSG00000132436/ENSG00000125843/ENSG00000071243/ENSG00000139618/ENSG00000276043/ENSG00000101773/ENSG00000119906/ENSG00000185480/ENSG00000115233/ENSG00000067369/ENSG00000143624/ENSG00000127423/ENSG00000117748/ENSG00000189403/ENSG00000187778/ENSG00000125885/ENSG00000163104/ENSG00000136518/ENSG00000143442/ENSG00000072274…
GO:0001505	regulation of neurotransmitter levels	107	0.536793	1.76173	0.000256518	0.00715347	0.00585687	1906	tags=32%, list=16%, signal=27%	ENSG00000145335/ENSG00000179915/ENSG00000175471/ENSG00000111052/ENSG00000169213/ENSG00000185666/ENSG00000079215/ENSG00000079841/ENSG00000188906/ENSG00000081803/ENSG00000122012/ENSG00000187672/ENSG00000117009/ENSG00000126583/ENSG00000175029/ENSG00000117016/ENSG00000166501/ENSG00000115839/ENSG00000116473/ENSG00000106089/ENSG00000182372/ENSG00000108306/ENSG00000108262/ENSG00000155093/ENSG00000147044…
GO:0050803	regulation of synapse structure or activity	146	0.502432	1.70321	0.000267089	0.00738631	0.00604751	1307	tags=24%, list=11%, signal=22%	ENSG00000145335/ENSG00000151208/ENSG00000179915/ENSG00000152767/ENSG00000133216/ENSG00000170921/ENSG00000115183/ENSG00000113758/ENSG00000105426/ENSG00000108684/ENSG00000107954/ENSG00000198908/ENSG00000176749/ENSG00000188906/ENSG00000172260/ENSG00000112139/ENSG00000188157/ENSG00000169071/ENSG00000151012/ENSG00000136040/ENSG00000111859/ENSG00000066248/ENSG00000151490/ENSG00000006740/ENSG00000152413…
GO:0060070	canonical Wnt signaling pathway	187	0.474006	1.65758	0.00026676	0.00738631	0.00604751	1481	tags=22%, list=12%, signal=20%	ENSG00000165238/ENSG00000156052/ENSG00000181449/ENSG00000070018/ENSG00000143816/ENSG00000115884/ENSG00000138795/ENSG00000132846/ENSG00000183579/ENSG00000162998/ENSG00000158813/ENSG00000180694/ENSG00000124766/ENSG00000135299/ENSG00000188906/ENSG00000169554/ENSG00000120738/ENSG00000175197/ENSG00000101849/ENSG00000177565/ENSG00000166949/ENSG00000205213/ENSG00000148737/ENSG00000141956/ENSG00000104290…
GO:0022407	regulation of cell-cell adhesion	332	0.423831	1.54814	0.000267866	0.00738631	0.00604751	2470	tags=32%, list=21%, signal=26%	ENSG00000130707/ENSG00000151208/ENSG00000104067/ENSG00000156234/ENSG00000181449/ENSG00000065675/ENSG00000125726/ENSG00000135144/ENSG00000162511/ENSG00000197646/ENSG00000151276/ENSG00000198053/ENSG00000218336/ENSG00000138795/ENSG00000170677/ENSG00000111863/ENSG00000112715/ENSG00000159216/ENSG00000101384/ENSG00000181847/ENSG00000124766/ENSG00000111537/ENSG00000177732/ENSG00000133789/ENSG00000121807…
GO:0030433	ubiquitin-dependent ERAD pathway	75	-0.4944	-1.79506	0.000276932	0.00760791	0.00622894	1678	tags=35%, list=14%, signal=30%	ENSG00000111885/ENSG00000104969/ENSG00000179218/ENSG00000147475/ENSG00000204463/ENSG00000135506/ENSG00000177239/ENSG00000165280/ENSG00000163527/ENSG00000162298/ENSG00000144224/ENSG00000044574/ENSG00000131871/ENSG00000072849/ENSG00000204308/ENSG00000198162/ENSG00000106803/ENSG00000166598/ENSG00000116406/ENSG00000099958/ENSG00000109501/ENSG00000105974/ENSG00000077232/ENSG00000088298/ENSG00000127022…
GO:0007269	neurotransmitter secretion	86	0.564733	1.79717	0.000282183	0.00766665	0.00627703	1906	tags=35%, list=16%, signal=30%	ENSG00000145335/ENSG00000179915/ENSG00000175471/ENSG00000111052/ENSG00000185666/ENSG00000079841/ENSG00000188906/ENSG00000081803/ENSG00000122012/ENSG00000187672/ENSG00000117009/ENSG00000126583/ENSG00000175029/ENSG00000117016/ENSG00000166501/ENSG00000115839/ENSG00000116473/ENSG00000106089/ENSG00000108306/ENSG00000108262/ENSG00000155093/ENSG00000147044/ENSG00000134294/ENSG00000196712/ENSG00000157764…
GO:0099643	signal release from synapse	86	0.564733	1.79717	0.000282183	0.00766665	0.00627703	1906	tags=35%, list=16%, signal=30%	ENSG00000145335/ENSG00000179915/ENSG00000175471/ENSG00000111052/ENSG00000185666/ENSG00000079841/ENSG00000188906/ENSG00000081803/ENSG00000122012/ENSG00000187672/ENSG00000117009/ENSG00000126583/ENSG00000175029/ENSG00000117016/ENSG00000166501/ENSG00000115839/ENSG00000116473/ENSG00000106089/ENSG00000108306/ENSG00000108262/ENSG00000155093/ENSG00000147044/ENSG00000134294/ENSG00000196712/ENSG00000157764…
GO:0043491	phosphatidylinositol 3-kinase/protein kinase B signal transduction	159	0.494783	1.71135	0.00028052	0.00766665	0.00627703	1551	tags=27%, list=13%, signal=24%	ENSG00000174307/ENSG00000041515/ENSG00000157404/ENSG00000140443/ENSG00000130766/ENSG00000019991/ENSG00000185483/ENSG00000153064/ENSG00000081913/ENSG00000111863/ENSG00000153558/ENSG00000197461/ENSG00000144460/ENSG00000169047/ENSG00000111536/ENSG00000175197/ENSG00000204632/ENSG00000106991/ENSG00000087589/ENSG00000147324/ENSG00000171105/ENSG00000169071/ENSG00000148737/ENSG00000169398/ENSG00000103495…
GO:1990845	adaptive thermogenesis	108	0.528139	1.73167	0.000286601	0.00775818	0.00635197	1211	tags=20%, list=10%, signal=18%	ENSG00000102935/ENSG00000211448/ENSG00000115896/ENSG00000140443/ENSG00000137642/ENSG00000101493/ENSG00000112715/ENSG00000114739/ENSG00000126351/ENSG00000175197/ENSG00000121807/ENSG00000172216/ENSG00000171813/ENSG00000077238/ENSG00000205213/ENSG00000169252/ENSG00000121966/ENSG00000145287/ENSG00000115604/ENSG00000068323/ENSG00000170522/ENSG00000165409
GO:0030261	chromosome condensation	34	-0.630251	-1.95109	0.000292203	0.00785229	0.00642902	2429	tags=53%, list=20%, signal=42%	ENSG00000147316/ENSG00000132475/ENSG00000137804/ENSG00000131165/ENSG00000151503/ENSG00000136824/ENSG00000187837/ENSG00000169598/ENSG00000166851/ENSG00000121152/ENSG00000170312/ENSG00000146918/ENSG00000168298/ENSG00000156709/ENSG00000109805/ENSG00000131747/ENSG00000146670/ENSG00000184357
GO:0036503	ERAD pathway	97	-0.462732	-1.74972	0.000291951	0.00785229	0.00642902	1678	tags=30%, list=14%, signal=26%	ENSG00000111885/ENSG00000104969/ENSG00000179218/ENSG00000147475/ENSG00000204463/ENSG00000135506/ENSG00000177239/ENSG00000165280/ENSG00000163527/ENSG00000162298/ENSG00000144224/ENSG00000044574/ENSG00000131871/ENSG00000072849/ENSG00000102595/ENSG00000204308/ENSG00000198162/ENSG00000136731/ENSG00000106803/ENSG00000166598/ENSG00000116406/ENSG00000099958/ENSG00000109501/ENSG00000105974/ENSG00000101294…
GO:0072163	mesonephric epithelium development	45	0.667141	1.89769	0.000313331	0.00835926	0.00684411	2017	tags=40%, list=17%, signal=33%	ENSG00000145147/ENSG00000125430/ENSG00000115884/ENSG00000112715/ENSG00000171791/ENSG00000166949/ENSG00000205213/ENSG00000135414/ENSG00000162849/ENSG00000081181/ENSG00000179222/ENSG00000141646/ENSG00000145536/ENSG00000176788/ENSG00000137834/ENSG00000008710/ENSG00000153936/ENSG00000101665
GO:0072164	mesonephric tubule development	45	0.667141	1.89769	0.000313331	0.00835926	0.00684411	2017	tags=40%, list=17%, signal=33%	ENSG00000145147/ENSG00000125430/ENSG00000115884/ENSG00000112715/ENSG00000171791/ENSG00000166949/ENSG00000205213/ENSG00000135414/ENSG00000162849/ENSG00000081181/ENSG00000179222/ENSG00000141646/ENSG00000145536/ENSG00000176788/ENSG00000137834/ENSG00000008710/ENSG00000153936/ENSG00000101665
GO:0001558	regulation of cell growth	276	0.440739	1.58896	0.000318674	0.00847122	0.00693577	1365	tags=16%, list=11%, signal=15%	ENSG00000041982/ENSG00000145147/ENSG00000185737/ENSG00000187079/ENSG00000124762/ENSG00000129682/ENSG00000065675/ENSG00000130766/ENSG00000131711/ENSG00000118785/ENSG00000132694/ENSG00000130147/ENSG00000105426/ENSG00000112715/ENSG00000162998/ENSG00000171791/ENSG00000043143/ENSG00000187323/ENSG00000079841/ENSG00000119866/ENSG00000152377/ENSG00000050820/ENSG00000057019/ENSG00000102221/ENSG00000114861…
GO:0048754	branching morphogenesis of an epithelial tube	67	0.590039	1.80902	0.000327641	0.00858606	0.00702979	1777	tags=28%, list=15%, signal=24%	ENSG00000041982/ENSG00000145147/ENSG00000151208/ENSG00000004399/ENSG00000125430/ENSG00000138795/ENSG00000112715/ENSG00000171791/ENSG00000106991/ENSG00000163513/ENSG00000205213/ENSG00000091831/ENSG00000179222/ENSG00000141646/ENSG00000145536/ENSG00000169504/ENSG00000008710/ENSG00000103811/ENSG00000166167
GO:0071103	DNA conformation change	85	-0.481062	-1.77136	0.000327466	0.00858606	0.00702979	2170	tags=33%, list=18%, signal=27%	ENSG00000145907/ENSG00000189403/ENSG00000125885/ENSG00000163918/ENSG00000004700/ENSG00000111445/ENSG00000100325/ENSG00000140451/ENSG00000005007/ENSG00000136982/ENSG00000097007/ENSG00000073111/ENSG00000112118/ENSG00000079785/ENSG00000187790/ENSG00000051341/ENSG00000101003/ENSG00000166508/ENSG00000013573/ENSG00000131747/ENSG00000104738/ENSG00000127586/ENSG00000147536/ENSG00000093009/ENSG00000051180…
GO:0023061	signal release	264	0.445122	1.59982	0.000325444	0.00858606	0.00702979	1930	tags=28%, list=16%, signal=24%	ENSG00000145335/ENSG00000185950/ENSG00000179915/ENSG00000118432/ENSG00000175471/ENSG00000111052/ENSG00000091428/ENSG00000118785/ENSG00000204681/ENSG00000185666/ENSG00000112293/ENSG00000099139/ENSG00000079841/ENSG00000114739/ENSG00000124766/ENSG00000111537/ENSG00000169047/ENSG00000188906/ENSG00000081803/ENSG00000170011/ENSG00000144452/ENSG00000183044/ENSG00000122012/ENSG00000118263/ENSG00000187672…
GO:0030001	metal ion transport	469	0.397614	1.48226	0.000325467	0.00858606	0.00702979	1963	tags=26%, list=17%, signal=23%	ENSG00000145335/ENSG00000113739/ENSG00000158966/ENSG00000184611/ENSG00000165238/ENSG00000221955/ENSG00000129682/ENSG00000181804/ENSG00000162430/ENSG00000064989/ENSG00000089472/ENSG00000184156/ENSG00000171227/ENSG00000196876/ENSG00000169432/ENSG00000168356/ENSG00000157388/ENSG00000155962/ENSG00000160856/ENSG00000145362/ENSG00000156738/ENSG00000135750/ENSG00000171791/ENSG00000108684/ENSG00000079215…
GO:0007143	female meiotic nuclear division	27	-0.662398	-1.96523	0.000331899	0.00865798	0.00708868	1677	tags=52%, list=14%, signal=45%	ENSG00000120539/ENSG00000080986/ENSG00000170315/ENSG00000167986/ENSG00000164934/ENSG00000166851/ENSG00000121152/ENSG00000087586/ENSG00000131747/ENSG00000076242/ENSG00000112029/ENSG00000112742/ENSG00000101224/ENSG00000071539
GO:0016358	dendrite development	155	0.497329	1.71354	0.000332729	0.00865798	0.00708868	1316	tags=21%, list=11%, signal=19%	ENSG00000151208/ENSG00000132640/ENSG00000152767/ENSG00000131711/ENSG00000133216/ENSG00000170921/ENSG00000146555/ENSG00000147852/ENSG00000113758/ENSG00000105426/ENSG00000112137/ENSG00000187323/ENSG00000107954/ENSG00000118200/ENSG00000198908/ENSG00000176749/ENSG00000165802/ENSG00000119866/ENSG00000138411/ENSG00000188906/ENSG00000118263/ENSG00000173406/ENSG00000066248/ENSG00000006740/ENSG00000183049…
GO:0048640	negative regulation of developmental growth	71	0.589103	1.82218	0.000334304	0.00866843	0.00709724	1183	tags=27%, list=10%, signal=24%	ENSG00000113739/ENSG00000151718/ENSG00000124762/ENSG00000129682/ENSG00000118785/ENSG00000095587/ENSG00000105426/ENSG00000187323/ENSG00000119866/ENSG00000114861/ENSG00000168758/ENSG00000133104/ENSG00000169252/ENSG00000104375/ENSG00000145287/ENSG00000127870/ENSG00000039068/ENSG00000100600/ENSG00000108557
GO:2000147	positive regulation of cell motility	331	0.426891	1.55959	0.000339521	0.00874237	0.00715777	1961	tags=27%, list=16%, signal=23%	ENSG00000183287/ENSG00000185950/ENSG00000124343/ENSG00000165197/ENSG00000104067/ENSG00000185652/ENSG00000156234/ENSG00000100292/ENSG00000157404/ENSG00000140443/ENSG00000019991/ENSG00000133216/ENSG00000112486/ENSG00000106211/ENSG00000135679/ENSG00000138795/ENSG00000112715/ENSG00000171791/ENSG00000112293/ENSG00000197461/ENSG00000165802/ENSG00000111537/ENSG00000050820/ENSG00000189377/ENSG00000133789…
GO:0071363	cellular response to growth factor stimulus	397	0.405131	1.49957	0.000338725	0.00874237	0.00715777	1870	tags=24%, list=16%, signal=21%	ENSG00000183287/ENSG00000102935/ENSG00000145147/ENSG00000165197/ENSG00000185652/ENSG00000156234/ENSG00000140443/ENSG00000019991/ENSG00000131711/ENSG00000137642/ENSG00000152894/ENSG00000166068/ENSG00000106211/ENSG00000150938/ENSG00000135679/ENSG00000138795/ENSG00000112715/ENSG00000178607/ENSG00000150593/ENSG00000184058/ENSG00000114739/ENSG00000082781/ENSG00000168675/ENSG00000049323/ENSG00000050820…
GO:0051384	response to glucocorticoid	70	0.582665	1.80785	0.000350171	0.00898529	0.00735666	900	tags=20%, list=8%, signal=19%	ENSG00000130707/ENSG00000145147/ENSG00000124762/ENSG00000140443/ENSG00000115884/ENSG00000171791/ENSG00000168209/ENSG00000175899/ENSG00000182752/ENSG00000198840/ENSG00000153162/ENSG00000127318/ENSG00000122025/ENSG00000185420
GO:0098815	modulation of excitatory postsynaptic potential	28	0.72317	1.93642	0.000366488	0.00935191	0.00765683	1637	tags=39%, list=14%, signal=34%	ENSG00000179915/ENSG00000146938/ENSG00000144847/ENSG00000079841/ENSG00000188906/ENSG00000169252/ENSG00000104936/ENSG00000106089/ENSG00000067606/ENSG00000101040/ENSG00000142192
GO:0045930	negative regulation of mitotic cell cycle	180	-0.381842	-1.5563	0.00036699	0.00935191	0.00765683	2198	tags=34%, list=18%, signal=29%	ENSG00000143624/ENSG00000106462/ENSG00000109062/ENSG00000117748/ENSG00000158019/ENSG00000185650/ENSG00000152253/ENSG00000117724/ENSG00000075131/ENSG00000012048/ENSG00000258724/ENSG00000159388/ENSG00000164754/ENSG00000080986/ENSG00000111276/ENSG00000040275/ENSG00000104228/ENSG00000092853/ENSG00000154473/ENSG00000097007/ENSG00000145632/ENSG00000073536/ENSG00000130413/ENSG00000135249/ENSG00000137331…
GO:1903530	regulation of secretion by cell	325	0.424908	1.55193	0.000369362	0.00938003	0.00767985	1828	tags=27%, list=15%, signal=24%	ENSG00000145335/ENSG00000185950/ENSG00000118432/ENSG00000175471/ENSG00000091428/ENSG00000118785/ENSG00000204681/ENSG00000169213/ENSG00000115884/ENSG00000110723/ENSG00000111863/ENSG00000168952/ENSG00000112293/ENSG00000079841/ENSG00000066294/ENSG00000124766/ENSG00000111537/ENSG00000169047/ENSG00000188906/ENSG00000121807/ENSG00000081803/ENSG00000168961/ENSG00000170011/ENSG00000144452/ENSG00000067141…
GO:0002357	defense response to tumor cell	7	0.918702	1.81415	0.000371341	0.00939797	0.00769454	159	tags=43%, list=1%, signal=42%	ENSG00000120889/ENSG00000162511/ENSG00000196730
GO:0061844	antimicrobial humoral immune response mediated by antimicrobial peptide	22	-0.694812	-1.9485	0.000382208	0.00963619	0.00788958	946	tags=50%, list=8%, signal=46%	ENSG00000156482/ENSG00000198830/ENSG00000149806/ENSG00000180596/ENSG00000273802/ENSG00000274290/ENSG00000197903/ENSG00000124635/ENSG00000277224/ENSG00000184678/ENSG00000278588
GO:2000379	positive regulation of reactive oxygen species metabolic process	38	0.678688	1.90214	0.000384665	0.00963619	0.00788958	1551	tags=32%, list=13%, signal=28%	ENSG00000145335/ENSG00000124762/ENSG00000163513/ENSG00000160255/ENSG00000122986/ENSG00000084207/ENSG00000116717/ENSG00000143199/ENSG00000169896/ENSG00000113721/ENSG00000100300/ENSG00000181852
GO:0050806	positive regulation of synaptic transmission	83	0.566527	1.79842	0.00038365	0.00963619	0.00788958	1906	tags=36%, list=16%, signal=31%	ENSG00000145335/ENSG00000179915/ENSG00000144847/ENSG00000196549/ENSG00000133216/ENSG00000106113/ENSG00000079215/ENSG00000079841/ENSG00000036530/ENSG00000121807/ENSG00000196569/ENSG00000117009/ENSG00000169071/ENSG00000126583/ENSG00000171132/ENSG00000074621/ENSG00000117016/ENSG00000133424/ENSG00000115839/ENSG00000100600/ENSG00000161011/ENSG00000106089/ENSG00000128829/ENSG00000067606/ENSG00000196712…
GO:0120161	regulation of cold-induced thermogenesis	96	0.549421	1.77365	0.000389034	0.00968001	0.00792546	1211	tags=22%, list=10%, signal=20%	ENSG00000102935/ENSG00000211448/ENSG00000115896/ENSG00000140443/ENSG00000101493/ENSG00000112715/ENSG00000114739/ENSG00000126351/ENSG00000175197/ENSG00000121807/ENSG00000172216/ENSG00000171813/ENSG00000077238/ENSG00000205213/ENSG00000169252/ENSG00000121966/ENSG00000145287/ENSG00000115604/ENSG00000068323/ENSG00000170522/ENSG00000165409
GO:0048638	regulation of developmental growth	197	0.468161	1.64604	0.000388388	0.00968001	0.00792546	2141	tags=30%, list=18%, signal=25%	ENSG00000113739/ENSG00000151718/ENSG00000124762/ENSG00000129682/ENSG00000131711/ENSG00000118785/ENSG00000132932/ENSG00000095587/ENSG00000105426/ENSG00000112715/ENSG00000159216/ENSG00000171791/ENSG00000187323/ENSG00000079841/ENSG00000119866/ENSG00000114861/ENSG00000168758/ENSG00000171105/ENSG00000188157/ENSG00000133104/ENSG00000169252/ENSG00000121966/ENSG00000111087/ENSG00000104375/ENSG00000104432…
GO:0008285	negative regulation of cell population proliferation	528	0.385169	1.44444	0.000392727	0.0097391	0.00797384	1551	tags=19%, list=13%, signal=17%	ENSG00000145147/ENSG00000173077/ENSG00000041515/ENSG00000151208/ENSG00000165238/ENSG00000124762/ENSG00000148411/ENSG00000213949/ENSG00000129682/ENSG00000100292/ENSG00000181449/ENSG00000153904/ENSG00000143816/ENSG00000197646/ENSG00000133216/ENSG00000118785/ENSG00000152894/ENSG00000132932/ENSG00000130147/ENSG00000186907/ENSG00000204681/ENSG00000135679/ENSG00000138639/ENSG00000219438/ENSG00000105426…
GO:0046886	positive regulation of hormone biosynthetic process	7	0.916089	1.80899	0.000404533	0.00999832	0.00818607	717	tags=57%, list=6%, signal=54%	ENSG00000140443/ENSG00000120738/ENSG00000153162/ENSG00000100644
GO:0032103	positive regulation of response to external stimulus	374	0.408284	1.50515	0.000410738	0.0101178	0.00828394	1730	tags=22%, list=15%, signal=19%	ENSG00000145335/ENSG00000145147/ENSG00000165197/ENSG00000118432/ENSG00000185652/ENSG00000156234/ENSG00000140443/ENSG00000134539/ENSG00000073331/ENSG00000112486/ENSG00000106211/ENSG00000160856/ENSG00000170236/ENSG00000105426/ENSG00000112715/ENSG00000085871/ENSG00000150593/ENSG00000153558/ENSG00000132965/ENSG00000137752/ENSG00000111537/ENSG00000189377/ENSG00000188906/ENSG00000133789/ENSG00000121807…
GO:0017157	regulation of exocytosis	124	0.521052	1.75005	0.000412355	0.0101239	0.00828891	1828	tags=31%, list=15%, signal=26%	ENSG00000145335/ENSG00000091428/ENSG00000169213/ENSG00000115884/ENSG00000110723/ENSG00000168952/ENSG00000079841/ENSG00000066294/ENSG00000111537/ENSG00000188906/ENSG00000121807/ENSG00000081803/ENSG00000168961/ENSG00000122012/ENSG00000077238/ENSG00000160255/ENSG00000126583/ENSG00000117016/ENSG00000166501/ENSG00000115839/ENSG00000116473/ENSG00000106089/ENSG00000079385/ENSG00000169896/ENSG00000108306…
GO:0106106	cold-induced thermogenesis	97	0.546205	1.76639	0.000418731	0.0102464	0.00838922	1211	tags=22%, list=10%, signal=20%	ENSG00000102935/ENSG00000211448/ENSG00000115896/ENSG00000140443/ENSG00000101493/ENSG00000112715/ENSG00000114739/ENSG00000126351/ENSG00000175197/ENSG00000121807/ENSG00000172216/ENSG00000171813/ENSG00000077238/ENSG00000205213/ENSG00000169252/ENSG00000121966/ENSG00000145287/ENSG00000115604/ENSG00000068323/ENSG00000170522/ENSG00000165409
GO:0050865	regulation of cell activation	426	0.397605	1.47613	0.000430471	0.010499	0.00859596	2340	tags=28%, list=20%, signal=24%	ENSG00000145335/ENSG00000106952/ENSG00000185950/ENSG00000151208/ENSG00000124762/ENSG00000205755/ENSG00000118432/ENSG00000156052/ENSG00000065675/ENSG00000125726/ENSG00000134539/ENSG00000135144/ENSG00000162511/ENSG00000197646/ENSG00000133216/ENSG00000160856/ENSG00000198053/ENSG00000153064/ENSG00000138795/ENSG00000170677/ENSG00000135605/ENSG00000159216/ENSG00000171791/ENSG00000197461/ENSG00000181847…
GO:0050890	cognition	176	0.472389	1.64672	0.00043323	0.0105315	0.00862259	1730	tags=24%, list=15%, signal=21%	ENSG00000179915/ENSG00000165246/ENSG00000129682/ENSG00000118432/ENSG00000146938/ENSG00000185652/ENSG00000155966/ENSG00000157404/ENSG00000134138/ENSG00000196549/ENSG00000133216/ENSG00000134121/ENSG00000115183/ENSG00000147852/ENSG00000021645/ENSG00000103034/ENSG00000198908/ENSG00000126351/ENSG00000171105/ENSG00000174469/ENSG00000151012/ENSG00000126583/ENSG00000172425/ENSG00000100644/ENSG00000196743…
GO:0007127	meiosis I	82	-0.486151	-1.78233	0.00043659	0.0105784	0.00866097	1680	tags=29%, list=14%, signal=25%	ENSG00000164754/ENSG00000080986/ENSG00000131470/ENSG00000156414/ENSG00000170315/ENSG00000204463/ENSG00000163806/ENSG00000164611/ENSG00000166851/ENSG00000153094/ENSG00000144554/ENSG00000058804/ENSG00000187790/ENSG00000105173/ENSG00000167077/ENSG00000087586/ENSG00000135476/ENSG00000131747/ENSG00000076242/ENSG00000051180/ENSG00000112029/ENSG00000101224/ENSG00000141696/ENSG00000071539
GO:0150063	visual system development	206	0.460773	1.62387	0.000440095	0.0106284	0.00870198	1664	tags=24%, list=14%, signal=21%	ENSG00000165633/ENSG00000143995/ENSG00000181449/ENSG00000134138/ENSG00000143816/ENSG00000133216/ENSG00000132932/ENSG00000166068/ENSG00000198963/ENSG00000146555/ENSG00000218336/ENSG00000130508/ENSG00000112715/ENSG00000171791/ENSG00000101384/ENSG00000087088/ENSG00000170819/ENSG00000114739/ENSG00000163513/ENSG00000166949/ENSG00000184254/ENSG00000151012/ENSG00000136842/ENSG00000153162/ENSG00000100644…
GO:1901989	positive regulation of cell cycle phase transition	88	-0.460618	-1.71308	0.000445851	0.0107324	0.00878707	1778	tags=28%, list=15%, signal=24%	ENSG00000094880/ENSG00000167325/ENSG00000176208/ENSG00000097046/ENSG00000089053/ENSG00000170312/ENSG00000158402/ENSG00000134057/ENSG00000135476/ENSG00000123473/ENSG00000101447/ENSG00000172167/ENSG00000114867/ENSG00000146670/ENSG00000164045/ENSG00000126787/ENSG00000143476/ENSG00000161692/ENSG00000175063/ENSG00000112029/ENSG00000143479/ENSG00000162733/ENSG00000101224/ENSG00000117399/ENSG00000094804
GO:0048245	eosinophil chemotaxis	9	-0.869526	-1.92833	0.000449337	0.0107467	0.00879883	102	tags=44%, list=1%, signal=44%	ENSG00000276070/ENSG00000277632/ENSG00000275302/ENSG00000102962
GO:0035088	establishment or maintenance of apical/basal cell polarity	42	0.655112	1.83411	0.000451327	0.0107467	0.00879883	1664	tags=33%, list=14%, signal=29%	ENSG00000148498/ENSG00000151208/ENSG00000116117/ENSG00000111052/ENSG00000150672/ENSG00000029534/ENSG00000066933/ENSG00000168502/ENSG00000112851/ENSG00000169504/ENSG00000132849/ENSG00000067606/ENSG00000076826/ENSG00000148204
GO:0061245	establishment or maintenance of bipolar cell polarity	42	0.655112	1.83411	0.000451327	0.0107467	0.00879883	1664	tags=33%, list=14%, signal=29%	ENSG00000148498/ENSG00000151208/ENSG00000116117/ENSG00000111052/ENSG00000150672/ENSG00000029534/ENSG00000066933/ENSG00000168502/ENSG00000112851/ENSG00000169504/ENSG00000132849/ENSG00000067606/ENSG00000076826/ENSG00000148204
GO:0048880	sensory system development	207	0.459458	1.62023	0.000452264	0.0107467	0.00879883	1664	tags=24%, list=14%, signal=21%	ENSG00000165633/ENSG00000143995/ENSG00000181449/ENSG00000134138/ENSG00000143816/ENSG00000133216/ENSG00000132932/ENSG00000166068/ENSG00000198963/ENSG00000146555/ENSG00000218336/ENSG00000130508/ENSG00000112715/ENSG00000171791/ENSG00000101384/ENSG00000087088/ENSG00000170819/ENSG00000114739/ENSG00000163513/ENSG00000166949/ENSG00000184254/ENSG00000151012/ENSG00000136842/ENSG00000153162/ENSG00000100644…
GO:0006490	oligosaccharide-lipid intermediate biosynthetic process	20	-0.705602	-1.9246	0.00046488	0.0110111	0.00901528	2160	tags=65%, list=18%, signal=53%	ENSG00000167130/ENSG00000086848/ENSG00000163933/ENSG00000182858/ENSG00000088035/ENSG00000214160/ENSG00000033011/ENSG00000000419/ENSG00000117682/ENSG00000153989/ENSG00000172269/ENSG00000172339/ENSG00000119523
GO:0060429	epithelium development	649	0.370213	1.39871	0.000471464	0.0111314	0.00911376	1853	tags=21%, list=16%, signal=19%	ENSG00000041982/ENSG00000145147/ENSG00000151208/ENSG00000124762/ENSG00000133816/ENSG00000104067/ENSG00000204103/ENSG00000004399/ENSG00000070018/ENSG00000019991/ENSG00000131711/ENSG00000166068/ENSG00000163884/ENSG00000125430/ENSG00000138639/ENSG00000115884/ENSG00000099954/ENSG00000138795/ENSG00000183579/ENSG00000110723/ENSG00000117519/ENSG00000105426/ENSG00000112715/ENSG00000162998/ENSG00000171791…
GO:0015837	amine transport	38	0.670744	1.87988	0.000486786	0.011384	0.00932061	1906	tags=53%, list=16%, signal=44%	ENSG00000145335/ENSG00000118432/ENSG00000204681/ENSG00000169213/ENSG00000183044/ENSG00000117009/ENSG00000144746/ENSG00000166501/ENSG00000149150/ENSG00000185532/ENSG00000115839/ENSG00000129353/ENSG00000106089/ENSG00000167703/ENSG00000134294/ENSG00000100604/ENSG00000136854/ENSG00000089041/ENSG00000170743/ENSG00000075073
GO:0071625	vocalization behavior	8	0.891142	1.81288	0.000486063	0.011384	0.00932061	597	tags=62%, list=5%, signal=59%	ENSG00000179915/ENSG00000165246/ENSG00000146938/ENSG00000021645/ENSG00000174469
GO:0003018	vascular process in circulatory system	135	0.497504	1.67272	0.000485203	0.011384	0.00932061	1083	tags=19%, list=9%, signal=17%	ENSG00000165633/ENSG00000145147/ENSG00000023839/ENSG00000104067/ENSG00000213949/ENSG00000175591/ENSG00000153904/ENSG00000123384/ENSG00000059377/ENSG00000112715/ENSG00000108684/ENSG00000079215/ENSG00000196517/ENSG00000169554/ENSG00000156113/ENSG00000171105/ENSG00000101400/ENSG00000107796/ENSG00000130304/ENSG00000153162/ENSG00000169252/ENSG00000214872/ENSG00000185532/ENSG00000149177/ENSG00000140795
GO:0045197	establishment or maintenance of epithelial cell apical/basal polarity	40	0.654686	1.82802	0.000491926	0.0114	0.00933371	1664	tags=32%, list=14%, signal=28%	ENSG00000148498/ENSG00000151208/ENSG00000116117/ENSG00000111052/ENSG00000150672/ENSG00000029534/ENSG00000066933/ENSG00000168502/ENSG00000112851/ENSG00000132849/ENSG00000067606/ENSG00000076826/ENSG00000148204
GO:1901654	response to ketone	122	0.527101	1.76159	0.000489958	0.0114	0.00933371	1475	tags=23%, list=12%, signal=20%	ENSG00000130707/ENSG00000041982/ENSG00000145147/ENSG00000124762/ENSG00000140443/ENSG00000118785/ENSG00000168356/ENSG00000168229/ENSG00000114861/ENSG00000171631/ENSG00000181019/ENSG00000146733/ENSG00000168209/ENSG00000166123/ENSG00000175899/ENSG00000182752/ENSG00000171132/ENSG00000118515/ENSG00000005471/ENSG00000185420/ENSG00000117586/ENSG00000084676/ENSG00000069702/ENSG00000113580/ENSG00000118260…
GO:0022898	regulation of transmembrane transporter activity	116	0.531014	1.7569	0.000492098	0.0114	0.00933371	1963	tags=33%, list=17%, signal=28%	ENSG00000145335/ENSG00000165238/ENSG00000129682/ENSG00000162430/ENSG00000196730/ENSG00000133216/ENSG00000157388/ENSG00000155962/ENSG00000145362/ENSG00000171791/ENSG00000196517/ENSG00000138411/ENSG00000111537/ENSG00000121807/ENSG00000171631/ENSG00000145349/ENSG00000198420/ENSG00000171132/ENSG00000196632/ENSG00000196296/ENSG00000169252/ENSG00000151320/ENSG00000152413/ENSG00000069869/ENSG00000022267…
GO:1902533	positive regulation of intracellular signal transduction	628	0.374235	1.40983	0.00049911	0.0115263	0.00943711	1730	tags=21%, list=15%, signal=19%	ENSG00000131080/ENSG00000120889/ENSG00000151208/ENSG00000158321/ENSG00000148411/ENSG00000213949/ENSG00000185652/ENSG00000100292/ENSG00000181449/ENSG00000157404/ENSG00000163235/ENSG00000140443/ENSG00000073331/ENSG00000152402/ENSG00000130766/ENSG00000019991/ENSG00000139053/ENSG00000185483/ENSG00000162511/ENSG00000166068/ENSG00000160856/ENSG00000153064/ENSG00000112715/ENSG00000163491/ENSG00000178607…
GO:0051952	regulation of amine transport	35	0.683355	1.87537	0.000500994	0.0115338	0.00944323	1906	tags=54%, list=16%, signal=46%	ENSG00000145335/ENSG00000118432/ENSG00000204681/ENSG00000169213/ENSG00000183044/ENSG00000117009/ENSG00000144746/ENSG00000166501/ENSG00000149150/ENSG00000185532/ENSG00000115839/ENSG00000106089/ENSG00000167703/ENSG00000134294/ENSG00000100604/ENSG00000136854/ENSG00000089041/ENSG00000170743/ENSG00000075073
GO:1901888	regulation of cell junction assembly	116	0.530884	1.75647	0.000503885	0.0115643	0.00946823	1145	tags=22%, list=10%, signal=20%	ENSG00000145335/ENSG00000151208/ENSG00000179915/ENSG00000104067/ENSG00000152767/ENSG00000133216/ENSG00000105426/ENSG00000112715/ENSG00000108684/ENSG00000198908/ENSG00000172260/ENSG00000112139/ENSG00000188157/ENSG00000174469/ENSG00000166949/ENSG00000071054/ENSG00000112679/ENSG00000169398/ENSG00000108861/ENSG00000110880/ENSG00000173517/ENSG00000110400/ENSG00000149177/ENSG00000116473/ENSG00000139211…
GO:0051382	kinetochore assembly	17	-0.738775	-1.96869	0.000515803	0.0117822	0.00964658	1958	tags=59%, list=16%, signal=49%	ENSG00000117724/ENSG00000143442/ENSG00000063978/ENSG00000153044/ENSG00000123219/ENSG00000115163/ENSG00000203760/ENSG00000138778/ENSG00000126787/ENSG00000167842
GO:0061138	morphogenesis of a branching epithelium	83	0.559616	1.77649	0.000516565	0.0117822	0.00964658	1438	tags=24%, list=12%, signal=21%	ENSG00000041982/ENSG00000145147/ENSG00000151208/ENSG00000004399/ENSG00000019991/ENSG00000125430/ENSG00000138795/ENSG00000112715/ENSG00000171791/ENSG00000197461/ENSG00000106991/ENSG00000163513/ENSG00000205213/ENSG00000091831/ENSG00000114554/ENSG00000179222/ENSG00000141646/ENSG00000145536/ENSG00000117707/ENSG00000169504
GO:1901699	cellular response to nitrogen compound	436	0.395849	1.47234	0.000519425	0.0118109	0.00967014	2445	tags=29%, list=21%, signal=24%	ENSG00000130707/ENSG00000145335/ENSG00000145147/ENSG00000185950/ENSG00000145864/ENSG00000175591/ENSG00000156052/ENSG00000065675/ENSG00000140443/ENSG00000162430/ENSG00000130766/ENSG00000131711/ENSG00000133216/ENSG00000137642/ENSG00000130147/ENSG00000163884/ENSG00000135679/ENSG00000123384/ENSG00000136111/ENSG00000170091/ENSG00000106113/ENSG00000079215/ENSG00000112293/ENSG00000134463/ENSG00000107954…
GO:0043114	regulation of vascular permeability	26	0.711952	1.88925	0.000525241	0.0119065	0.00974843	1302	tags=35%, list=11%, signal=31%	ENSG00000145147/ENSG00000104067/ENSG00000153904/ENSG00000112715/ENSG00000169554/ENSG00000153162/ENSG00000149177/ENSG00000140795/ENSG00000079385
GO:0032508	DNA duplex unwinding	72	-0.502067	-1.8137	0.000533763	0.0120627	0.0098763	2170	tags=35%, list=18%, signal=29%	ENSG00000145907/ENSG00000125885/ENSG00000163918/ENSG00000004700/ENSG00000111445/ENSG00000100325/ENSG00000140451/ENSG00000005007/ENSG00000136982/ENSG00000073111/ENSG00000112118/ENSG00000079785/ENSG00000187790/ENSG00000051341/ENSG00000101003/ENSG00000166508/ENSG00000013573/ENSG00000131747/ENSG00000104738/ENSG00000127586/ENSG00000147536/ENSG00000093009/ENSG00000051180/ENSG00000181938/ENSG00000160957
GO:0007584	response to nutrient	88	0.549904	1.74724	0.000538255	0.0121271	0.00992904	1066	tags=17%, list=9%, signal=16%	ENSG00000130707/ENSG00000041982/ENSG00000113739/ENSG00000118432/ENSG00000140443/ENSG00000131711/ENSG00000118785/ENSG00000135679/ENSG00000181019/ENSG00000186350/ENSG00000175899/ENSG00000166501/ENSG00000101017/ENSG00000166278/ENSG00000084676
GO:0001541	ovarian follicle development	29	0.720217	1.92613	0.000543206	0.0122015	0.00998992	778	tags=28%, list=7%, signal=26%	ENSG00000148935/ENSG00000157404/ENSG00000112715/ENSG00000171791/ENSG00000087088/ENSG00000184903/ENSG00000172216/ENSG00000091831
GO:0099068	postsynapse assembly	20	0.770589	1.93451	0.000550525	0.0122912	0.0100633	661	tags=30%, list=6%, signal=28%	ENSG00000179915/ENSG00000165246/ENSG00000146938/ENSG00000133216/ENSG00000105426/ENSG00000173898
GO:0048511	rhythmic process	186	0.460965	1.61018	0.000549273	0.0122912	0.0100633	1828	tags=22%, list=15%, signal=19%	ENSG00000130707/ENSG00000148935/ENSG00000145147/ENSG00000184611/ENSG00000156052/ENSG00000140443/ENSG00000169432/ENSG00000168356/ENSG00000198963/ENSG00000187068/ENSG00000081913/ENSG00000176749/ENSG00000120738/ENSG00000175899/ENSG00000205213/ENSG00000126583/ENSG00000104856/ENSG00000140836/ENSG00000091831/ENSG00000145743/ENSG00000133256/ENSG00000109670/ENSG00000152413/ENSG00000185532/ENSG00000084676…
GO:0033993	response to lipid	539	0.385122	1.44541	0.000574232	0.0127818	0.0104651	1555	tags=19%, list=13%, signal=17%	ENSG00000130707/ENSG00000145335/ENSG00000041982/ENSG00000145147/ENSG00000113739/ENSG00000124762/ENSG00000118432/ENSG00000211448/ENSG00000156234/ENSG00000140443/ENSG00000070018/ENSG00000143816/ENSG00000131711/ENSG00000197646/ENSG00000133216/ENSG00000118785/ENSG00000168356/ENSG00000198963/ENSG00000119715/ENSG00000135679/ENSG00000198053/ENSG00000115884/ENSG00000111863/ENSG00000059377/ENSG00000171791…
GO:0042698	ovulation cycle	28	0.711666	1.90562	0.000579971	0.0128323	0.0105064	1828	tags=39%, list=15%, signal=33%	ENSG00000148935/ENSG00000145147/ENSG00000140443/ENSG00000120738/ENSG00000175899/ENSG00000091831/ENSG00000084676/ENSG00000180530/ENSG00000108984/ENSG00000140386/ENSG00000188372
GO:0003012	muscle system process	229	0.446769	1.58842	0.000579095	0.0128323	0.0105064	2142	tags=31%, list=18%, signal=26%	ENSG00000143995/ENSG00000198467/ENSG00000129682/ENSG00000100292/ENSG00000157404/ENSG00000162430/ENSG00000132694/ENSG00000132932/ENSG00000163697/ENSG00000163884/ENSG00000168356/ENSG00000157388/ENSG00000155962/ENSG00000145362/ENSG00000072954/ENSG00000114861/ENSG00000156113/ENSG00000183044/ENSG00000170624/ENSG00000154229/ENSG00000006704/ENSG00000145349/ENSG00000138193/ENSG00000101400/ENSG00000166949…
GO:0050770	regulation of axonogenesis	104	0.548683	1.78833	0.000600506	0.013247	0.0108459	1757	tags=30%, list=15%, signal=26%	ENSG00000145147/ENSG00000129682/ENSG00000004399/ENSG00000131711/ENSG00000133216/ENSG00000118785/ENSG00000105426/ENSG00000112715/ENSG00000196576/ENSG00000187323/ENSG00000111962/ENSG00000154645/ENSG00000168758/ENSG00000076356/ENSG00000133104/ENSG00000136040/ENSG00000114554/ENSG00000173406/ENSG00000127870/ENSG00000143199/ENSG00000039068/ENSG00000136603/ENSG00000072315/ENSG00000164050/ENSG00000103260…
GO:0000462	maturation of SSU-rRNA from tricistronic rRNA transcript (SSU-rRNA, 5.8S rRNA, LSU-rRNA)	36	-0.613074	-1.94982	0.00061453	0.013516	0.0110662	3433	tags=64%, list=29%, signal=46%	ENSG00000124541/ENSG00000129347/ENSG00000104884/ENSG00000227057/ENSG00000124787/ENSG00000196943/ENSG00000117597/ENSG00000150990/ENSG00000160256/ENSG00000146109/ENSG00000147679/ENSG00000115761/ENSG00000167721/ENSG00000132467/ENSG00000165733/ENSG00000119285/ENSG00000164934/ENSG00000142937/ENSG00000183751/ENSG00000171858/ENSG00000119616/ENSG00000105193/ENSG00000129460
GO:0006882	intracellular zinc ion homeostasis	23	-0.684523	-1.94098	0.000622588	0.0135321	0.0110794	352	tags=35%, list=3%, signal=34%	ENSG00000132842/ENSG00000162695/ENSG00000145740/ENSG00000112473/ENSG00000187193/ENSG00000198417/ENSG00000169715/ENSG00000125148
GO:0098659	inorganic cation import across plasma membrane	63	0.578367	1.75874	0.000621428	0.0135321	0.0110794	712	tags=17%, list=6%, signal=17%	ENSG00000221955/ENSG00000181804/ENSG00000196876/ENSG00000169432/ENSG00000168356/ENSG00000157388/ENSG00000156738/ENSG00000075673/ENSG00000113504/ENSG00000111537/ENSG00000074621
GO:0099587	inorganic ion import across plasma membrane	63	0.578367	1.75874	0.000621428	0.0135321	0.0110794	712	tags=17%, list=6%, signal=17%	ENSG00000221955/ENSG00000181804/ENSG00000196876/ENSG00000169432/ENSG00000168356/ENSG00000157388/ENSG00000156738/ENSG00000075673/ENSG00000113504/ENSG00000111537/ENSG00000074621
GO:0000226	microtubule cytoskeleton organization	479	-0.291371	-1.32489	0.000620058	0.0135321	0.0110794	2349	tags=30%, list=20%, signal=25%	ENSG00000116127/ENSG00000186638/ENSG00000119541/ENSG00000175203/ENSG00000132341/ENSG00000130724/ENSG00000140854/ENSG00000135525/ENSG00000156876/ENSG00000139350/ENSG00000101367/ENSG00000100345/ENSG00000165480/ENSG00000168014/ENSG00000204843/ENSG00000127423/ENSG00000126524/ENSG00000073350/ENSG00000182504/ENSG00000137804/ENSG00000086065/ENSG00000067560/ENSG00000165506/ENSG00000152253/ENSG00000088325…
GO:0000727	double-strand break repair via break-induced replication	12	-0.786464	-1.92412	0.000627208	0.0135926	0.0111288	1488	tags=58%, list=13%, signal=51%	ENSG00000097046/ENSG00000073111/ENSG00000112118/ENSG00000166508/ENSG00000104738/ENSG00000147536/ENSG00000093009
GO:0001654	eye development	205	0.458541	1.61416	0.000632475	0.0136268	0.0111569	1664	tags=23%, list=14%, signal=20%	ENSG00000165633/ENSG00000143995/ENSG00000181449/ENSG00000134138/ENSG00000143816/ENSG00000133216/ENSG00000132932/ENSG00000166068/ENSG00000198963/ENSG00000146555/ENSG00000218336/ENSG00000130508/ENSG00000112715/ENSG00000171791/ENSG00000101384/ENSG00000087088/ENSG00000170819/ENSG00000114739/ENSG00000163513/ENSG00000166949/ENSG00000184254/ENSG00000151012/ENSG00000136842/ENSG00000153162/ENSG00000100644…
GO:0048732	gland development	251	0.442818	1.58836	0.000632098	0.0136268	0.0111569	2450	tags=32%, list=21%, signal=26%	ENSG00000130707/ENSG00000041982/ENSG00000185737/ENSG00000185950/ENSG00000181449/ENSG00000204103/ENSG00000163235/ENSG00000004399/ENSG00000019991/ENSG00000138795/ENSG00000112715/ENSG00000162998/ENSG00000171791/ENSG00000107954/ENSG00000087088/ENSG00000197461/ENSG00000158813/ENSG00000184058/ENSG00000126351/ENSG00000172216/ENSG00000163513/ENSG00000171105/ENSG00000166949/ENSG00000184254/ENSG00000100644…
GO:0016093	polyprenol metabolic process	21	-0.70062	-1.94309	0.000642385	0.0137601	0.011266	2160	tags=62%, list=18%, signal=51%	ENSG00000167130/ENSG00000086848/ENSG00000163933/ENSG00000182858/ENSG00000088035/ENSG00000214160/ENSG00000033011/ENSG00000000419/ENSG00000117682/ENSG00000153989/ENSG00000172269/ENSG00000172339/ENSG00000119523
GO:0019348	dolichol metabolic process	21	-0.70062	-1.94309	0.000642385	0.0137601	0.011266	2160	tags=62%, list=18%, signal=51%	ENSG00000167130/ENSG00000086848/ENSG00000163933/ENSG00000182858/ENSG00000088035/ENSG00000214160/ENSG00000033011/ENSG00000000419/ENSG00000117682/ENSG00000153989/ENSG00000172269/ENSG00000172339/ENSG00000119523
GO:0007186	G protein-coupled receptor signaling pathway	340	0.410638	1.50592	0.000646731	0.0138131	0.0113094	2167	tags=31%, list=18%, signal=26%	ENSG00000145335/ENSG00000148498/ENSG00000118432/ENSG00000157680/ENSG00000159788/ENSG00000175591/ENSG00000156052/ENSG00000162104/ENSG00000091428/ENSG00000139053/ENSG00000064989/ENSG00000137642/ENSG00000132694/ENSG00000168356/ENSG00000157388/ENSG00000198963/ENSG00000112486/ENSG00000204681/ENSG00000182379/ENSG00000219438/ENSG00000172380/ENSG00000106113/ENSG00000101850/ENSG00000152990/ENSG00000173698…
GO:0006403	RNA localization	175	-0.378635	-1.53168	0.000661447	0.0140867	0.0115334	3971	tags=49%, list=33%, signal=33%	ENSG00000162231/ENSG00000104872/ENSG00000085415/ENSG00000153140/ENSG00000138385/ENSG00000119720/ENSG00000153187/ENSG00000163468/ENSG00000120533/ENSG00000117174/ENSG00000102900/ENSG00000138757/ENSG00000196313/ENSG00000101146/ENSG00000094914/ENSG00000174953/ENSG00000183207/ENSG00000273611/ENSG00000069248/ENSG00000125351/ENSG00000093000/ENSG00000163904/ENSG00000165271/ENSG00000047410/ENSG00000162944…
GO:0014070	response to organic cyclic compound	541	0.375845	1.41099	0.00067167	0.0142633	0.011678	1530	tags=16%, list=13%, signal=15%	ENSG00000130707/ENSG00000145335/ENSG00000041982/ENSG00000145147/ENSG00000113739/ENSG00000145864/ENSG00000124762/ENSG00000118432/ENSG00000175591/ENSG00000156052/ENSG00000140443/ENSG00000162430/ENSG00000070018/ENSG00000131711/ENSG00000184156/ENSG00000118785/ENSG00000119715/ENSG00000146555/ENSG00000135679/ENSG00000170091/ENSG00000115884/ENSG00000111863/ENSG00000171791/ENSG00000079215/ENSG00000112293…
GO:0006275	regulation of DNA replication	105	-0.442474	-1.689	0.000680863	0.0144171	0.0118039	2067	tags=32%, list=17%, signal=27%	ENSG00000163191/ENSG00000187778/ENSG00000167513/ENSG00000136518/ENSG00000163918/ENSG00000075131/ENSG00000135336/ENSG00000129173/ENSG00000111445/ENSG00000176208/ENSG00000097046/ENSG00000136982/ENSG00000189233/ENSG00000132646/ENSG00000184205/ENSG00000073111/ENSG00000112118/ENSG00000170312/ENSG00000182156/ENSG00000148229/ENSG00000112312/ENSG00000169592/ENSG00000166508/ENSG00000122257/ENSG00000104738…
GO:0098534	centriole assembly	39	-0.562193	-1.78581	0.000683553	0.0144327	0.0118167	2976	tags=49%, list=25%, signal=37%	ENSG00000101639/ENSG00000174799/ENSG00000163611/ENSG00000116127/ENSG00000119541/ENSG00000130724/ENSG00000156876/ENSG00000168014/ENSG00000012048/ENSG00000075702/ENSG00000205250/ENSG00000145632/ENSG00000103995/ENSG00000176155/ENSG00000182923/ENSG00000168944/ENSG00000123473/ENSG00000142731/ENSG00000147400
GO:0003205	cardiac chamber development	78	0.553394	1.73739	0.000693436	0.0145997	0.0119534	3036	tags=47%, list=26%, signal=36%	ENSG00000145147/ENSG00000140443/ENSG00000004399/ENSG00000135679/ENSG00000145362/ENSG00000101384/ENSG00000184058/ENSG00000124766/ENSG00000106991/ENSG00000173706/ENSG00000163513/ENSG00000127418/ENSG00000100644/ENSG00000164983/ENSG00000069702/ENSG00000141646/ENSG00000117707/ENSG00000106799/ENSG00000137834/ENSG00000171316/ENSG00000107779/ENSG00000135766/ENSG00000101665/ENSG00000169641/ENSG00000163703…
GO:1901991	negative regulation of mitotic cell cycle phase transition	148	-0.391621	-1.56666	0.000698725	0.0146693	0.0120104	2198	tags=35%, list=18%, signal=29%	ENSG00000143624/ENSG00000106462/ENSG00000117748/ENSG00000158019/ENSG00000185650/ENSG00000152253/ENSG00000117724/ENSG00000012048/ENSG00000258724/ENSG00000164754/ENSG00000080986/ENSG00000111276/ENSG00000040275/ENSG00000092853/ENSG00000154473/ENSG00000145632/ENSG00000135249/ENSG00000137331/ENSG00000166851/ENSG00000137812/ENSG00000170312/ENSG00000134690/ENSG00000075218/ENSG00000178999/ENSG00000134057…
GO:0007188	adenylate cyclase-modulating G protein-coupled receptor signaling pathway	85	0.557611	1.77082	0.000701017	0.0146757	0.0120156	2128	tags=38%, list=18%, signal=31%	ENSG00000118432/ENSG00000156052/ENSG00000162104/ENSG00000091428/ENSG00000064989/ENSG00000157388/ENSG00000204681/ENSG00000106113/ENSG00000173698/ENSG00000154229/ENSG00000140030/ENSG00000205213/ENSG00000169252/ENSG00000179603/ENSG00000064547/ENSG00000065989/ENSG00000141404/ENSG00000198822/ENSG00000165409/ENSG00000100604/ENSG00000263715/ENSG00000088256/ENSG00000128165/ENSG00000158195/ENSG00000090104…
GO:1901988	negative regulation of cell cycle phase transition	213	-0.361272	-1.50622	0.000719132	0.0150124	0.0122913	2101	tags=31%, list=18%, signal=26%	ENSG00000117748/ENSG00000158019/ENSG00000185650/ENSG00000167513/ENSG00000152253/ENSG00000117724/ENSG00000075131/ENSG00000012048/ENSG00000100726/ENSG00000258724/ENSG00000164754/ENSG00000080986/ENSG00000111276/ENSG00000040275/ENSG00000037474/ENSG00000092853/ENSG00000154473/ENSG00000127564/ENSG00000145632/ENSG00000130413/ENSG00000135249/ENSG00000137331/ENSG00000166851/ENSG00000137812/ENSG00000170312…
GO:0099173	postsynapse organization	127	0.509371	1.71198	0.000721668	0.0150229	0.0122999	1307	tags=22%, list=11%, signal=20%	ENSG00000151208/ENSG00000179915/ENSG00000165246/ENSG00000146938/ENSG00000140443/ENSG00000152767/ENSG00000133216/ENSG00000170921/ENSG00000115183/ENSG00000113758/ENSG00000105426/ENSG00000147799/ENSG00000198908/ENSG00000176749/ENSG00000188906/ENSG00000171105/ENSG00000169071/ENSG00000151012/ENSG00000173898/ENSG00000111859/ENSG00000066248/ENSG00000006740/ENSG00000152413/ENSG00000100784/ENSG00000040341…
GO:0099172	presynapse organization	25	0.737893	1.93231	0.000731422	0.0151406	0.0123963	576	tags=20%, list=5%, signal=19%	ENSG00000145335/ENSG00000165246/ENSG00000146938/ENSG00000152767/ENSG00000112139
GO:0009410	response to xenobiotic stimulus	241	0.442613	1.58283	0.000731096	0.0151406	0.0123963	2396	tags=31%, list=20%, signal=25%	ENSG00000144852/ENSG00000130707/ENSG00000145335/ENSG00000023839/ENSG00000124762/ENSG00000131711/ENSG00000184156/ENSG00000168356/ENSG00000135679/ENSG00000171791/ENSG00000108684/ENSG00000079215/ENSG00000112293/ENSG00000036530/ENSG00000143819/ENSG00000106991/ENSG00000154277/ENSG00000183044/ENSG00000181019/ENSG00000163513/ENSG00000186104/ENSG00000121966/ENSG00000104290/ENSG00000110848/ENSG00000214872…
GO:0007156	homophilic cell adhesion via plasma membrane adhesion molecules	48	0.626461	1.81131	0.000736963	0.0152127	0.0124554	1302	tags=38%, list=11%, signal=34%	ENSG00000144847/ENSG00000148600/ENSG00000146555/ENSG00000218336/ENSG00000196576/ENSG00000066294/ENSG00000099834/ENSG00000177103/ENSG00000120729/ENSG00000184226/ENSG00000069188/ENSG00000143126/ENSG00000182985/ENSG00000110400/ENSG00000039068/ENSG00000140945/ENSG00000139211/ENSG00000079385
GO:0099054	presynapse assembly	22	0.746298	1.91627	0.000740595	0.0152131	0.0124557	576	tags=23%, list=5%, signal=22%	ENSG00000145335/ENSG00000165246/ENSG00000146938/ENSG00000152767/ENSG00000112139
GO:0048871	multicellular organismal-level homeostasis	512	0.378395	1.41679	0.000741099	0.0152131	0.0124557	1447	tags=18%, list=12%, signal=16%	ENSG00000165633/ENSG00000102935/ENSG00000104067/ENSG00000118432/ENSG00000211448/ENSG00000100292/ENSG00000157404/ENSG00000204103/ENSG00000115896/ENSG00000148600/ENSG00000140443/ENSG00000137642/ENSG00000118785/ENSG00000163697/ENSG00000106211/ENSG00000119715/ENSG00000157224/ENSG00000101493/ENSG00000112715/ENSG00000171791/ENSG00000139988/ENSG00000087088/ENSG00000114739/ENSG00000180694/ENSG00000124766…
GO:0098657	import into cell	578	0.375707	1.41499	0.000751875	0.0153916	0.0126018	1842	tags=21%, list=15%, signal=19%	ENSG00000145335/ENSG00000185950/ENSG00000165246/ENSG00000221955/ENSG00000146938/ENSG00000168702/ENSG00000185652/ENSG00000175471/ENSG00000181804/ENSG00000070018/ENSG00000064989/ENSG00000137642/ENSG00000196876/ENSG00000130147/ENSG00000169432/ENSG00000168356/ENSG00000157388/ENSG00000123384/ENSG00000147852/ENSG00000169213/ENSG00000198053/ENSG00000115884/ENSG00000145362/ENSG00000156738/ENSG00000112715…
GO:0051966	regulation of synaptic transmission, glutamatergic	35	0.674476	1.85101	0.000767529	0.0156686	0.0128286	1197	tags=34%, list=10%, signal=31%	ENSG00000179915/ENSG00000118432/ENSG00000157680/ENSG00000188906/ENSG00000121807/ENSG00000117009/ENSG00000169071/ENSG00000179603/ENSG00000152413/ENSG00000115839/ENSG00000171189/ENSG00000198822
GO:0002684	positive regulation of immune system process	690	0.365656	1.38433	0.000772802	0.0157328	0.0128812	1958	tags=23%, list=16%, signal=21%	ENSG00000185950/ENSG00000124762/ENSG00000124343/ENSG00000165197/ENSG00000205755/ENSG00000118432/ENSG00000156234/ENSG00000157404/ENSG00000065675/ENSG00000125726/ENSG00000134539/ENSG00000073331/ENSG00000162511/ENSG00000197646/ENSG00000133216/ENSG00000112486/ENSG00000160856/ENSG00000198053/ENSG00000153064/ENSG00000170236/ENSG00000138795/ENSG00000135605/ENSG00000105426/ENSG00000156738/ENSG00000112715…
GO:0006886	intracellular protein transport	703	-0.265276	-1.24968	0.000810814	0.0164613	0.0134776	2910	tags=31%, list=24%, signal=25%	ENSG00000105723/ENSG00000101246/ENSG00000101421/ENSG00000170759/ENSG00000100347/ENSG00000113966/ENSG00000185359/ENSG00000119396/ENSG00000125450/ENSG00000198833/ENSG00000106367/ENSG00000133704/ENSG00000128245/ENSG00000124571/ENSG00000111731/ENSG00000116288/ENSG00000162928/ENSG00000125995/ENSG00000134109/ENSG00000198707/ENSG00000178028/ENSG00000079332/ENSG00000034693/ENSG00000266412/ENSG00000115020…
GO:0043068	positive regulation of programmed cell death	365	0.400437	1.47691	0.000816191	0.0165251	0.0135298	1729	tags=22%, list=15%, signal=19%	ENSG00000174307/ENSG00000145335/ENSG00000145147/ENSG00000120889/ENSG00000124762/ENSG00000148411/ENSG00000213949/ENSG00000118432/ENSG00000100292/ENSG00000179165/ENSG00000162511/ENSG00000196730/ENSG00000162772/ENSG00000162998/ENSG00000171791/ENSG00000112293/ENSG00000107954/ENSG00000150593/ENSG00000087088/ENSG00000176749/ENSG00000105327/ENSG00000124766/ENSG00000111537/ENSG00000141682/ENSG00000188906…
GO:0022408	negative regulation of cell-cell adhesion	125	0.507701	1.70316	0.000823511	0.0166277	0.0136139	2151	tags=37%, list=18%, signal=30%	ENSG00000130707/ENSG00000151208/ENSG00000135144/ENSG00000162511/ENSG00000197646/ENSG00000170677/ENSG00000111863/ENSG00000112715/ENSG00000159216/ENSG00000101384/ENSG00000181847/ENSG00000133789/ENSG00000168961/ENSG00000172216/ENSG00000204632/ENSG00000144452/ENSG00000120217/ENSG00000050030/ENSG00000077238/ENSG00000153162/ENSG00000112679/ENSG00000169398/ENSG00000108861/ENSG00000081181/ENSG00000185532…
GO:0098739	import across plasma membrane	109	0.512237	1.67989	0.00083078	0.0167288	0.0136966	1568	tags=26%, list=13%, signal=23%	ENSG00000185950/ENSG00000221955/ENSG00000181804/ENSG00000196876/ENSG00000169432/ENSG00000168356/ENSG00000157388/ENSG00000156738/ENSG00000079215/ENSG00000075673/ENSG00000196517/ENSG00000113504/ENSG00000111537/ENSG00000197208/ENSG00000151012/ENSG00000130304/ENSG00000074621/ENSG00000144746/ENSG00000149150/ENSG00000110446/ENSG00000119457/ENSG00000105281/ENSG00000182372/ENSG00000143153/ENSG00000167703…
GO:0030534	adult behavior	79	0.554134	1.74747	0.000847313	0.0170153	0.0139312	1756	tags=28%, list=15%, signal=24%	ENSG00000145335/ENSG00000179915/ENSG00000146938/ENSG00000134121/ENSG00000146555/ENSG00000021645/ENSG00000196092/ENSG00000154277/ENSG00000183044/ENSG00000174469/ENSG00000151012/ENSG00000136842/ENSG00000173898/ENSG00000173406/ENSG00000152413/ENSG00000164830/ENSG00000182372/ENSG00000171316/ENSG00000142192/ENSG00000263715/ENSG00000141458/ENSG00000109189
GO:0010039	response to iron ion	20	0.761185	1.91091	0.00085057	0.0170344	0.0139469	717	tags=35%, list=6%, signal=33%	ENSG00000145335/ENSG00000100292/ENSG00000135679/ENSG00000171791/ENSG00000183044/ENSG00000153162/ENSG00000100644
GO:0006488	dolichol-linked oligosaccharide biosynthetic process	19	-0.723331	-1.97753	0.000859493	0.0171666	0.0140551	2160	tags=68%, list=18%, signal=56%	ENSG00000167130/ENSG00000086848/ENSG00000163933/ENSG00000182858/ENSG00000088035/ENSG00000214160/ENSG00000033011/ENSG00000000419/ENSG00000117682/ENSG00000153989/ENSG00000172269/ENSG00000172339/ENSG00000119523
GO:0034976	response to endoplasmic reticulum stress	219	-0.346133	-1.44855	0.000875596	0.0174411	0.0142798	1365	tags=26%, list=11%, signal=24%	ENSG00000147475/ENSG00000204463/ENSG00000148572/ENSG00000097007/ENSG00000143183/ENSG00000064687/ENSG00000030110/ENSG00000213676/ENSG00000135506/ENSG00000177239/ENSG00000143222/ENSG00000165280/ENSG00000134001/ENSG00000086598/ENSG00000089248/ENSG00000153094/ENSG00000163527/ENSG00000162298/ENSG00000144224/ENSG00000044574/ENSG00000156709/ENSG00000131871/ENSG00000197930/ENSG00000072849/ENSG00000115806…
GO:0006936	muscle contraction	175	0.467902	1.62865	0.000883056	0.0175424	0.0143628	2302	tags=34%, list=19%, signal=28%	ENSG00000198467/ENSG00000129682/ENSG00000157404/ENSG00000132694/ENSG00000132932/ENSG00000163697/ENSG00000168356/ENSG00000157388/ENSG00000155962/ENSG00000145362/ENSG00000072954/ENSG00000156113/ENSG00000183044/ENSG00000170624/ENSG00000145349/ENSG00000138193/ENSG00000101400/ENSG00000136842/ENSG00000107796/ENSG00000120729/ENSG00000065534/ENSG00000196296/ENSG00000169252/ENSG00000121966/ENSG00000136717…
GO:0045936	negative regulation of phosphate metabolic process	260	0.427281	1.53587	0.000895604	0.017744	0.0145278	1949	tags=24%, list=16%, signal=21%	ENSG00000145335/ENSG00000145147/ENSG00000185950/ENSG00000148498/ENSG00000124762/ENSG00000185652/ENSG00000156052/ENSG00000070018/ENSG00000019991/ENSG00000133216/ENSG00000137642/ENSG00000155792/ENSG00000166068/ENSG00000106211/ENSG00000198053/ENSG00000132846/ENSG00000168734/ENSG00000150593/ENSG00000087088/ENSG00000197461/ENSG00000111537/ENSG00000188906/ENSG00000133789/ENSG00000106991/ENSG00000154277…
GO:0090114	COPII-coated vesicle budding	37	-0.584898	-1.85344	0.00091095	0.0179277	0.0146782	2330	tags=49%, list=20%, signal=39%	ENSG00000079332/ENSG00000100934/ENSG00000117153/ENSG00000157020/ENSG00000148396/ENSG00000176986/ENSG00000114354/ENSG00000138674/ENSG00000170043/ENSG00000154305/ENSG00000086598/ENSG00000138069/ENSG00000196655/ENSG00000170348/ENSG00000150961/ENSG00000101310/ENSG00000138073/ENSG00000186480
GO:0007173	epidermal growth factor receptor signaling pathway	75	0.559529	1.73971	0.000911841	0.0179277	0.0146782	1949	tags=35%, list=16%, signal=29%	ENSG00000213949/ENSG00000163235/ENSG00000139053/ENSG00000169129/ENSG00000050820/ENSG00000138193/ENSG00000196814/ENSG00000109458/ENSG00000169398/ENSG00000124181/ENSG00000108861/ENSG00000137936/ENSG00000140945/ENSG00000149177/ENSG00000112851/ENSG00000079385/ENSG00000141441/ENSG00000151422/ENSG00000121879/ENSG00000110395/ENSG00000077044/ENSG00000148082/ENSG00000157764/ENSG00000071051/ENSG00000176108…
GO:0006814	sodium ion transport	120	0.499945	1.66364	0.000912155	0.0179277	0.0146782	2180	tags=36%, list=18%, signal=30%	ENSG00000165238/ENSG00000129682/ENSG00000181804/ENSG00000196876/ENSG00000169432/ENSG00000168356/ENSG00000135750/ENSG00000108684/ENSG00000075673/ENSG00000196517/ENSG00000138411/ENSG00000146021/ENSG00000197208/ENSG00000145349/ENSG00000101400/ENSG00000171132/ENSG00000196632/ENSG00000169252/ENSG00000074621/ENSG00000118515/ENSG00000033867/ENSG00000069869/ENSG00000104936/ENSG00000144290/ENSG00000088836…
GO:0051053	negative regulation of DNA metabolic process	114	-0.420231	-1.62622	0.000920753	0.018001	0.0147382	2110	tags=31%, list=18%, signal=25%	ENSG00000127423/ENSG00000163191/ENSG00000107854/ENSG00000167513/ENSG00000075131/ENSG00000101596/ENSG00000258724/ENSG00000114127/ENSG00000140451/ENSG00000133895/ENSG00000172795/ENSG00000105821/ENSG00000147231/ENSG00000097007/ENSG00000187837/ENSG00000135486/ENSG00000169598/ENSG00000012061/ENSG00000184205/ENSG00000173614/ENSG00000182156/ENSG00000168298/ENSG00000112312/ENSG00000143799/ENSG00000051341…
GO:0051050	positive regulation of transport	547	0.374316	1.40722	0.000920698	0.018001	0.0147382	1931	tags=24%, list=16%, signal=21%	ENSG00000145335/ENSG00000185950/ENSG00000165238/ENSG00000129682/ENSG00000185652/ENSG00000175591/ENSG00000091428/ENSG00000133216/ENSG00000137642/ENSG00000118785/ENSG00000132932/ENSG00000163884/ENSG00000157388/ENSG00000204681/ENSG00000135679/ENSG00000123384/ENSG00000169213/ENSG00000198053/ENSG00000115884/ENSG00000145362/ENSG00000110723/ENSG00000156738/ENSG00000112715/ENSG00000112293/ENSG00000087088…
GO:0010563	negative regulation of phosphorus metabolic process	261	0.426122	1.53311	0.000924195	0.0180206	0.0147543	1949	tags=24%, list=16%, signal=21%	ENSG00000145335/ENSG00000145147/ENSG00000185950/ENSG00000148498/ENSG00000124762/ENSG00000185652/ENSG00000156052/ENSG00000070018/ENSG00000019991/ENSG00000133216/ENSG00000137642/ENSG00000155792/ENSG00000166068/ENSG00000106211/ENSG00000198053/ENSG00000132846/ENSG00000168734/ENSG00000150593/ENSG00000087088/ENSG00000197461/ENSG00000111537/ENSG00000188906/ENSG00000133789/ENSG00000106991/ENSG00000154277…
GO:0002713	negative regulation of B cell mediated immunity	11	-0.798226	-1.89388	0.00093473	0.0181303	0.0148441	691	tags=27%, list=6%, signal=26%	ENSG00000111679/ENSG00000117322/ENSG00000203710
GO:0002890	negative regulation of immunoglobulin mediated immune response	11	-0.798226	-1.89388	0.00093473	0.0181303	0.0148441	691	tags=27%, list=6%, signal=26%	ENSG00000111679/ENSG00000117322/ENSG00000203710
GO:0045913	positive regulation of carbohydrate metabolic process	52	0.616881	1.80206	0.000939458	0.0181743	0.0148801	1820	tags=37%, list=15%, signal=31%	ENSG00000145335/ENSG00000185950/ENSG00000112293/ENSG00000111537/ENSG00000169047/ENSG00000141682/ENSG00000171631/ENSG00000122223/ENSG00000171105/ENSG00000166123/ENSG00000171132/ENSG00000100644/ENSG00000143199/ENSG00000181722/ENSG00000150907/ENSG00000142192/ENSG00000127334/ENSG00000008405/ENSG00000089041
GO:2000253	positive regulation of feeding behavior	5	-0.921148	-1.7555	0.000944948	0.0182328	0.014928	4	tags=40%, list=0%, signal=40%	ENSG00000070761/ENSG00000119508
GO:1901992	positive regulation of mitotic cell cycle phase transition	73	-0.483323	-1.74356	0.000951746	0.018277	0.0149642	1177	tags=26%, list=10%, signal=24%	ENSG00000089053/ENSG00000170312/ENSG00000158402/ENSG00000134057/ENSG00000135476/ENSG00000123473/ENSG00000172167/ENSG00000114867/ENSG00000146670/ENSG00000164045/ENSG00000126787/ENSG00000143476/ENSG00000161692/ENSG00000175063/ENSG00000112029/ENSG00000162733/ENSG00000101224/ENSG00000117399/ENSG00000094804
GO:0090066	regulation of anatomical structure size	317	0.409178	1.49159	0.000952183	0.018277	0.0149642	2340	tags=28%, list=20%, signal=23%	ENSG00000165633/ENSG00000145147/ENSG00000221955/ENSG00000213949/ENSG00000129682/ENSG00000175591/ENSG00000131711/ENSG00000118785/ENSG00000155792/ENSG00000169213/ENSG00000105426/ENSG00000059377/ENSG00000112715/ENSG00000108684/ENSG00000187323/ENSG00000113504/ENSG00000188906/ENSG00000133789/ENSG00000156113/ENSG00000099834/ENSG00000168758/ENSG00000179604/ENSG00000101400/ENSG00000136842/ENSG00000173898…
GO:1903305	regulation of regulated secretory pathway	78	0.544724	1.71017	0.000963441	0.0184451	0.0151019	1828	tags=36%, list=15%, signal=31%	ENSG00000079841/ENSG00000066294/ENSG00000188906/ENSG00000121807/ENSG00000168961/ENSG00000122012/ENSG00000077238/ENSG00000160255/ENSG00000126583/ENSG00000117016/ENSG00000166501/ENSG00000115839/ENSG00000116473/ENSG00000106089/ENSG00000079385/ENSG00000169896/ENSG00000108306/ENSG00000108262/ENSG00000151422/ENSG00000033327/ENSG00000147044/ENSG00000084093/ENSG00000198794/ENSG00000204642/ENSG00000157764…
GO:0006901	vesicle coating	33	-0.605507	-1.86785	0.000966195	0.0184501	0.0151059	2330	tags=45%, list=20%, signal=37%	ENSG00000117153/ENSG00000148396/ENSG00000182400/ENSG00000114354/ENSG00000107862/ENSG00000170043/ENSG00000086598/ENSG00000184840/ENSG00000177879/ENSG00000065000/ENSG00000157823/ENSG00000196655/ENSG00000170348/ENSG00000242247/ENSG00000138073
GO:0048565	digestive tract development	54	0.600781	1.77497	0.000981349	0.0186431	0.0152639	2369	tags=39%, list=20%, signal=31%	ENSG00000130707/ENSG00000124762/ENSG00000157404/ENSG00000171791/ENSG00000099139/ENSG00000114739/ENSG00000166949/ENSG00000205213/ENSG00000100644/ENSG00000111087/ENSG00000078699/ENSG00000008710/ENSG00000166250/ENSG00000115109/ENSG00000163251/ENSG00000101213/ENSG00000052850/ENSG00000078237/ENSG00000196839/ENSG00000156574/ENSG00000128918
GO:0008360	regulation of cell shape	102	0.520159	1.69501	0.000981014	0.0186431	0.0152639	2059	tags=29%, list=17%, signal=25%	ENSG00000148935/ENSG00000138771/ENSG00000157404/ENSG00000004399/ENSG00000112715/ENSG00000132970/ENSG00000196576/ENSG00000179604/ENSG00000145555/ENSG00000076356/ENSG00000160255/ENSG00000128585/ENSG00000136040/ENSG00000169398/ENSG00000114554/ENSG00000023902/ENSG00000147010/ENSG00000119729/ENSG00000157827/ENSG00000180263/ENSG00000148468/ENSG00000164050/ENSG00000099260/ENSG00000161791/ENSG00000101336…
GO:0007600	sensory perception	248	0.436804	1.56689	0.00100275	0.0190008	0.0155568	1717	tags=24%, list=14%, signal=21%	ENSG00000157404/ENSG00000196549/ENSG00000139053/ENSG00000185483/ENSG00000184156/ENSG00000132932/ENSG00000169432/ENSG00000168356/ENSG00000157388/ENSG00000198963/ENSG00000138795/ENSG00000139988/ENSG00000108684/ENSG00000101850/ENSG00000079215/ENSG00000079841/ENSG00000170819/ENSG00000184058/ENSG00000166833/ENSG00000108370/ENSG00000137841/ENSG00000175197/ENSG00000121807/ENSG00000101849/ENSG00000099204…
GO:0140053	mitochondrial gene expression	140	-0.401339	-1.587	0.00101416	0.0191679	0.0156937	3826	tags=49%, list=32%, signal=34%	ENSG00000159111/ENSG00000107815/ENSG00000122140/ENSG00000138399/ENSG00000135900/ENSG00000171421/ENSG00000136522/ENSG00000197345/ENSG00000132356/ENSG00000112996/ENSG00000122033/ENSG00000174173/ENSG00000136270/ENSG00000172172/ENSG00000155906/ENSG00000130349/ENSG00000086504/ENSG00000178694/ENSG00000167862/ENSG00000006744/ENSG00000106591/ENSG00000172171/ENSG00000156502/ENSG00000175756/ENSG00000257218…
GO:0051588	regulation of neurotransmitter transport	55	0.597985	1.77878	0.00103255	0.0194658	0.0159375	1744	tags=36%, list=15%, signal=31%	ENSG00000145335/ENSG00000175471/ENSG00000169213/ENSG00000079841/ENSG00000188906/ENSG00000122012/ENSG00000117009/ENSG00000126583/ENSG00000117016/ENSG00000166501/ENSG00000115839/ENSG00000116473/ENSG00000106089/ENSG00000108306/ENSG00000108262/ENSG00000147044/ENSG00000134294/ENSG00000196712/ENSG00000157764/ENSG00000136854
GO:0051988	regulation of attachment of spindle microtubules to kinetochore	20	-0.683988	-1.86565	0.00105042	0.0197521	0.016172	916	tags=55%, list=8%, signal=51%	ENSG00000068903/ENSG00000117650/ENSG00000114346/ENSG00000134690/ENSG00000178999/ENSG00000134057/ENSG00000149503/ENSG00000161800/ENSG00000089685/ENSG00000086827/ENSG00000174442
GO:0097553	calcium ion transmembrane import into cytosol	108	0.503175	1.64981	0.00107548	0.020172	0.0165158	872	tags=20%, list=7%, signal=19%	ENSG00000145335/ENSG00000162430/ENSG00000196876/ENSG00000169432/ENSG00000168356/ENSG00000157388/ENSG00000155962/ENSG00000145362/ENSG00000156738/ENSG00000171791/ENSG00000087088/ENSG00000137841/ENSG00000072954/ENSG00000175197/ENSG00000171631/ENSG00000145349/ENSG00000138193/ENSG00000123104/ENSG00000171132/ENSG00000074621/ENSG00000124181/ENSG00000151320
GO:0051984	positive regulation of chromosome segregation	25	-0.661651	-1.91614	0.00110638	0.020699	0.0169472	1576	tags=52%, list=13%, signal=45%	ENSG00000070950/ENSG00000151503/ENSG00000136824/ENSG00000121152/ENSG00000170312/ENSG00000146918/ENSG00000134690/ENSG00000178999/ENSG00000134057/ENSG00000149503/ENSG00000089685/ENSG00000109805/ENSG00000094804
GO:0007219	Notch signaling pathway	102	0.517643	1.68681	0.00111181	0.0207483	0.0169875	1637	tags=23%, list=14%, signal=20%	ENSG00000148935/ENSG00000102935/ENSG00000196782/ENSG00000157404/ENSG00000135144/ENSG00000101384/ENSG00000107954/ENSG00000110042/ENSG00000184384/ENSG00000128965/ENSG00000163513/ENSG00000072134/ENSG00000196975/ENSG00000109670/ENSG00000078699/ENSG00000138756/ENSG00000178234/ENSG00000071537/ENSG00000105810/ENSG00000184916/ENSG00000197070/ENSG00000108219/ENSG00000142192
GO:0002694	regulation of leukocyte activation	395	0.396108	1.46615	0.00112383	0.0209196	0.0171278	2027	tags=24%, list=17%, signal=21%	ENSG00000145335/ENSG00000106952/ENSG00000185950/ENSG00000151208/ENSG00000124762/ENSG00000205755/ENSG00000118432/ENSG00000065675/ENSG00000125726/ENSG00000134539/ENSG00000135144/ENSG00000162511/ENSG00000197646/ENSG00000133216/ENSG00000160856/ENSG00000198053/ENSG00000153064/ENSG00000138795/ENSG00000170677/ENSG00000159216/ENSG00000171791/ENSG00000181847/ENSG00000066294/ENSG00000124766/ENSG00000111537…
GO:0035329	hippo signaling	32	0.673785	1.83792	0.00113177	0.0209822	0.0171791	1727	tags=34%, list=15%, signal=29%	ENSG00000187079/ENSG00000151208/ENSG00000151718/ENSG00000007866/ENSG00000120162/ENSG00000104375/ENSG00000283154/ENSG00000150457/ENSG00000173542/ENSG00000113645/ENSG00000139926
GO:0051298	centrosome duplication	62	-0.505574	-1.78094	0.00113287	0.0209822	0.0171791	2987	tags=45%, list=25%, signal=34%	ENSG00000135372/ENSG00000083937/ENSG00000186166/ENSG00000101639/ENSG00000101421/ENSG00000174799/ENSG00000163611/ENSG00000139618/ENSG00000116127/ENSG00000119541/ENSG00000130724/ENSG00000156876/ENSG00000168014/ENSG00000086065/ENSG00000012048/ENSG00000131165/ENSG00000110172/ENSG00000080986/ENSG00000075702/ENSG00000145632/ENSG00000103995/ENSG00000176155/ENSG00000182923/ENSG00000168944/ENSG00000123473…
GO:0072073	kidney epithelium development	69	0.56857	1.75192	0.0011397	0.021056	0.0172395	2326	tags=42%, list=20%, signal=34%	ENSG00000145147/ENSG00000163884/ENSG00000125430/ENSG00000115884/ENSG00000112715/ENSG00000171791/ENSG00000101384/ENSG00000146021/ENSG00000166949/ENSG00000205213/ENSG00000157483/ENSG00000135414/ENSG00000151490/ENSG00000162849/ENSG00000081181/ENSG00000179222/ENSG00000141646/ENSG00000197256/ENSG00000145536/ENSG00000176788/ENSG00000137834/ENSG00000008710/ENSG00000153936/ENSG00000175003/ENSG00000171456…
GO:0000086	G2/M transition of mitotic cell cycle	117	-0.409279	-1.58302	0.00115056	0.0212036	0.0173604	2113	tags=35%, list=18%, signal=29%	ENSG00000143624/ENSG00000214517/ENSG00000158019/ENSG00000120539/ENSG00000165304/ENSG00000117724/ENSG00000012048/ENSG00000258724/ENSG00000167325/ENSG00000155666/ENSG00000164754/ENSG00000097046/ENSG00000092853/ENSG00000127564/ENSG00000111206/ENSG00000135249/ENSG00000079805/ENSG00000137331/ENSG00000176155/ENSG00000166851/ENSG00000170312/ENSG00000158402/ENSG00000118193/ENSG00000085563/ENSG00000178999…
GO:0060688	regulation of morphogenesis of a branching structure	18	0.764757	1.85945	0.00117121	0.0214771	0.0175842	1115	tags=44%, list=9%, signal=40%	ENSG00000019991/ENSG00000112715/ENSG00000197461/ENSG00000119866/ENSG00000188906/ENSG00000205213/ENSG00000091831/ENSG00000179222
GO:0046928	regulation of neurotransmitter secretion	48	0.614742	1.77742	0.00116967	0.0214771	0.0175842	1906	tags=42%, list=16%, signal=35%	ENSG00000145335/ENSG00000175471/ENSG00000079841/ENSG00000188906/ENSG00000122012/ENSG00000117009/ENSG00000126583/ENSG00000117016/ENSG00000166501/ENSG00000115839/ENSG00000116473/ENSG00000106089/ENSG00000108306/ENSG00000108262/ENSG00000147044/ENSG00000134294/ENSG00000196712/ENSG00000157764/ENSG00000136854/ENSG00000075073
GO:0010594	regulation of endothelial cell migration	98	0.521938	1.68919	0.00118046	0.021593	0.0176792	993	tags=21%, list=8%, signal=20%	ENSG00000183287/ENSG00000145147/ENSG00000156234/ENSG00000100292/ENSG00000166068/ENSG00000106211/ENSG00000112715/ENSG00000112293/ENSG00000133121/ENSG00000050820/ENSG00000114861/ENSG00000154229/ENSG00000100644/ENSG00000048052/ENSG00000169398/ENSG00000124181/ENSG00000109670/ENSG00000137509/ENSG00000117020/ENSG00000116717/ENSG00000101017
GO:0035725	sodium ion transmembrane transport	87	0.540378	1.71701	0.00120406	0.0219705	0.0179882	2180	tags=37%, list=18%, signal=30%	ENSG00000165238/ENSG00000129682/ENSG00000181804/ENSG00000196876/ENSG00000169432/ENSG00000168356/ENSG00000135750/ENSG00000108684/ENSG00000075673/ENSG00000196517/ENSG00000138411/ENSG00000145349/ENSG00000101400/ENSG00000171132/ENSG00000196632/ENSG00000074621/ENSG00000033867/ENSG00000069869/ENSG00000144290/ENSG00000088836/ENSG00000143153/ENSG00000185052/ENSG00000136531/ENSG00000130821/ENSG00000198648…
GO:0007435	salivary gland morphogenesis	12	0.813642	1.79888	0.00123165	0.0224184	0.018355	815	tags=42%, list=7%, signal=39%	ENSG00000004399/ENSG00000019991/ENSG00000197461/ENSG00000158813/ENSG00000114554
GO:0099565	chemical synaptic transmission, postsynaptic	59	0.59685	1.79225	0.00123621	0.0224462	0.0183777	1930	tags=29%, list=16%, signal=24%	ENSG00000145335/ENSG00000179915/ENSG00000146938/ENSG00000144847/ENSG00000079841/ENSG00000188906/ENSG00000183044/ENSG00000169252/ENSG00000104936/ENSG00000115839/ENSG00000106089/ENSG00000067606/ENSG00000101040/ENSG00000142192/ENSG00000145451/ENSG00000089041/ENSG00000138814
GO:0010948	negative regulation of cell cycle process	244	-0.347648	-1.46841	0.00124014	0.0224623	0.0183909	1977	tags=28%, list=17%, signal=24%	ENSG00000167513/ENSG00000152253/ENSG00000117724/ENSG00000075131/ENSG00000012048/ENSG00000100726/ENSG00000129173/ENSG00000258724/ENSG00000117650/ENSG00000164754/ENSG00000080986/ENSG00000111276/ENSG00000040275/ENSG00000037474/ENSG00000092853/ENSG00000154473/ENSG00000127564/ENSG00000145632/ENSG00000130413/ENSG00000135249/ENSG00000137331/ENSG00000166851/ENSG00000137812/ENSG00000170312/ENSG00000144554…
GO:0002183	cytoplasmic translational initiation	39	-0.54993	-1.74686	0.00125204	0.0226224	0.018522	3829	tags=69%, list=32%, signal=47%	ENSG00000232119/ENSG00000130741/ENSG00000180574/ENSG00000139726/ENSG00000165819/ENSG00000143486/ENSG00000084623/ENSG00000147677/ENSG00000100353/ENSG00000130811/ENSG00000184110/ENSG00000100129/ENSG00000198492/ENSG00000107581/ENSG00000104408/ENSG00000198793/ENSG00000104131/ENSG00000175390/ENSG00000154059/ENSG00000178982/ENSG00000106263/ENSG00000070785/ENSG00000125457/ENSG00000142541/ENSG00000149100…
GO:0002924	negative regulation of humoral immune response mediated by circulating immunoglobulin	6	-0.889743	-1.77997	0.00126491	0.0227992	0.0186668	691	tags=50%, list=6%, signal=47%	ENSG00000111679/ENSG00000117322/ENSG00000203710
GO:0030111	regulation of Wnt signaling pathway	205	0.447412	1.57498	0.0012712	0.0228568	0.0187139	1805	tags=25%, list=15%, signal=22%	ENSG00000165238/ENSG00000156052/ENSG00000181449/ENSG00000163884/ENSG00000123384/ENSG00000138795/ENSG00000132846/ENSG00000183579/ENSG00000162998/ENSG00000154856/ENSG00000158813/ENSG00000167693/ENSG00000180694/ENSG00000124766/ENSG00000135299/ENSG00000188906/ENSG00000169554/ENSG00000120738/ENSG00000175197/ENSG00000101849/ENSG00000177565/ENSG00000166949/ENSG00000205213/ENSG00000148737/ENSG00000141956…
GO:0071549	cellular response to dexamethasone stimulus	19	0.763679	1.88347	0.00128445	0.0228906	0.0187415	1122	tags=26%, list=9%, signal=24%	ENSG00000130707/ENSG00000140443/ENSG00000168209/ENSG00000185420/ENSG00000113580
GO:0001945	lymph vessel development	16	0.779647	1.83671	0.00128546	0.0228906	0.0187415	520	tags=38%, list=4%, signal=36%	ENSG00000183287/ENSG00000112715/ENSG00000184058/ENSG00000114739/ENSG00000173706/ENSG00000152104
GO:0060079	excitatory postsynaptic potential	56	0.594095	1.76793	0.00128431	0.0228906	0.0187415	1930	tags=29%, list=16%, signal=24%	ENSG00000145335/ENSG00000179915/ENSG00000146938/ENSG00000144847/ENSG00000079841/ENSG00000188906/ENSG00000169252/ENSG00000104936/ENSG00000115839/ENSG00000106089/ENSG00000067606/ENSG00000101040/ENSG00000142192/ENSG00000145451/ENSG00000089041/ENSG00000138814
GO:1901655	cellular response to ketone	69	0.56612	1.74437	0.00127823	0.0228906	0.0187415	1122	tags=17%, list=9%, signal=16%	ENSG00000130707/ENSG00000041982/ENSG00000140443/ENSG00000118785/ENSG00000168229/ENSG00000171631/ENSG00000168209/ENSG00000171132/ENSG00000118515/ENSG00000185420/ENSG00000117586/ENSG00000113580
GO:0006775	fat-soluble vitamin metabolic process	21	0.744035	1.89075	0.00128949	0.022907	0.018755	667	tags=19%, list=6%, signal=18%	ENSG00000015520/ENSG00000111537/ENSG00000181019/ENSG00000186104
GO:0098869	cellular oxidant detoxification	52	0.607053	1.77335	0.00129925	0.023025	0.0188516	1318	tags=33%, list=11%, signal=29%	ENSG00000130766/ENSG00000155962/ENSG00000130508/ENSG00000122378/ENSG00000085871/ENSG00000132965/ENSG00000167693/ENSG00000181019/ENSG00000198431/ENSG00000213316/ENSG00000084207/ENSG00000211445/ENSG00000120733/ENSG00000080546/ENSG00000167468/ENSG00000137857/ENSG00000095303
GO:0034501	protein localization to kinetochore	15	-0.737095	-1.89747	0.00132333	0.0230647	0.0188841	1795	tags=67%, list=15%, signal=57%	ENSG00000031691/ENSG00000040275/ENSG00000154473/ENSG00000137812/ENSG00000170312/ENSG00000178999/ENSG00000172167/ENSG00000086827/ENSG00000112742/ENSG00000174442
GO:1903083	protein localization to condensed chromosome	15	-0.737095	-1.89747	0.00132333	0.0230647	0.0188841	1795	tags=67%, list=15%, signal=57%	ENSG00000031691/ENSG00000040275/ENSG00000154473/ENSG00000137812/ENSG00000170312/ENSG00000178999/ENSG00000172167/ENSG00000086827/ENSG00000112742/ENSG00000174442
GO:0006360	transcription by RNA polymerase I	61	-0.496201	-1.7387	0.00131293	0.0230647	0.0188841	3470	tags=52%, list=29%, signal=37%	ENSG00000136045/ENSG00000131188/ENSG00000068654/ENSG00000145220/ENSG00000104884/ENSG00000066379/ENSG00000178409/ENSG00000163882/ENSG00000099956/ENSG00000115750/ENSG00000164338/ENSG00000110768/ENSG00000187531/ENSG00000125482/ENSG00000084073/ENSG00000100142/ENSG00000198793/ENSG00000125630/ENSG00000143498/ENSG00000137054/ENSG00000165732/ENSG00000147669/ENSG00000103168/ENSG00000119285/ENSG00000115368…
GO:0006486	protein glycosylation	141	-0.385656	-1.5316	0.00131415	0.0230647	0.0188841	1826	tags=33%, list=15%, signal=28%	ENSG00000128268/ENSG00000086848/ENSG00000167110/ENSG00000187446/ENSG00000163389/ENSG00000171155/ENSG00000163933/ENSG00000182858/ENSG00000088035/ENSG00000140650/ENSG00000214160/ENSG00000120697/ENSG00000033011/ENSG00000131446/ENSG00000115275/ENSG00000000419/ENSG00000136840/ENSG00000117682/ENSG00000163527/ENSG00000139629/ENSG00000115339/ENSG00000153989/ENSG00000102158/ENSG00000102595/ENSG00000136542…
GO:0043413	macromolecule glycosylation	141	-0.385656	-1.5316	0.00131415	0.0230647	0.0188841	1826	tags=33%, list=15%, signal=28%	ENSG00000128268/ENSG00000086848/ENSG00000167110/ENSG00000187446/ENSG00000163389/ENSG00000171155/ENSG00000163933/ENSG00000182858/ENSG00000088035/ENSG00000140650/ENSG00000214160/ENSG00000120697/ENSG00000033011/ENSG00000131446/ENSG00000115275/ENSG00000000419/ENSG00000136840/ENSG00000117682/ENSG00000163527/ENSG00000139629/ENSG00000115339/ENSG00000153989/ENSG00000102158/ENSG00000102595/ENSG00000136542…
GO:0045787	positive regulation of cell cycle	231	-0.344334	-1.44163	0.00132004	0.0230647	0.0188841	1778	tags=27%, list=15%, signal=24%	ENSG00000094880/ENSG00000167325/ENSG00000132109/ENSG00000164754/ENSG00000080986/ENSG00000070950/ENSG00000176208/ENSG00000198663/ENSG00000179218/ENSG00000097046/ENSG00000151503/ENSG00000122966/ENSG00000133302/ENSG00000097007/ENSG00000136824/ENSG00000163806/ENSG00000089053/ENSG00000176155/ENSG00000162337/ENSG00000121152/ENSG00000092295/ENSG00000170312/ENSG00000146918/ENSG00000158402/ENSG00000153094…
GO:0009628	response to abiotic stimulus	727	0.354759	1.34749	0.00131072	0.0230647	0.0188841	1170	tags=14%, list=10%, signal=13%	ENSG00000041982/ENSG00000113739/ENSG00000120889/ENSG00000137757/ENSG00000179915/ENSG00000124762/ENSG00000105967/ENSG00000165197/ENSG00000100292/ENSG00000156052/ENSG00000181449/ENSG00000157404/ENSG00000140443/ENSG00000153904/ENSG00000162433/ENSG00000152402/ENSG00000134138/ENSG00000196549/ENSG00000131711/ENSG00000184156/ENSG00000152894/ENSG00000132932/ENSG00000115183/ENSG00000169432/ENSG00000168356…
GO:0032890	regulation of organic acid transport	39	0.62785	1.7614	0.00134418	0.0233336	0.0191043	1820	tags=38%, list=15%, signal=33%	ENSG00000145335/ENSG00000185950/ENSG00000204681/ENSG00000183044/ENSG00000117009/ENSG00000144746/ENSG00000149150/ENSG00000185532/ENSG00000115839/ENSG00000167703/ENSG00000134294/ENSG00000108984/ENSG00000069764/ENSG00000136854/ENSG00000089041
GO:0050906	detection of stimulus involved in sensory perception	46	0.616646	1.75387	0.00135232	0.0233336	0.0191043	1175	tags=30%, list=10%, signal=28%	ENSG00000157404/ENSG00000132932/ENSG00000169432/ENSG00000168356/ENSG00000108684/ENSG00000137841/ENSG00000171459/ENSG00000121966/ENSG00000188107/ENSG00000169962/ENSG00000154864/ENSG00000170790/ENSG00000277481/ENSG00000171496
GO:0003279	cardiac septum development	58	0.586816	1.7521	0.00134863	0.0233336	0.0191043	2017	tags=34%, list=17%, signal=29%	ENSG00000145147/ENSG00000004399/ENSG00000135679/ENSG00000145362/ENSG00000101384/ENSG00000184058/ENSG00000124766/ENSG00000106991/ENSG00000173706/ENSG00000163513/ENSG00000127418/ENSG00000069702/ENSG00000141646/ENSG00000117707/ENSG00000106799/ENSG00000137834/ENSG00000171316/ENSG00000107779/ENSG00000135766/ENSG00000101665
GO:0007612	learning	82	0.535719	1.69816	0.00135455	0.0233336	0.0191043	1730	tags=29%, list=15%, signal=25%	ENSG00000179915/ENSG00000165246/ENSG00000129682/ENSG00000146938/ENSG00000157404/ENSG00000134138/ENSG00000133216/ENSG00000115183/ENSG00000021645/ENSG00000103034/ENSG00000171105/ENSG00000174469/ENSG00000151012/ENSG00000172425/ENSG00000100644/ENSG00000128487/ENSG00000100600/ENSG00000182372/ENSG00000108262/ENSG00000128829/ENSG00000196712/ENSG00000142192/ENSG00000010810/ENSG00000157764
GO:0030308	negative regulation of cell growth	119	0.504741	1.67335	0.00135145	0.0233336	0.0191043	1757	tags=24%, list=15%, signal=20%	ENSG00000145147/ENSG00000124762/ENSG00000129682/ENSG00000130766/ENSG00000118785/ENSG00000130147/ENSG00000105426/ENSG00000162998/ENSG00000171791/ENSG00000187323/ENSG00000119866/ENSG00000057019/ENSG00000114861/ENSG00000168758/ENSG00000166949/ENSG00000133104/ENSG00000135503/ENSG00000127870/ENSG00000039068/ENSG00000149177/ENSG00000022267/ENSG00000141646/ENSG00000140009/ENSG00000083290/ENSG00000066084…
GO:0051315	attachment of mitotic spindle microtubules to kinetochore	21	-0.676844	-1.87715	0.00136218	0.0234105	0.0191673	2190	tags=57%, list=18%, signal=47%	ENSG00000101367/ENSG00000167513/ENSG00000080986/ENSG00000145919/ENSG00000134690/ENSG00000178999/ENSG00000149503/ENSG00000089685/ENSG00000138778/ENSG00000167842/ENSG00000143228/ENSG00000142945
GO:0000165	MAPK cascade	460	0.37809	1.4065	0.00136681	0.0234356	0.0191878	1904	tags=24%, list=16%, signal=21%	ENSG00000131080/ENSG00000165238/ENSG00000213949/ENSG00000129682/ENSG00000185652/ENSG00000181449/ENSG00000157404/ENSG00000163235/ENSG00000140443/ENSG00000019991/ENSG00000139053/ENSG00000162511/ENSG00000133216/ENSG00000137642/ENSG00000166068/ENSG00000160856/ENSG00000198053/ENSG00000153064/ENSG00000081913/ENSG00000112715/ENSG00000163491/ENSG00000162772/ENSG00000178607/ENSG00000172985/ENSG00000103034…
GO:0034694	response to prostaglandin	18	0.76093	1.85014	0.0014039	0.0240158	0.0196628	1107	tags=44%, list=9%, signal=40%	ENSG00000041982/ENSG00000168356/ENSG00000168229/ENSG00000171631/ENSG00000175899/ENSG00000171132/ENSG00000117586/ENSG00000069702
GO:0051047	positive regulation of secretion	176	0.452298	1.57669	0.00143394	0.024473	0.0200371	1930	tags=30%, list=16%, signal=26%	ENSG00000145335/ENSG00000185950/ENSG00000175591/ENSG00000091428/ENSG00000118785/ENSG00000204681/ENSG00000115884/ENSG00000110723/ENSG00000112293/ENSG00000124766/ENSG00000111537/ENSG00000081803/ENSG00000170011/ENSG00000183044/ENSG00000117009/ENSG00000077238/ENSG00000160255/ENSG00000164756/ENSG00000153162/ENSG00000171132/ENSG00000148737/ENSG00000100644/ENSG00000136573/ENSG00000119714/ENSG00000166501…
GO:1901970	positive regulation of mitotic sister chromatid separation	17	-0.708433	-1.88784	0.00144253	0.0245628	0.0201107	1177	tags=59%, list=10%, signal=53%	ENSG00000094880/ENSG00000089053/ENSG00000134690/ENSG00000178999/ENSG00000149503/ENSG00000135476/ENSG00000089685/ENSG00000126787/ENSG00000175063/ENSG00000117399
GO:0035904	aorta development	37	0.647286	1.80693	0.00145693	0.0247206	0.0202399	1833	tags=35%, list=15%, signal=30%	ENSG00000004399/ENSG00000123384/ENSG00000101384/ENSG00000184058/ENSG00000124766/ENSG00000106991/ENSG00000163513/ENSG00000065534/ENSG00000113721/ENSG00000117707/ENSG00000137834/ENSG00000171316/ENSG00000107779
GO:0032412	regulation of monoatomic ion transmembrane transporter activity	111	0.505942	1.66266	0.00145848	0.0247206	0.0202399	2173	tags=35%, list=18%, signal=29%	ENSG00000165238/ENSG00000129682/ENSG00000162430/ENSG00000196730/ENSG00000133216/ENSG00000157388/ENSG00000155962/ENSG00000145362/ENSG00000196517/ENSG00000138411/ENSG00000111537/ENSG00000121807/ENSG00000171631/ENSG00000145349/ENSG00000198420/ENSG00000171132/ENSG00000196632/ENSG00000196296/ENSG00000169252/ENSG00000151320/ENSG00000152413/ENSG00000069869/ENSG00000022267/ENSG00000167323/ENSG00000143153…
GO:2000310	regulation of NMDA receptor activity	9	0.859606	1.78731	0.00146193	0.0247223	0.0202413	480	tags=56%, list=4%, signal=53%	ENSG00000196730/ENSG00000133216/ENSG00000196517/ENSG00000111537/ENSG00000121807
GO:0048662	negative regulation of smooth muscle cell proliferation	22	0.72546	1.86277	0.00150332	0.0253064	0.0207195	424	tags=27%, list=4%, signal=26%	ENSG00000124762/ENSG00000100292/ENSG00000219438/ENSG00000103034/ENSG00000150593/ENSG00000111537
GO:0042551	neuron maturation	23	0.715177	1.85892	0.00150155	0.0253064	0.0207195	2298	tags=57%, list=19%, signal=46%	ENSG00000184156/ENSG00000171791/ENSG00000119866/ENSG00000188906/ENSG00000188157/ENSG00000174469/ENSG00000158470/ENSG00000074660/ENSG00000142192/ENSG00000120049/ENSG00000091129/ENSG00000006607/ENSG00000073803
GO:1904407	positive regulation of nitric oxide metabolic process	20	0.746681	1.87449	0.00151295	0.0254106	0.0208048	601	tags=25%, list=5%, signal=24%	ENSG00000130707/ENSG00000153904/ENSG00000111537/ENSG00000171105/ENSG00000166949
GO:0051965	positive regulation of synapse assembly	24	0.719309	1.88235	0.00152108	0.0254316	0.020822	1145	tags=33%, list=10%, signal=30%	ENSG00000151208/ENSG00000179915/ENSG00000133216/ENSG00000108684/ENSG00000198908/ENSG00000188157/ENSG00000139211/ENSG00000040341
GO:0050673	epithelial cell proliferation	231	0.434967	1.55059	0.00151939	0.0254316	0.020822	1423	tags=21%, list=12%, signal=19%	ENSG00000165633/ENSG00000185950/ENSG00000124762/ENSG00000165197/ENSG00000100292/ENSG00000181449/ENSG00000157404/ENSG00000163235/ENSG00000019991/ENSG00000152894/ENSG00000112715/ENSG00000178607/ENSG00000101384/ENSG00000087088/ENSG00000184058/ENSG00000169554/ENSG00000111536/ENSG00000172216/ENSG00000154229/ENSG00000130770/ENSG00000166949/ENSG00000205213/ENSG00000153162/ENSG00000134013/ENSG00000148737…
GO:0002042	cell migration involved in sprouting angiogenesis	33	0.648846	1.77632	0.00153322	0.0255767	0.0209408	918	tags=30%, list=8%, signal=28%	ENSG00000145147/ENSG00000100292/ENSG00000166068/ENSG00000111863/ENSG00000112715/ENSG00000112293/ENSG00000133121/ENSG00000048052/ENSG00000109670/ENSG00000117020
GO:1903531	negative regulation of secretion by cell	82	0.530631	1.68203	0.00154979	0.025795	0.0211195	2097	tags=37%, list=18%, signal=30%	ENSG00000145335/ENSG00000118432/ENSG00000204681/ENSG00000111863/ENSG00000168952/ENSG00000066294/ENSG00000169047/ENSG00000121807/ENSG00000168961/ENSG00000067141/ENSG00000183044/ENSG00000118263/ENSG00000135631/ENSG00000185532/ENSG00000116473/ENSG00000079385/ENSG00000090565/ENSG00000150907/ENSG00000100300/ENSG00000084093/ENSG00000196712/ENSG00000049245/ENSG00000204642/ENSG00000100604/ENSG00000157764…
GO:0031649	heat generation	9	0.857582	1.7831	0.00159408	0.0264724	0.0216742	711	tags=44%, list=6%, signal=42%	ENSG00000118432/ENSG00000183044/ENSG00000130304/ENSG00000169252
GO:1902969	mitotic DNA replication	16	-0.726282	-1.91381	0.00161231	0.0267152	0.0218729	1011	tags=88%, list=9%, signal=80%	ENSG00000101868/ENSG00000076003/ENSG00000105486/ENSG00000022277/ENSG00000139618/ENSG00000084073/ENSG00000073111/ENSG00000112118/ENSG00000167900/ENSG00000101003/ENSG00000104738/ENSG00000093009/ENSG00000051180/ENSG00000181938
GO:0007017	microtubule-based process	667	-0.261071	-1.20332	0.0016553	0.0273661	0.0224059	2349	tags=27%, list=20%, signal=23%	ENSG00000116127/ENSG00000186638/ENSG00000119541/ENSG00000175203/ENSG00000187535/ENSG00000132341/ENSG00000089289/ENSG00000130724/ENSG00000140854/ENSG00000135525/ENSG00000156876/ENSG00000139350/ENSG00000101367/ENSG00000100345/ENSG00000165480/ENSG00000168014/ENSG00000204843/ENSG00000109062/ENSG00000127423/ENSG00000137100/ENSG00000126524/ENSG00000073350/ENSG00000182504/ENSG00000137804/ENSG00000100360…
[truncated: 146 more rows]
