# Supplementary material for: DIS3 licenses B cells for plasma cell differentiation in humans
Source: Cell Mol Immunol. 2025 Nov 25;23(1):31–47. doi: 10.1038/s41423-025-01369-5 (PMC12753682; doi:10.1038/s41423-025-01369-5)
Supplement: Supplementary file 10 — Supplementary table 3 [file 41423_2025_1369_MOESM10_ESM.xlsx]

## Sheet: Reagents
Designation	Manufacturer	Reference	Application
Microscopy
Antigen fix (4% paraformaldehyde)	Diapath	Cat. #P0016	Microscopy
Fluoromount-G®	Southern Biotech	Cat. #17984-25	Microscopy
SYTOX™ Green Nucleic Acid Stain	Invitrogen	Cat. #S7020	Microscopy
Western immunoblotting and ELISA
RIPA Lysis and Extraction Buffer	ThermoFisher Scientific	Cat. #89900	Western blot
Pierce™ Bradford Plus Protein Assay Reagent	ThermoFisher Scientific	Cat. #5000006	Western blot
NuPAGE™ Bis-Tris Mini Protein Gels, 4–12%, 1.0–1.5 mm	ThermoFisher Scientific	Cat. #NP0322BOX	Western blot
iBlot™ 2 Transfer Stacks, PVDF, mini	ThermoFisher Scientific	Cat. #IB24002	Western blot
SuperSignal™ West Femto Maximum Sensitivity Substrate	ThermoFisher Scientific	Cat. #34094	Western blot
SIGMAFAST™ p-Nitrophenyl phosphate Tablets	Merck	Cat. #N1891	ELISA
Cell culture
StraightFrom® Buffy Coat CD19 MicroBead Kit, human	Miltenyi Biotec	Cat. #130-114-174	Human primary B cells
MACS® BSA stock solution buffer	Miltenyi Biotec	Cat. #130-091-376	Human primary B cells
Recombinant Human IL-2 Protein	R&D Biosystems	Cat. #202-IL	Human primary B cells / Cell lines
ODN2006	Miltenyi Biotec	Cat. #130-100-105	Human primary B cells
AffiniPure™ F(ab')₂ Fragment Goat Anti-Human IgA + IgG + IgM (H+L)	Jackson Immunoresearch	Cat. #109-006-064	Human primary B cells
Human soluble recombinant CD40L	Immunex	–	Human primary B cells / Cell lines
Recombinant Human IL-10 Protein	R&D Biosystems	Cat. #217-IL	Human primary B cells / Cell lines
Recombinant Human IL-4 Protein	R&D Biosystems	Cat. #204-IL	Human primary B cells / Cell lines
Recombinant Human IL-6	Peprotech	Cat. #200-06	Human primary B cells
Human IFN-Alpha 2b Protein	PBL assay science	Cat. #11105-1	Human primary B cells
DAKO EasyLyse™ buffer	Agilent	Cat. #S236430-2	Human primary B cells
RPMI 1640 Medium, GlutaMAX™ Supplement	ThermoFisher Scientific	Cat. #61870036	Human primary B cells / Cell lines
Fetal bovine serum	Eurobio Scientific	Cat. #CVFSVF00-01	Human primary B cells / Cell lines
Sodium Pyruvate	ThermoFisher Scientific	Cat. #11360070	Human primary B cells / Cell lines
MEM Non-Essential Amino Acids Solution	ThermoFisher Scientific	Cat. #11140050	Human primary B cells / Cell lines
Penicillin-Streptomycin (10,000 U/mL)	ThermoFisher Scientific	Cat. #15140122	Human primary B cells / Cell lines
CellTrace™ CFSE	Invitrogen	Cat. #C34554	Cell culture / Flow cytometry
CellTrace™ Far Red	Invitrogen	Cat. #C34572	Cell culture / Flow cytometry
LPS-EB Ultrapure	InvivoGen	Cat. #tlrl-3pelps	Mouse primary B cells
CD43 (Ly-48) MicroBeads, mouse	Miltenyi Biotec	Cat. #130-049-801	Mouse primary B cells
Antibodies
Phospho-Histone H2A.X (Ser139) (D7T2V) Mouse mAb	Cell Signaling Technology	Cat. #80312S	Microscopy
CENPA Polyclonal Antibody	Invitrogen	Cat. #PA5-17194	Microscopy
AffiniPure™ Goat Anti-Mouse IgG, Fcγ subclass 1 specific, AlexaFluor® 594	Jackson Immunoresearch	Cat. #115-585-205	Microscopy
AffiniPure™ F(ab')₂ Fragment Donkey Anti-Rabbit IgG (H+L), AlexaFluor® 594	Jackson Immunoresearch	Cat. #711-586-152	Microscopy
Mouse Anti-Human IgM-UNLB (SA-DA4)	Southern Biotech	Cat. #9020-01	ELISA
Goat Anti-Human IgG-UNLB	Southern Biotech	Cat. #2040-01	ELISA
Goat Anti-Human IgA-UNLB	Southern Biotech	Cat. #2050-01	ELISA
Mouse Anti-Human IgM-AP (SA-DA4)	Southern Biotech	Cat. #9020-04	ELISA
Goat Anti-Human IgG-AP	Southern Biotech	Cat. #2040-04	ELISA
Goat Anti-Human IgA-AP	Southern Biotech	Cat. #2050-04	ELISA
HRP Donkey anti-rabbit IgG	BioLegend	Cat. #406401	Western blot
DIS3 Polyclonal Antibody	Invitrogen	Cat. #PA5-58723	Western blot
CD20 Antibody, anti-human, REAfinity™	Miltenyi Biotec	Cat. #130-111-339	Flow cytometry
CD45 Antibody, anti-human, REAfinity™	Miltenyi Biotec	Cat. #130-110-775	Flow cytometry
FITC Mouse Anti-Human CD19	BD Pharmingen	Cat. #555412	Flow cytometry
PE anti-human CD27 Antibody	Biolegend	Cat. #302808	Flow cytometry
APC Mouse Anti-Human CD44	BD Pharmingen	Cat. #559942	Flow cytometry
APC Mouse Anti-Human CD38	BD Pharmingen	Cat. #555462	Flow cytometry
PE Mouse Anti-Human CD138	BD Pharmingen	Cat. #552026	Flow cytometry
BV510 Rat Anti-Mouse B220/CD45R	BD Biosciences	Cat. #563103	Flow cytometry
APC-R700 Rat Anti-Mouse CD138	BD Biosciences	Cat. #565176	Flow cytometry
BB515 Mouse Anti-Human IgM	BD Horizon	Cat. #564622	Flow cytometry
PE-Cy7 Mouse anti-Human IgG	BD Pharmingen	Cat. #561298	Flow cytometry
Mouse Anti-Human IgA1-AF647	Southern Biotech	Cat. #9130-31	Flow cytometry
Mouse Anti-Human IgA2-AF647	Southern Biotech	Cat. #9140-31	Flow cytometry
BV421 Mouse Anti-Human CD38	BD Horizon	Cat. #562444	Flow cytometry
BV510 Mouse Anti-Human CD27	BD OptiBuild	Cat. #751672	Flow cytometry
PE-Cy™7 Mouse Anti-Human CD19	BD Pharmingen	Cat. #557835	Flow cytometry
Ig κ Light Chain Antibody, anti-human	Miltenyi Biotec	Cat. #130-123-669	Flow cytometry
Ig λ Light Chain Antibody, anti-human	Miltenyi Biotec	Cat. #130-119-778	Flow cytometry
Drugs
STLC (S-Trityl-L-Cysteine)	MedChemExpress	Cat. #HY-W011102	Human primary B cells / Cell lines
QVD-OPH	MedChemExpress	Cat. #HY-12305	Human primary B cells / Cell lines
ERD03	MedChemExpress	Cat. #HY-139059	Human primary B cells / Cell lines
			Cell lines
Molecular biology
TRIzol™ Reagent	ThermoFisher Scientific	Cat. #15596026	RNA extraction
UltraPure™ DNase/RNase-Free Distilled Water	ThermoFisher Scientific	Cat. #10977035	Molecular biology
SuperScript™ II Reverse Transcriptase	ThermoFisher Scientific	Cat. #18064022	Reverse-transcription
Random Primers	ThermoFisher Scientific	Cat. #48190011	Reverse-transcription
Power SYBR™ Green PCR Master Mix	ThermoFisher Scientific	Cat. #4367659	qPCR
Taq'Ozyme Purple Mix 2	Ozyme	Cat. #OZYA007	PCR
Q5® High-Fidelity DNA Polymerase	New England Biolabs	Cat. #M0491	LAM-HTGTS
Select-a-Size DNA Clean & Concentrator Kit	Zymo Research	Cat. #D4080	LAM-HTGTS
KAPA library quantification kit	Roche sequencing	Cat. #079601400001	LAM-HTGTS
MiSeq Reagent kit V3	Illumina	Cat. #MS-102-3003	LAM-HTGTS
D1000 High Sensitivity Kit	Agilent	Cat. #5067-5585, Cat. #5067-5584	LAM-HTGTS
High Sensitivity RNA Kit	Agilent	Cat. #5067-5580, Cat. #5067-5579	LAM-HTGTS

## Sheet: Primers sequences
PCR/qPCR
Target	Forward	Reverse	Note
ABL1	GGT CAT CAG GGA GGG TTA GG	GCT CTG TCA AGG TCC AGG AG
HPRT1	CAT TAT GCT GAG GAT TTG GAA AGG	CTT GAG CAC ACA GAG GGC TAC A
DIS3 (RT-PCR)	TCA GCC AGA AGA GGA ACA ACT	TCA GCA TTG TGA TTC ATT TCC CA
DIS3 (RT-qPCR)	TCA GCC AGA AGA GGA ACA ACT	ATG AAA ATG CCA GCC TGT CC
CD38	TCT TGC CCA GAC TGG AGA AAG G	TGG ACC ACA TCA CAG GCA GCT T
BCL6	CAT GCA GAG ATG TGC CTC CAC A	TCA GAG AAG CGG CAG TCA CAC T
CCNA2	CGC TGG CGG TAC TGA AGT C	GAG GAA CGG TGA CAT GCT CAT
CCNC	GCA GAA AGA TGC CAG GCA ATG G	CTC TCA TCG AAA TTC TTC CAC TGC
RPL34	GAC CTA AAG TTC TTA TGA GAT TGT C	CTG ACT CTG TGC TTG TGC CTT C
PARM1	GTC AGG CAA AGT GAT GTG TGA GC	GGC AAT GAC TGT CAC GGT AAT GG
TNFRSF9	TCT TCC TCA CGC TCC GTT TCT C	TGG AAA TCG GCA GCT ACA TCC A
CANX	GCT GGT TAG ATG ATG AGC CTG AG	ACA CCA CAT CCA GGA GCT GAC T
CHPF	AAC GCA CGT ACC AGG AGA TCC A	GGA TGG TGC TGG AAT ACC CAC G
cen2	TTC CAA TTT CAT CCA TGT CCC T	TGG AAC CAA CCC AAA TGT CCA
cen4	GAG CCG GTT TGA AAC ACT CT	TCA AAA GGA TGG TTC AAC ACT GT
cen6	CCT TGA GGC CTT CGT TGG AA	TCC CAA CTG CTC TAC CAA GA
D11Z	CTT CCT TCG AAA CGG GTA TAT CT	GCT CCA TCA GCA GGA TTG T	McNulty SM, Sullivan LL, Sullivan BA. Dev Cell. 2017 (10.1016/j.devcel.2017.07.001)
cen13	AGG TTC CAC TCT GTT AGC TGA	TCC CTT TCA TAG AGC AGG TTT GA
D17Z1-B	CAC TGT TTG GCC TTC GTT C	TCC ACT TGC AGA TTC CAC A	McNulty SM, Sullivan LL, Sullivan BA. Dev Cell. 2017 (10.1016/j.devcel.2017.07.001)
cen21	GTC TAC CTT TTA TTT GAA TTC CCG	AGG GAA TGT CTT CCC ATA AAA ACT
LAM-HTGTS
Designation	Sequence	Description
Sµ bait	CCAGGTAGTGGAGGGTGGTA	5' biotinylated primer used as bait
Adapter-upper a	GCGACTATAGGGCACGCGTGGNNNNNN-NH2	Bridge adapter
Adapter-lower a	/5-Phosphorylation/CCACGCGTGCCCTATAGTCGC-NH2	Bridge adapter
I7-Blue	CTCGGCATTCCTGCTGAACCGCTCTTCCGATCTGACTATAGGGCACGCGTGG	I7 nested PCR
Sample 1 Ctrl	ACACTCTTTCCCTACACGACGCTCTTCCGATCTTCAGTCCAGGGAACTGGGGTATCAAG	I5 nested PCR
Sample 1 Dis3	ACACTCTTTCCCTACACGACGCTCTTCCGATCTAGTCAGTCAGGGAACTGGGGTATCAAG	I5 nested PCR
Sample 2 Ctrl	ACACTCTTTCCCTACACGACGCTCTTCCGATCTCGACTCTTCAGGGAACTGGGGTATCAAG	I5 nested PCR
Sample 2 Dis3	ACACTCTTTCCCTACACGACGCTCTTCCGATCTGCTGAGGATCAGGGAACTGGGGTATCAAG	I5 nested PCR
Sample 3 Ctrl	ACACTCTTTCCCTACACGACGCTCTTCCGATCTTACGACCAGGGAACTGGGGTATCAAG	I5 nested PCR
Sample 3 Dis3	ACACTCTTTCCCTACACGACGCTCTTCCGATCTATGCTGACAGGGAACTGGGGTATCAAG	I5 nested PCR
Sample 4 Ctrl	ACACTCTTTCCCTACACGACGCTCTTCCGATCTCGATCAGTCAGGGAACTGGGGTATCAAG	I5 nested PCR
Sample 4 Dis3	ACACTCTTTCCCTACACGACGCTCTTCCGATCTGCTAGTCAGCAGGGAACTGGGGTATCAAG	I5 nested PCR
Illumina-qPCR-1	AATGATACGGCGACCACCGA	KAPA quantification kit
Illumina-qPCR-2	CAAGCAGAAGACGGCATACGA	KAPA quantification kit
Repertoir Librairy
Designation	Sequence	Description
VH1-FR1	TCGTCGGCAGCGTCAGATGTGTATAAGAGACAGGGCCTCAGTGAAGGTCTCCTGCAAG
VH2-FR1	TCGTCGGCAGCGTCAGATGTGTATAAGAGACAGGTCTGGTCCTACGCTGGTGAAACCC
VH3-FR1	TCGTCGGCAGCGTCAGATGTGTATAAGAGACAGCTGGGGGGTCCCTGAGACTCTCCTG
VH4-FR1	TCGTCGGCAGCGTCAGATGTGTATAAGAGACAGCTTCGGAGACCCTGTCCCTCACCTG
VH5-FR1	TCGTCGGCAGCGTCAGATGTGTATAAGAGACAGCGGGGAGTCTCTGAAGATCTCCTGT
VH6-FR1	TCGTCGGCAGCGTCAGATGTGTATAAGAGACAGTCGCAGACCCTCTCACTCACCTGTG
Buffy92Ctrl	AATGATACGGCGACCACCGAGATCTACACTCGACTAGTCGTCGGCAGCGTC	PCR2 Forward
Buffy92Ctrl	CAAGCAGAAGACGGCATACGAGATACTCGCTAGTCTCGTGGGCTCGG	PCR2 Reverse
Buffy92Dis3	AATGATACGGCGACCACCGAGATCTACACTCGACTAGTCGTCGGCAGCGTC	PCR2 Forward
Buffy92Dis3	CAAGCAGAAGACGGCATACGAGATGGAGCTACGTCTCGTGGGCTCGG	PCR2 Reverse
Buffy93Ctrl	AATGATACGGCGACCACCGAGATCTACACTTCTAGCTTCGTCGGCAGCGTC	PCR2 Forward
Buffy93Ctrl	CAAGCAGAAGACGGCATACGAGATGCGTAGTAGTCTCGTGGGCTCGG	PCR2 Reverse
Buffy93Dis3	AATGATACGGCGACCACCGAGATCTACACTTCTAGCTTCGTCGGCAGCGTC	PCR2 Forward
Buffy93Dis3	CAAGCAGAAGACGGCATACGAGATCGGAGCCTGTCTCGTGGGCTCGG	PCR2 Reverse
Buffy94Ctrl	AATGATACGGCGACCACCGAGATCTACACCCTAGAGTTCGTCGGCAGCGTC	PCR2 Forward
Buffy94Ctrl	CAAGCAGAAGACGGCATACGAGATTACGCTGCGTCTCGTGGGCTCGG	PCR2 Reverse
Buffy94Dis3	AATGATACGGCGACCACCGAGATCTACACCCTAGAGTTCGTCGGCAGCGTC	PCR2 Forward
Buffy94Dis3	CAAGCAGAAGACGGCATACGAGATATGCGCAGGTCTCGTGGGCTCGG	PCR2 Reverse
Buffy95Ctrl	AATGATACGGCGACCACCGAGATCTACACGCGTAAGATCGTCGGCAGCGTC	PCR2 Forward
Buffy95Ctrl	CAAGCAGAAGACGGCATACGAGATTAGCGCTCGTCTCGTGGGCTCGG	PCR2 Reverse
Buffy95Dis3	AATGATACGGCGACCACCGAGATCTACACGCGTAAGATCGTCGGCAGCGTC	PCR2 Forward
Buffy95Dis3	CAAGCAGAAGACGGCATACGAGATACTGAGCGGTCTCGTGGGCTCGG	PCR2 Reverse
Buffy97Ctrl	AATGATACGGCGACCACCGAGATCTACACAAGGCTATTCGTCGGCAGCGTC	PCR2 Forward
Buffy97Ctrl	CAAGCAGAAGACGGCATACGAGATGCGTAGTAGTCTCGTGGGCTCGG	PCR2 Reverse
Buffy97Dis3	AATGATACGGCGACCACCGAGATCTACACAAGGCTATTCGTCGGCAGCGTC	PCR2 Forward
Buffy97Dis3	CAAGCAGAAGACGGCATACGAGATCGGAGCCTGTCTCGTGGGCTCGG	PCR2 Reverse
